# Supplementary material for: Casein kinase 2-mediated phosphorylation of the splicing factor SF3B3 plays a key role in esophageal squamous cell carcinoma progression
Source: PLoS Biol. 2026 Apr 10;24(4):e3003729. doi: 10.1371/journal.pbio.3003729 (PMC13068320; doi:10.1371/journal.pbio.3003729)
Supplement: S1 Table — (XLSX) [file pbio.3003729.s006.xlsx]

## Sheet: ESCC_KSEA_20241017_KSEA_KSEA_ki
Supplemental Table S1. The list of dysregulated kinases predicted by KSEA analysis.
Kinase.Gene	Substrate.Gene	Substrate.Mod	Source	log2FC
AAK1	AP2M1	T156	PhosphoSitePlus	0.115924
ABL1	NCK1	Y105	PhosphoSitePlus	-1.3561
ABL1	MAPK14	Y182	PhosphoSitePlus	0.44651
ABL1	WASL	Y256	PhosphoSitePlus	-2.00415
ABL2	ABL1	Y185	NetworKIN	0.125045
ACTR2	ACVRL1	S161	NetworKIN	-0.742366
ACTR2	BMPR2	S681	NetworKIN	0.0552578
ACVR2B	ACVRL1	S161	NetworKIN	-0.742366
ACVR2B	GJA1	S296	NetworKIN	0.783272
ACVR2B	GJA1	S373	NetworKIN	1.7329
ACVR2B	BMPR2	S681	NetworKIN	0.0552578
ACVR2B	SNX1	T41	NetworKIN	0.208585
AKT1	SOS1	S1078	NetworKIN	0.0408427
AKT1	IRS1	S1101	NetworKIN	1.40425
AKT1	TSC2	S1132	NetworKIN	0.318403
AKT1	SOS1	S1134	NetworKIN	-0.687487
AKT1	IRS2	S1174	NetworKIN	0.848868
AKT1	RICTOR	S1219	NetworKIN	-0.116216
AKT1	AKT1	S124	NetworKIN	0.788731
AKT1	PLCG1	S1248	NetworKIN	0.0338114
AKT1	YAP1	S127	NetworKIN	-1.24926
AKT1	SOS1	S1275	NetworKIN	-0.248743
AKT1	NF2	S13	NetworKIN	-0.0487794
AKT1	TNS1	S1307	NetworKIN	-1.14814
AKT1	BAD	S134	NetworKIN	0.465165
AKT1	TSC2	S1364	NetworKIN	-1.52871
AKT1	SHC1	S139	NetworKIN	0.0999384
AKT1	TSC2	S1420	NetworKIN	0.0809276
AKT1	HSPB1	S15	NetworKIN	-1.14015
AKT1	ARHGEF7	S153	NetworKIN	-0.47747
AKT1	IQGAP2	S16	NetworKIN	0.283337
AKT1	ARHGEF2	S174	NetworKIN	1.74871
AKT1	CREBBP	S2063	NetworKIN	0.492265
AKT1	SETD2	S2080	NetworKIN	0.588522
AKT1	SETD2	S2082	NetworKIN	0.597032
AKT1	GSK3A	S21	NetworKIN	0.23889
AKT1	RICTOR	S21	NetworKIN	0.356077
AKT1	GAB2	S210	NetworKIN	-0.767893
AKT1	FLNA	S2152	NetworKIN	-0.578779
AKT1	ABI1	S222	NetworKIN	1.76678
AKT1	ABI1	S231	NetworKIN	-0.628751
AKT1	RPS6	S236	NetworKIN	-0.402625
AKT1	PDPK1	S241	NetworKIN	0.468081
AKT1	PRR5	S254	NetworKIN	0.299509
AKT1	RAF1	S259	NetworKIN	-0.382062
AKT1	PXN	S261	NetworKIN	-0.138935
AKT1	GAB1	S266	NetworKIN	-1.25395
AKT1	CTNND1	S269	NetworKIN	-1.74632
AKT1	IRS1	S270	NetworKIN	0.670635
AKT1	DAPP1	S276	NetworKIN	-1.40514
AKT1	CARHSP1	S30	NetworKIN	-0.212317
AKT1	SMARCC2	S304	NetworKIN	1.39497
AKT1	IRS2	S306	NetworKIN	0.529681
AKT1	CNKSR1	S307	NetworKIN	1.41681
AKT1	PIKFYVE	S307	NetworKIN	0.151649
AKT1	FOXO1	S319	NetworKIN	0.210546
AKT1	CARHSP1	S32	NetworKIN	-0.236078
AKT1	ABI1	S323	NetworKIN	1.36906
AKT1	S1PR3	S326	NetworKIN	0.531461
AKT1	SMARCC1	S328	NetworKIN	0.55013
AKT1	AHNAK2	S332	NetworKIN	-0.692804
AKT1	TBC1D4	S341	NetworKIN	-0.910311
AKT1	CTNND1	S349	NetworKIN	-0.282249
AKT1	ACTA1	S35	NetworKIN	-0.461242
AKT1	CDC42EP1	S353	NetworKIN	-0.646297
AKT1	BRAF	S365	NetworKIN	0.674666
AKT1	IRS2	S365	NetworKIN	0.89842
AKT1	BAIAP2	S366	NetworKIN	-0.995297
AKT1	MDM4	S367	NetworKIN	0.0387414
AKT1	PTPN1	S378	NetworKIN	0.877489
AKT1	HTT	S419	NetworKIN	-0.947096
AKT1	GRIP1	S43	NetworKIN	0.233231
AKT1	RPS6KB1	S441	NetworKIN	-0.381134
AKT1	PDCD4	S457	NetworKIN	-1.07518
AKT1	PFKFB2	S466	NetworKIN	0.0510163
AKT1	SLC2A1	S473	NetworKIN	0.628436
AKT1	PPP3CB	S478	NetworKIN	-0.405461
AKT1	PFKFB2	S483	NetworKIN	-0.261662
AKT1	SLC2A4	S488	NetworKIN	-0.490559
AKT1	SRPK2	S494	NetworKIN	0.31154
AKT1	PTPN1	S50	NetworKIN	1.11333
AKT1	MAPKAP1	S510	NetworKIN	0.0690944
AKT1	CARHSP1	S52	NetworKIN	-0.80698
AKT1	RTKN	S520	NetworKIN	-0.459197
AKT1	CBLB	S525	NetworKIN	1.05439
AKT1	ICAM3	S525	NetworKIN	0.302594
AKT1	IRS1	S527	NetworKIN	1.44928
AKT1	MAPT	S531	NetworKIN	-0.70356
AKT1	SETD2	S532	NetworKIN	0.972871
AKT1	CTNNB1	S552	NetworKIN	-1.19807
AKT1	TBC1D4	S570	NetworKIN	-0.771585
AKT1	IRS2	S577	NetworKIN	0.437127
AKT1	TBC1D4	S588	NetworKIN	-0.750399
AKT1	CRTC2	S613	NetworKIN	0.349399
AKT1	RAF1	S621	NetworKIN	0.631122
AKT1	IRS1	S629	NetworKIN	0.67382
AKT1	NOS3	S633	NetworKIN	-0.616302
AKT1	GYS1	S641	NetworKIN	0.285009
AKT1	PRKCQ	S695	NetworKIN	0.852602
AKT1	SLC9A1	S703	NetworKIN	-0.562014
AKT1	VCP	S705	NetworKIN	0.109106
AKT1	RPTOR	S719	NetworKIN	0.380647
AKT1	RPTOR	S721	NetworKIN	0.644146
AKT1	BRAF	S729	NetworKIN	0.572399
AKT1	PRDM2	S739	NetworKIN	1.76233
AKT1	RASGRF2	S746	NetworKIN	0.57992
AKT1	BAD	S75	NetworKIN	-0.0255709
AKT1	ATXN1	S775	NetworKIN	1.40133
AKT1	PDCD4	S78	NetworKIN	0.078145
AKT1	MAP2K4	S80	NetworKIN	-0.0837335
AKT1	HSPB1	S82	NetworKIN	-0.522675
AKT1	SRGAP3	S858	NetworKIN	0.00395327
AKT1	BCL2L11	S87	NetworKIN	0.395849
AKT1	SDCBP	S88	NetworKIN	-0.181243
AKT1	TNS1	S899	NetworKIN	-0.303264
AKT1	GSK3B	S9	NetworKIN	0.368536
AKT1	HSPB1	S9	NetworKIN	-0.629569
AKT1	NFKB1	S903	NetworKIN	0.353869
AKT1	CTNND1	S920	NetworKIN	-1.19122
AKT1	TSC2	S939	NetworKIN	0.133811
AKT1	TSC2	S981	NetworKIN	-0.460376
AKT1	BAD	S99	NetworKIN	0.661612
AKT1	MTOR	T1162	NetworKIN	-0.40997
AKT1	SETD2	T1853	NetworKIN	0.82581
AKT1	FOXO3	T32	NetworKIN	-0.206797
AKT1	GAB2	T391	NetworKIN	-0.603446
AKT1	CTTN	T401	NetworKIN	1.89096
AKT1	TBC1D1	T596	NetworKIN	1.18338
AKT1	ARHGEF7	T704	NetworKIN	-1.15005
AKT1	NCOR2	T946	NetworKIN	0.0945939
AKT1	DNAJC5	S10	PhosphoSitePlus	-0.360328
AKT1	YBX1	S102	PhosphoSitePlus	-0.314125
AKT1	RPL13	S106	PhosphoSitePlus	0.595113
AKT1	PALLD	S1118	PhosphoSitePlus	-0.283253
AKT1	TSC2	S1132	PhosphoSitePlus	0.318403
AKT1	PEA15	S116	PhosphoSitePlus	0.0548077
AKT1	PLCG1	S1248	PhosphoSitePlus	0.0338114
AKT1	RANBP3	S126	PhosphoSitePlus	-0.373208
AKT1	YAP1	S127	PhosphoSitePlus	-1.24926
AKT1	NR3C1	S134	PhosphoSitePlus	-0.0599703
AKT1	CCDC88A	S1417	PhosphoSitePlus	0.350599
AKT1	DNMT1	S143	PhosphoSitePlus	0.645985
AKT1	NCOR1	S1450	PhosphoSitePlus	-0.589425
AKT1	DEPDC5	S1530	PhosphoSitePlus	-0.906088
AKT1	PLN	S16	PhosphoSitePlus	-0.569917
AKT1	MDM2	S166	PhosphoSitePlus	0.544804
AKT1	KHSRP	S193	PhosphoSitePlus	0.367796
AKT1	CBY1	S20	PhosphoSitePlus	-0.090672
AKT1	EMSY	S209	PhosphoSitePlus	0.991912
AKT1	YBX1	S209	PhosphoSitePlus	-0.841261
AKT1	GSK3A	S21	PhosphoSitePlus	0.23889
AKT1	FLNA	S2152	PhosphoSitePlus	-0.578779
AKT1	FLNC	S2233	PhosphoSitePlus	-1.18372
AKT1	TIAM1	S231	PhosphoSitePlus	-1.94139
AKT1	RPS6	S236	PhosphoSitePlus	-0.402625
AKT1	SH3BP4	S246	PhosphoSitePlus	2.21543
AKT1	METTL1	S27	PhosphoSitePlus	-0.185999
AKT1	BABAM1	S29	PhosphoSitePlus	-0.852095
AKT1	LMNA	S301	PhosphoSitePlus	-0.200421
AKT1	PIKFYVE	S307	PhosphoSitePlus	0.151649
AKT1	FOXO1	S319	PhosphoSitePlus	0.210546
AKT1	NDRG2	S332	PhosphoSitePlus	-1.00186
AKT1	SIRT6	S338	PhosphoSitePlus	0.962545
AKT1	TBC1D4	S341	PhosphoSitePlus	-0.910311
AKT1	BRAF	S365	PhosphoSitePlus	0.674666
AKT1	MDM4	S367	PhosphoSitePlus	0.0387414
AKT1	PKM	S37	PhosphoSitePlus	1.02589
AKT1	GJA1	S373	PhosphoSitePlus	1.7329
AKT1	VIM	S39	PhosphoSitePlus	-0.46409
AKT1	LMNA	S404	PhosphoSitePlus	0.054434
AKT1	BCL3	S41	PhosphoSitePlus	0.229237
AKT1	HTT	S419	PhosphoSitePlus	-0.947096
AKT1	EIF4B	S422	PhosphoSitePlus	-0.106581
AKT1	ACLY	S455	PhosphoSitePlus	0.379106
AKT1	PDCD4	S457	PhosphoSitePlus	-1.07518
AKT1	PFKFB3	S461	PhosphoSitePlus	0.425455
AKT1	PFKFB2	S466	PhosphoSitePlus	0.0510163
AKT1	TFEB	S467	PhosphoSitePlus	0.838037
AKT1	PFKFB2	S483	PhosphoSitePlus	-0.261662
AKT1	PRKAA1	S496	PhosphoSitePlus	-0.850847
AKT1	PTPN1	S50	PhosphoSitePlus	1.11333
AKT1	MITF	S516	PhosphoSitePlus	1.22878
AKT1	NF2	S518	PhosphoSitePlus	0.343063
AKT1	CARHSP1	S52	PhosphoSitePlus	-0.80698
AKT1	DENND1A	S536	PhosphoSitePlus	0.0916551
AKT1	CTNNB1	S552	PhosphoSitePlus	-1.19807
AKT1	TBC1D4	S570	PhosphoSitePlus	-0.771585
AKT1	FAF1	S582	PhosphoSitePlus	0.248999
AKT1	TBC1D4	S588	PhosphoSitePlus	-0.750399
AKT1	NIBAN1	S602	PhosphoSitePlus	-1.33659
AKT1	USP35	S613	PhosphoSitePlus	-0.392524
AKT1	DNM1L	S616	PhosphoSitePlus	0.398234
AKT1	IRS1	S629	PhosphoSitePlus	0.67382
AKT1	HSPA1B	S631	PhosphoSitePlus	-0.451726
AKT1	TBC1D4	S666	PhosphoSitePlus	-0.700415
AKT1	SLC9A1	S703	PhosphoSitePlus	-0.562014
AKT1	IWS1	S720	PhosphoSitePlus	-0.765426
AKT1	ATXN1	S775	PhosphoSitePlus	1.40133
AKT1	SLC9A1	S796	PhosphoSitePlus	-0.114054
AKT1	MAP2K4	S80	PhosphoSitePlus	-0.0837335
AKT1	HSPB1	S82	PhosphoSitePlus	-0.522675
AKT1	BCL2L11	S87	PhosphoSitePlus	0.395849
AKT1	EPHA2	S897	PhosphoSitePlus	-2.47651
AKT1	GSK3B	S9	PhosphoSitePlus	0.368536
AKT1	ZFP36L1	S92	PhosphoSitePlus	-0.424931
AKT1	TSC2	S939	PhosphoSitePlus	0.133811
AKT1	MVD	S96	PhosphoSitePlus	-0.105284
AKT1	TSC2	S981	PhosphoSitePlus	-0.460376
AKT1	BAD	S99	PhosphoSitePlus	0.661612
AKT1	AKT1S1	T246	PhosphoSitePlus	-0.150548
AKT1	FOXO3	T32	PhosphoSitePlus	-0.206797
AKT1	PPP1CA	T320	PhosphoSitePlus	0.342506
AKT1	LTB4R2	T324	PhosphoSitePlus	-0.118865
AKT1	NDRG2	T348	PhosphoSitePlus	-1.61483
AKT1	STK3	T384	PhosphoSitePlus	0.119683
AKT1	CABLES1	T415	PhosphoSitePlus	-0.231589
AKT1	TBC1D1	T596	PhosphoSitePlus	1.18338
AKT2	IRS1	S1101	NetworKIN	1.40425
AKT2	TSC2	S1132	NetworKIN	0.318403
AKT2	IRS2	S1174	NetworKIN	0.848868
AKT2	AKT1	S124	NetworKIN	0.788731
AKT2	BAD	S134	NetworKIN	0.465165
AKT2	TSC2	S1364	NetworKIN	-1.52871
AKT2	TSC2	S1420	NetworKIN	0.0809276
AKT2	GSK3A	S21	NetworKIN	0.23889
AKT2	IRS1	S270	NetworKIN	0.670635
AKT2	IRS2	S306	NetworKIN	0.529681
AKT2	FOXO1	S319	NetworKIN	0.210546
AKT2	TBC1D4	S341	NetworKIN	-0.910311
AKT2	IRS2	S365	NetworKIN	0.89842
AKT2	RALGAPA2	S375	NetworKIN	0.476532
AKT2	RALGAPA2	S376	NetworKIN	-0.296226
AKT2	SLC2A4	S488	NetworKIN	-0.490559
AKT2	IRS1	S527	NetworKIN	1.44928
AKT2	TBC1D4	S570	NetworKIN	-0.771585
AKT2	IRS2	S577	NetworKIN	0.437127
AKT2	TBC1D4	S588	NetworKIN	-0.750399
AKT2	NOS3	S633	NetworKIN	-0.616302
AKT2	RPTOR	S721	NetworKIN	0.644146
AKT2	BAD	S75	NetworKIN	-0.0255709
AKT2	MAP2K4	S80	NetworKIN	-0.0837335
AKT2	GSK3B	S9	NetworKIN	0.368536
AKT2	TSC2	S939	NetworKIN	0.133811
AKT2	TSC2	S981	NetworKIN	-0.460376
AKT2	BAD	S99	NetworKIN	0.661612
AKT2	MTOR	T1162	NetworKIN	-0.40997
AKT2	FOXO3	T32	NetworKIN	-0.206797
AKT2	PKP1	S118	PhosphoSitePlus	-0.979817
AKT2	PKP1	S119	PhosphoSitePlus	-1.02181
AKT2	PKP1	S121	PhosphoSitePlus	-1.59326
AKT2	PKP1	S127	PhosphoSitePlus	-0.584248
AKT2	ATP7A	S1463	PhosphoSitePlus	0.407854
AKT2	PKP1	S185	PhosphoSitePlus	-2.70388
AKT2	PKP1	S188	PhosphoSitePlus	-2.09989
AKT2	PKP1	S191	PhosphoSitePlus	-0.951612
AKT2	KHSRP	S193	PhosphoSitePlus	0.367796
AKT2	CBY1	S20	PhosphoSitePlus	-0.090672
AKT2	FLNC	S2233	PhosphoSitePlus	-1.18372
AKT2	IRS2	S306	PhosphoSitePlus	0.529681
AKT2	SIK2	S358	PhosphoSitePlus	0.837297
AKT2	IRS2	S365	PhosphoSitePlus	0.89842
AKT2	CTNNB1	S552	PhosphoSitePlus	-1.19807
AKT2	IRS2	S577	PhosphoSitePlus	0.437127
AKT2	PKP1	S59	PhosphoSitePlus	0.500291
AKT2	PKP1	S60	PhosphoSitePlus	-1.07138
AKT2	PKP1	S63	PhosphoSitePlus	-0.320989
AKT2	PKP1	S65	PhosphoSitePlus	0.622992
AKT2	PKP1	S69	PhosphoSitePlus	-2.41416
AKT2	PKP1	T189	PhosphoSitePlus	-0.499457
AKT2	PKP1	T82	PhosphoSitePlus	-1.46252
AKT3	TSC2	S1132	NetworKIN	0.318403
AKT3	IRS2	S1174	NetworKIN	0.848868
AKT3	GSK3A	S21	NetworKIN	0.23889
AKT3	IRS2	S306	NetworKIN	0.529681
AKT3	FOXO1	S319	NetworKIN	0.210546
AKT3	IRS2	S365	NetworKIN	0.89842
AKT3	IRS2	S577	NetworKIN	0.437127
AKT3	NOS3	S633	NetworKIN	-0.616302
AKT3	BAD	S75	NetworKIN	-0.0255709
AKT3	MAP2K4	S80	NetworKIN	-0.0837335
AKT3	GSK3B	S9	NetworKIN	0.368536
AKT3	TSC2	S939	NetworKIN	0.133811
AKT3	TSC2	S981	NetworKIN	-0.460376
AKT3	BAD	S99	NetworKIN	0.661612
AKT3	MTOR	T1162	NetworKIN	-0.40997
AKT3	FOXO3	T32	NetworKIN	-0.206797
AKT3	EMSY	S209	PhosphoSitePlus	0.991912
AKT3	BRAF	S365	PhosphoSitePlus	0.674666
AKT3	AGO2	S387	PhosphoSitePlus	0.359025
AKT3	IWS1	S720	PhosphoSitePlus	-0.765426
AKT3	GSK3B	S9	PhosphoSitePlus	0.368536
AKT3	EMSY	T207	PhosphoSitePlus	0.542208
ALK	STAT3	Y705	PhosphoSitePlus	-0.90842
ARAF	UBA1	S13	NetworKIN	-1.5211
ARAF	ARAF	S157	NetworKIN	-0.436577
ARAF	MAP2K1	S222	NetworKIN	0.394552
ARAF	MAP2K2	S226	NetworKIN	0.394552
ARAF	PRKCA	S226	NetworKIN	0.0220622
ARAF	MAP2K2	S295	NetworKIN	-0.932051
ARAF	PRKCD	S302	NetworKIN	0.713566
ARAF	PRKCD	S304	NetworKIN	0.0747811
ARAF	PRKCE	S346	NetworKIN	-0.0738782
ARAF	PRKCD	S506	NetworKIN	0.18985
ARAF	ARAF	S582	NetworKIN	0.631122
ARAF	PBK	S59	NetworKIN	0.493334
ARAF	PRKCH	S675	NetworKIN	-0.246357
ARAF	PRKCQ	S695	NetworKIN	0.852602
ARAF	PDGFRB	S748	NetworKIN	0.912789
ARAF	PRKCB	T17	NetworKIN	0.271368
ARAF	BRAF	T401	NetworKIN	0.502408
ARAF	PRKCA	T497	NetworKIN	-0.038271
ARAF	PRKCB	T500	NetworKIN	-0.038271
ARAF	PRKCD	T507	NetworKIN	0.357459
ARAF	PRKCG	T514	NetworKIN	-0.038271
ARAF	PRKCQ	T538	NetworKIN	0.473689
ARAF	BAD	S118	PhosphoSitePlus	0.779342
ARAF	MAP2K1	S222	PhosphoSitePlus	0.394552
ARAF	BAD	S75	PhosphoSitePlus	-0.0255709
ARAF	BAD	S99	PhosphoSitePlus	0.661612
ATM	TOP1	S10	NetworKIN	0.475445
ATM	SMC3	S1067	NetworKIN	0.0298042
ATM	SMC3	S1083	NetworKIN	1.43691
ATM	RFC1	S1104	NetworKIN	1.22
ATM	EIF4EBP1	S112	NetworKIN	0.963613
ATM	RFC1	S190	NetworKIN	1.17456
ATM	TAOK3	S324	NetworKIN	-0.698239
ATM	NBN	S397	NetworKIN	0.0358637
ATM	TRIM28	S501	NetworKIN	0.825791
ATM	DCLRE1C	S516	NetworKIN	0.650629
ATM	RAD50	S635	NetworKIN	0.838531
ATM	SMC3	S1083	PhosphoSitePlus	1.43691
ATM	PNKP	S114	PhosphoSitePlus	0.439666
ATM	MATR3	S208	PhosphoSitePlus	1.1341
ATM	PRKDC	S2612	PhosphoSitePlus	-0.0958422
ATM	XRCC6	S27	PhosphoSitePlus	0.397914
ATM	THOC5	S312	PhosphoSitePlus	0.389378
ATM	THOC5	S314	PhosphoSitePlus	0.427796
ATM	PRKDC	S3205	PhosphoSitePlus	2.22866
ATM	NBN	S397	PhosphoSitePlus	0.0358637
ATM	ABRAXAS1	S406	PhosphoSitePlus	0.00466989
ATM	METTL3	S43	PhosphoSitePlus	-0.728994
ATM	GPS1	S474	PhosphoSitePlus	0.91252
ATM	SLC2A1	S490	PhosphoSitePlus	0.652714
ATM	DCLRE1C	S516	PhosphoSitePlus	0.650629
ATM	RNF20	S522	PhosphoSitePlus	-0.5295
ATM	RAD50	S635	PhosphoSitePlus	0.838531
ATM	DCK	S74	PhosphoSitePlus	1.08854
ATM	PBRM1	S948	PhosphoSitePlus	-0.0335567
ATM	PRKAA2	T172	PhosphoSitePlus	0.477086
ATM	ATM	T1885	PhosphoSitePlus	0.400952
ATR	RFC1	S1104	NetworKIN	1.22
ATR	UPF1	S1107	NetworKIN	-0.95881
ATR	UPF1	S1127	NetworKIN	-1.03567
ATR	CHD4	S1531	NetworKIN	2.68355
ATR	RFC1	S190	NetworKIN	1.17456
ATR	NBN	S397	NetworKIN	0.0358637
ATR	RNF20	S522	NetworKIN	-0.5295
ATR	RAD50	S635	NetworKIN	0.838531
ATR	DOT1L	S786	NetworKIN	0.839598
ATR	MCC	S118	PhosphoSitePlus	0.882925
ATR	SUN2	S12	PhosphoSitePlus	-0.937985
ATR	MCC	S120	PhosphoSitePlus	0.938587
ATR	NPM1	S125	PhosphoSitePlus	-1.36052
ATR	PRKDC	S2612	PhosphoSitePlus	-0.0958422
ATR	IRS1	S270	PhosphoSitePlus	0.670635
ATR	FARSA	S301	PhosphoSitePlus	0.816555
ATR	GPS1	S474	PhosphoSitePlus	0.91252
ATR	DCLRE1C	S516	PhosphoSitePlus	0.650629
ATR	DCK	S74	PhosphoSitePlus	1.08854
ATR	VCP	S784	PhosphoSitePlus	0.521878
ATR	TP53BP1	S831	PhosphoSitePlus	2.32191
AURKA	NCOA3	S1033	NetworKIN	-0.526396
AURKA	CLASP1	S1088	NetworKIN	0.185804
AURKA	CLASP1	S1091	NetworKIN	0.597221
AURKA	TOP2A	S1106	NetworKIN	3.01397
AURKA	NCOR1	S1111	NetworKIN	0.122653
AURKA	CLASP1	S1196	NetworKIN	0.563431
AURKA	PSMC5	S120	NetworKIN	0.579394
AURKA	TOP2A	S1213	NetworKIN	2.69551
AURKA	AKT1	S124	NetworKIN	0.788731
AURKA	TOP2A	S1247	NetworKIN	2.30442
AURKA	AKT1	S129	NetworKIN	0.757372
AURKA	BRCA1	S1336	NetworKIN	1.14303
AURKA	BRCA1	S1342	NetworKIN	1.31829
AURKA	TOP2A	S1354	NetworKIN	0.923854
AURKA	TOP2A	S1374	NetworKIN	1.48921
AURKA	TOP2A	S1377	NetworKIN	0.8148
AURKA	TOP2A	S1393	NetworKIN	1.82472
AURKA	PSMD11	S14	NetworKIN	-0.179742
AURKA	NCOR1	S1450	NetworKIN	-0.589425
AURKA	NCOR1	S1472	NetworKIN	-0.0963088
AURKA	PARP4	S1504	NetworKIN	-0.0643682
AURKA	PARP4	S1507	NetworKIN	0.184518
AURKA	TOP2A	S1525	NetworKIN	2.50206
AURKA	ARHGEF7	S153	NetworKIN	-0.47747
AURKA	PSMF1	S153	NetworKIN	-0.625334
AURKA	SKA3	S155	NetworKIN	1.24766
AURKA	NCOR1	S157	NetworKIN	-0.790785
AURKA	NCOR1	S158	NetworKIN	0.199144
AURKA	PSMA5	S16	NetworKIN	-1.53615
AURKA	PSMD2	S16	NetworKIN	0.893343
AURKA	PTTG1	S165	NetworKIN	1.2472
AURKA	NCOR1	S172	NetworKIN	0.834053
AURKA	ARHGEF7	S176	NetworKIN	0.539257
AURKA	TACC3	S177	NetworKIN	1.22417
AURKA	NUMA1	S1840	NetworKIN	-0.339813
AURKA	NUMA1	S1853	NetworKIN	0.557495
AURKA	MAD2L1	S195	NetworKIN	0.646246
AURKA	NCOR1	S1977	NetworKIN	-0.0911054
AURKA	NCOR1	S1981	NetworKIN	-0.153975
AURKA	SETD2	S2080	NetworKIN	0.588522
AURKA	NCOR1	S2102	NetworKIN	0.743805
AURKA	NCOR1	S2120	NetworKIN	0.73689
AURKA	NCOR1	S2151	NetworKIN	-1.18117
AURKA	NCOR1	S2184	NetworKIN	-0.0189426
AURKA	NCOR1	S224	NetworKIN	-0.284646
AURKA	NCOR1	S2436	NetworKIN	0.690977
AURKA	NCOR1	S2438	NetworKIN	-0.10377
AURKA	MKI67	S2466	NetworKIN	1.27404
AURKA	GSK3B	S25	NetworKIN	0.320588
AURKA	MKI67	S2505	NetworKIN	1.82235
AURKA	INCENP	S263	NetworKIN	1.20994
AURKA	TACC1	S276	NetworKIN	-0.437362
AURKA	MKI67	S2827	NetworKIN	-1.11388
AURKA	PSMD1	S296	NetworKIN	0.89759
AURKA	TP53	S314	NetworKIN	4.43907
AURKA	PSMD1	S315	NetworKIN	0.583323
AURKA	TP53	S315	NetworKIN	4.43015
AURKA	MKI67	S357	NetworKIN	2.70017
AURKA	PSMD2	S361	NetworKIN	0.0148639
AURKA	GIT1	S362	NetworKIN	-0.398743
AURKA	MKI67	S374	NetworKIN	-0.497147
AURKA	GIT1	S385	NetworKIN	0.197709
AURKA	GIT1	S388	NetworKIN	0.571626
AURKA	CDC20	S41	NetworKIN	0.8962
AURKA	CDC26	S42	NetworKIN	0.367157
AURKA	INCENP	S421	NetworKIN	0.163103
AURKA	HDAC3	S424	NetworKIN	-0.0272355
AURKA	TACC3	S434	NetworKIN	1.80538
AURKA	TACC1	S44	NetworKIN	0.792685
AURKA	TTK	S455	NetworKIN	0.958394
AURKA	ANAPC2	S470	NetworKIN	0.530079
AURKA	ARHGEF7	S518	NetworKIN	0.768987
AURKA	MKI67	S538	NetworKIN	1.42791
AURKA	CLASP1	S559	NetworKIN	0.192681
AURKA	PSMA5	S56	NetworKIN	-0.995758
AURKA	CDC16	S560	NetworKIN	0.400183
AURKA	CLASP1	S568	NetworKIN	-0.253438
AURKA	GIT1	S571	NetworKIN	1.2242
AURKA	CDC23	S588	NetworKIN	0.368597
AURKA	GIT1	S592	NetworKIN	-0.453998
AURKA	GIT1	S596	NetworKIN	0.253726
AURKA	CLASP1	S598	NetworKIN	0.63673
AURKA	CLASP1	S600	NetworKIN	0.260592
AURKA	CLASP1	S646	NetworKIN	-0.472908
AURKA	CLASP1	S647	NetworKIN	0.743379
AURKA	CLASP1	S649	NetworKIN	-0.186539
AURKA	ANAPC1	S688	NetworKIN	-0.301074
AURKA	ARHGEF7	S694	NetworKIN	0.0913578
AURKA	ARHGEF7	S703	NetworKIN	-1.17355
AURKA	TACC3	S71	NetworKIN	0.838002
AURKA	ANAPC1	S731	NetworKIN	1.00547
AURKA	TPX2	S738	NetworKIN	1.20736
AURKA	ANAPC4	S777	NetworKIN	-0.865962
AURKA	ANAPC4	S779	NetworKIN	-0.317849
AURKA	CLASP1	S797	NetworKIN	-1.22856
AURKA	KIF4A	S801	NetworKIN	0.958162
AURKA	KIF4A	S815	NetworKIN	1.17862
AURKA	CDC26	S82	NetworKIN	0.400506
AURKA	GSK3B	S9	NetworKIN	0.368536
AURKA	PSMC3	S9	NetworKIN	-0.510804
AURKA	NCOR1	S999	NetworKIN	-0.961306
AURKA	PARP4	T101	NetworKIN	0.53224
AURKA	CDK1	T14	NetworKIN	3.07159
AURKA	PARP4	T1493	NetworKIN	-0.147483
AURKA	PARP4	T1494	NetworKIN	-0.371785
AURKA	PSMD1	T273	NetworKIN	-0.903013
AURKA	AKT1	T308	NetworKIN	-0.288329
AURKA	PSMD1	T311	NetworKIN	-1.08858
AURKA	GSK3B	T390	NetworKIN	0.213913
AURKA	PSMC1	T434	NetworKIN	0.823917
AURKA	CDC16	T581	NetworKIN	-1.00211
AURKA	CDC23	T596	NetworKIN	-0.487435
AURKA	CDC20	T70	NetworKIN	2.22665
AURKA	ARHGEF7	T704	NetworKIN	-1.15005
AURKA	CKAP5	T832	NetworKIN	-0.114897
AURKA	SPIN1	S124	PhosphoSitePlus	0.030377
AURKA	NPM1	S125	PhosphoSitePlus	-1.36052
AURKA	NUMA1	S1969	PhosphoSitePlus	-1.09578
AURKA	NUMA1	S1991	PhosphoSitePlus	-0.468049
AURKA	KCTD12	S200	PhosphoSitePlus	-0.0848167
AURKA	NUMA1	S2047	PhosphoSitePlus	-3.60097
AURKA	TP53	S315	PhosphoSitePlus	4.43015
AURKA	RBBP8	S327	PhosphoSitePlus	0.856398
AURKA	HNRNPK	S379	PhosphoSitePlus	0.290916
AURKA	YAP1	S397	PhosphoSitePlus	-0.826289
AURKA	MBD3	S85	PhosphoSitePlus	0.159238
AURKA	ARHGEF2	S886	PhosphoSitePlus	0.535839
AURKA	GSK3B	S9	PhosphoSitePlus	0.368536
AURKA	RUNX3	T14	PhosphoSitePlus	0.484952
AURKB	XPO1	S1055	NetworKIN	-0.0596823
AURKB	CLASP1	S1088	NetworKIN	0.185804
AURKB	DES	S12	NetworKIN	-0.336047
AURKB	MYLK	S1208	NetworKIN	-0.881927
AURKB	NPM1	S139	NetworKIN	1.18628
AURKB	PSMD11	S14	NetworKIN	-0.179742
AURKB	MYLK	S1759	NetworKIN	-1.48704
AURKB	MYLK	S1760	NetworKIN	-2.41029
AURKB	MYLK	S1772	NetworKIN	0.796392
AURKB	MYLK	S1773	NetworKIN	0.451695
AURKB	CLIP1	S195	NetworKIN	-0.0641958
AURKB	CLIP1	S200	NetworKIN	0.509853
AURKB	RACGAP1	S203	NetworKIN	0.914928
AURKB	VIM	S25	NetworKIN	-0.237948
AURKB	MKI67	S2505	NetworKIN	1.82235
AURKB	VIM	S26	NetworKIN	0.991602
AURKB	NDE1	S306	NetworKIN	2.57344
AURKB	CLASP2	S327	NetworKIN	-0.280792
AURKB	MYLK	S343	NetworKIN	0.216497
AURKB	CLIP1	S348	NetworKIN	0.341956
AURKB	MKI67	S374	NetworKIN	-0.497147
AURKB	VIM	S39	NetworKIN	-0.46409
AURKB	TAOK1	S417	NetworKIN	0.380381
AURKB	DES	S45	NetworKIN	1.08226
AURKB	VIM	S47	NetworKIN	-0.0679402
AURKB	PEBP1	S52	NetworKIN	-0.627701
AURKB	CLASP2	S525	NetworKIN	0.443018
AURKB	MKI67	S538	NetworKIN	1.42791
AURKB	CLASP1	S559	NetworKIN	0.192681
AURKB	CLASP1	S568	NetworKIN	-0.253438
AURKB	CDC23	S588	NetworKIN	0.368597
AURKB	DES	S60	NetworKIN	-0.380369
AURKB	CLASP1	S600	NetworKIN	0.260592
AURKB	STMN1	S63	NetworKIN	0.508597
AURKB	CLASP1	S646	NetworKIN	-0.472908
AURKB	CLASP1	S647	NetworKIN	0.743379
AURKB	CLASP1	S649	NetworKIN	-0.186539
AURKB	VIM	S7	NetworKIN	0.450828
AURKB	VIM	S73	NetworKIN	-0.102888
AURKB	DES	S8	NetworKIN	0.306761
AURKB	KIF4A	S801	NetworKIN	0.958162
AURKB	ERCC6L	S971	NetworKIN	-0.286958
AURKB	MYLK	T1774	NetworKIN	-3.04255
AURKB	MYLK	T1778	NetworKIN	-0.605614
AURKB	VIM	T426	NetworKIN	0.14065
AURKB	CLIP1	T45	NetworKIN	1.26488
AURKB	PEBP1	T51	NetworKIN	-0.748221
AURKB	PPHLN1	S110	PhosphoSitePlus	-0.000752229
AURKB	DES	S12	PhosphoSitePlus	-0.336047
AURKB	NPM1	S125	PhosphoSitePlus	-1.36052
AURKB	NELFE	S131	PhosphoSitePlus	-0.516457
AURKB	NUMA1	S1969	PhosphoSitePlus	-1.09578
AURKB	MYL12B	S20	PhosphoSitePlus	0.361706
AURKB	NUMA1	S2047	PhosphoSitePlus	-3.60097
AURKB	DDX52	S22	PhosphoSitePlus	0.531233
AURKB	HSP90AB1	S255	PhosphoSitePlus	0.936053
AURKB	SH2D4A	S261	PhosphoSitePlus	-2.24271
AURKB	CAVIN1	S300	PhosphoSitePlus	-1.64171
AURKB	LMO7	S300	PhosphoSitePlus	-0.26538
AURKB	SEPTIN1	S320	PhosphoSitePlus	-1.14489
AURKB	DDA1	S33	PhosphoSitePlus	-0.216684
AURKB	SSH3	S37	PhosphoSitePlus	-1.23616
AURKB	MKI67	S374	PhosphoSitePlus	-0.497147
AURKB	HSP90AB1	S452	PhosphoSitePlus	0.219373
AURKB	PRKDC	S511	PhosphoSitePlus	1.01313
AURKB	MKI67	S538	PhosphoSitePlus	1.42791
AURKB	DDX3Y	S592	PhosphoSitePlus	-0.209118
AURKB	DDX3X	S594	PhosphoSitePlus	-0.209118
AURKB	DES	S60	PhosphoSitePlus	-0.380369
AURKB	RBM14	S618	PhosphoSitePlus	0.103011
AURKB	PLEKHG6	S645	PhosphoSitePlus	-1.29817
AURKB	VIM	S73	PhosphoSitePlus	-0.102888
AURKB	LMO7	S751	PhosphoSitePlus	-1.87596
AURKB	NAGK	S76	PhosphoSitePlus	-0.306196
AURKB	KIF4A	S801	PhosphoSitePlus	0.958162
AURKB	RUNX3	T14	PhosphoSitePlus	0.484952
AURKB	AHNAK	T158	PhosphoSitePlus	-3.40316
AURKB	PLEC	T2886	PhosphoSitePlus	-0.0257258
AXL	AKT1	T308	PhosphoSitePlus	-0.288329
AXL	LCK	Y394	PhosphoSitePlus	-1.3416
AXL	LYN	Y397	PhosphoSitePlus	-1.31843
AXL	HCK	Y411	PhosphoSitePlus	-1.31843
AXL	SRC	Y419	PhosphoSitePlus	-1.3416
AXL	FYN	Y420	PhosphoSitePlus	-1.3416
AXL	YES1	Y426	PhosphoSitePlus	-1.3416
AXL	STAT5A	Y694	PhosphoSitePlus	1.60576
AXL	STAT5B	Y699	PhosphoSitePlus	1.60576
AXL	STAT3	Y705	PhosphoSitePlus	-0.90842
BCKDK	BCKDHA	S337	NetworKIN	0.0312743
BCKDK	BCKDHA	S347	NetworKIN	-0.145359
BCKDK	BCKDK	T32	NetworKIN	0.628484
BCKDK	BCKDHA	T338	NetworKIN	-0.0480181
BCR	YWHAZ	T232	PhosphoSitePlus	0.716688
BLK	EPHA2	Y772	NetworKIN	-0.896213
BLVRA	PRKCB	T500	PhosphoSitePlus	-0.038271
BMP2K	AP2M1	T156	PhosphoSitePlus	0.115924
BMX	SRC	Y419	NetworKIN	-1.3416
BMX	PTK2	Y577	PhosphoSitePlus	-0.406344
BRAF	BAD	S118	PhosphoSitePlus	0.779342
BRAF	BAD	S134	PhosphoSitePlus	0.465165
BRAF	MAP2K1	S222	PhosphoSitePlus	0.394552
BRAF	MAP2K2	S226	PhosphoSitePlus	0.394552
BRAF	BAD	S75	PhosphoSitePlus	-0.0255709
BRAF	BAD	S99	PhosphoSitePlus	0.661612
BRSK1	CDC25C	S216	PhosphoSitePlus	1.10134
BRSK1	PRKAA1	T183	PhosphoSitePlus	0.477086
BRSK2	CDK16	S12	PhosphoSitePlus	-0.0728247
BRSK2	TSC2	S1387	PhosphoSitePlus	0.408944
BRSK2	PRKAA1	T183	PhosphoSitePlus	0.477086
BTK	PIK3R3	Y199	NetworKIN	1.12933
BTK	PIK3R1	Y467	NetworKIN	1.12933
BTK	STAT5A	Y694	PhosphoSitePlus	1.60576
BUB1	CDC20	S41	PhosphoSitePlus	0.8962
BUB1	STAT3	S727	PhosphoSitePlus	-0.963658
CAMK1	CAMK1	T177	NetworKIN	0.960498
CAMK1	MYL9	S20	PhosphoSitePlus	0.361706
CAMK1	HDAC9	S220	PhosphoSitePlus	0.077887
CAMK1	HDAC5	S259	PhosphoSitePlus	0.077887
CAMK1	LIPE	S855	PhosphoSitePlus	0.247995
CAMK1D	CAMK1D	T180	NetworKIN	-0.54476
CAMK2A	PRKAR2B	S114	NetworKIN	-0.710832
CAMK2A	EGFR	S1166	NetworKIN	-0.118497
CAMK2A	PLCG1	S1248	NetworKIN	0.0338114
CAMK2A	KRT18	S15	NetworKIN	1.14687
CAMK2A	TANC1	S1659	NetworKIN	0.777924
CAMK2A	RIMS1	S1677	NetworKIN	-0.547321
CAMK2A	CDC25C	S216	NetworKIN	1.10134
CAMK2A	CAMK2B	S276	NetworKIN	0.490712
CAMK2A	DAPK2	S299	NetworKIN	0.766408
CAMK2A	DMD	S3623	NetworKIN	-1.73131
CAMK2A	DLG2	S414	NetworKIN	0.0586908
CAMK2A	EPB41L1	S430	NetworKIN	-1.07052
CAMK2A	MAP3K7	S439	NetworKIN	0.21669
CAMK2A	EPB41L1	S441	NetworKIN	-1.33883
CAMK2A	PPP1R12A	S507	NetworKIN	-0.00421934
CAMK2A	EPB41L1	S510	NetworKIN	-1.72659
CAMK2A	PLCB3	S537	NetworKIN	-0.455688
CAMK2A	PPP1R12A	S668	NetworKIN	0.285567
CAMK2A	RASGRF2	S746	NetworKIN	0.57992
CAMK2A	AGAP2	S808	NetworKIN	0.479157
CAMK2A	MAP2	S833	NetworKIN	1.13813
CAMK2A	NOS1	S852	NetworKIN	0.888591
CAMK2A	PPP1R12A	S903	NetworKIN	-0.445626
CAMK2A	PPP1R12A	S910	NetworKIN	0.204855
CAMK2A	PRKAR2A	S99	NetworKIN	-0.137603
CAMK2A	CAMK2A	T286	NetworKIN	-0.272909
CAMK2A	CAMK2D	T287	NetworKIN	-0.272909
CAMK2A	IFNGR1	T295	NetworKIN	0.291783
CAMK2A	PEA15	S116	PhosphoSitePlus	0.0548077
CAMK2A	PSMC5	S120	PhosphoSitePlus	0.579394
CAMK2A	PLN	S16	PhosphoSitePlus	-0.569917
CAMK2A	LRP4	S1887	PhosphoSitePlus	0.669151
CAMK2A	SPR	S213	PhosphoSitePlus	0.637522
CAMK2A	GJA1	S255	PhosphoSitePlus	-0.118683
CAMK2A	HDAC5	S259	PhosphoSitePlus	0.077887
CAMK2A	VIM	S26	PhosphoSitePlus	0.991602
CAMK2A	GFPT1	S261	PhosphoSitePlus	1.15333
CAMK2A	RYR2	S2808	PhosphoSitePlus	0.113345
CAMK2A	GJA1	S296	PhosphoSitePlus	0.783272
CAMK2A	GJA1	S306	PhosphoSitePlus	0.241356
CAMK2A	GJA1	S325	PhosphoSitePlus	-0.0936624
CAMK2A	GJA1	S328	PhosphoSitePlus	0.505982
CAMK2A	GJA1	S330	PhosphoSitePlus	0.108506
CAMK2A	GJA1	S364	PhosphoSitePlus	-0.0416885
CAMK2A	GJA1	S365	PhosphoSitePlus	-0.698498
CAMK2A	GJA1	S373	PhosphoSitePlus	1.7329
CAMK2A	VIM	S39	PhosphoSitePlus	-0.46409
CAMK2A	CYLD	S418	PhosphoSitePlus	0.318407
CAMK2A	PLCB3	S537	PhosphoSitePlus	-0.455688
CAMK2A	CTNNB1	S552	PhosphoSitePlus	-1.19807
CAMK2A	KIF3A	S687	PhosphoSitePlus	0.743761
CAMK2A	CD44	S706	PhosphoSitePlus	-1.11744
CAMK2A	VIM	S72	PhosphoSitePlus	-0.542815
CAMK2A	VIM	S83	PhosphoSitePlus	-1.98557
CAMK2A	PLN	T17	PhosphoSitePlus	-0.819576
CAMK2A	CAMK2A	T286	PhosphoSitePlus	-0.272909
CAMK2B	PPFIBP1	S1001	NetworKIN	-0.316969
CAMK2B	NUP214	S1023	NetworKIN	-0.160665
CAMK2B	PLCG1	S1248	NetworKIN	0.0338114
CAMK2B	ACTN2	S147	NetworKIN	1.07883
CAMK2B	CDC25C	S216	NetworKIN	1.10134
CAMK2B	VIM	S26	NetworKIN	0.991602
CAMK2B	CAMK2B	S276	NetworKIN	0.490712
CAMK2B	CAMK2D	S276	NetworKIN	0.490712
CAMK2B	CAMK2B	S280	NetworKIN	-0.708486
CAMK2B	VIM	S39	NetworKIN	-0.46409
CAMK2B	EPB41L1	S441	NetworKIN	-1.33883
CAMK2B	NEFL	S472	NetworKIN	0.461823
CAMK2B	SLC2A4	S488	NetworKIN	-0.490559
CAMK2B	PPP1R12A	S507	NetworKIN	-0.00421934
CAMK2B	EPB41L1	S510	NetworKIN	-1.72659
CAMK2B	PLCB3	S537	NetworKIN	-0.455688
CAMK2B	PPFIBP1	S601	NetworKIN	0.213213
CAMK2B	PPP1R12A	S668	NetworKIN	0.285567
CAMK2B	VIM	S7	NetworKIN	0.450828
CAMK2B	VIM	S72	NetworKIN	-0.542815
CAMK2B	RASGRF2	S746	NetworKIN	0.57992
CAMK2B	VIM	S83	NetworKIN	-1.98557
CAMK2B	MAP2	S833	NetworKIN	1.13813
CAMK2B	PPP1R12A	S903	NetworKIN	-0.445626
CAMK2B	PPP1R12A	S910	NetworKIN	0.204855
CAMK2B	PRKAR2A	S99	NetworKIN	-0.137603
CAMK2B	CAMK2A	T286	NetworKIN	-0.272909
CAMK2B	CAMK2D	T287	NetworKIN	-0.272909
CAMK2B	IFNGR1	T295	NetworKIN	0.291783
CAMK2B	GSK3A	S21	PhosphoSitePlus	0.23889
CAMK2B	GSK3B	S9	PhosphoSitePlus	0.368536
CAMK2B	PRKAA1	T183	PhosphoSitePlus	0.477086
CAMK2B	CAMK2G	T287	PhosphoSitePlus	-0.1617
CAMK2D	PLCG1	S1248	NetworKIN	0.0338114
CAMK2D	ACTN2	S147	NetworKIN	1.07883
CAMK2D	CDC25C	S216	NetworKIN	1.10134
CAMK2D	VIM	S26	NetworKIN	0.991602
CAMK2D	CAMK2B	S276	NetworKIN	0.490712
CAMK2D	CAMK2D	S276	NetworKIN	0.490712
CAMK2D	CAMK2D	S280	NetworKIN	-0.708486
CAMK2D	CAMK2D	S330	NetworKIN	-0.00130186
CAMK2D	VIM	S39	NetworKIN	-0.46409
CAMK2D	EIF4B	S406	NetworKIN	-1.97518
CAMK2D	EIF4B	S418	NetworKIN	-2.02402
CAMK2D	CAMK2G	S419	NetworKIN	-1.65517
CAMK2D	EPB41L1	S441	NetworKIN	-1.33883
CAMK2D	EIF4B	S497	NetworKIN	-0.410693
CAMK2D	PPP1R12A	S507	NetworKIN	-0.00421934
CAMK2D	EPB41L1	S510	NetworKIN	-1.72659
CAMK2D	PLCB3	S537	NetworKIN	-0.455688
CAMK2D	PPP1R12A	S668	NetworKIN	0.285567
CAMK2D	VIM	S7	NetworKIN	0.450828
CAMK2D	VIM	S72	NetworKIN	-0.542815
CAMK2D	RASGRF2	S746	NetworKIN	0.57992
CAMK2D	VIM	S83	NetworKIN	-1.98557
CAMK2D	MAP2	S833	NetworKIN	1.13813
CAMK2D	PPP1R12A	S903	NetworKIN	-0.445626
CAMK2D	PPP1R12A	S910	NetworKIN	0.204855
CAMK2D	CAMK2A	T286	NetworKIN	-0.272909
CAMK2D	CAMK2D	T287	NetworKIN	-0.272909
CAMK2D	CAMK2G	T287	NetworKIN	-0.1617
CAMK2D	IFNGR1	T295	NetworKIN	0.291783
CAMK2D	EIF4B	T420	NetworKIN	-0.187385
CAMK2D	ANKRD28	S1011	PhosphoSitePlus	-1.2655
CAMK2D	HDAC4	S210	PhosphoSitePlus	-0.688541
CAMK2D	PLN	T17	PhosphoSitePlus	-0.819576
CAMK2D	CAMK2D	T287	PhosphoSitePlus	-0.272909
CAMK2G	EGFR	S1166	NetworKIN	-0.118497
CAMK2G	MYLK	S1208	NetworKIN	-0.881927
CAMK2G	PLCG1	S1248	NetworKIN	0.0338114
CAMK2G	MYLK	S1773	NetworKIN	0.451695
CAMK2G	SPR	S213	NetworKIN	0.637522
CAMK2G	FLNA	S2152	NetworKIN	-0.578779
CAMK2G	CDC25C	S216	NetworKIN	1.10134
CAMK2G	TIAM1	S231	NetworKIN	-1.94139
CAMK2G	FLNA	S2615	NetworKIN	-0.602399
CAMK2G	CAMK2G	S276	NetworKIN	0.490712
CAMK2G	CAMK2G	S280	NetworKIN	-0.708486
CAMK2G	CAMK2G	S419	NetworKIN	-1.65517
CAMK2G	PPP1R12A	S507	NetworKIN	-0.00421934
CAMK2G	PLCB3	S537	NetworKIN	-0.455688
CAMK2G	PPP1R12A	S668	NetworKIN	0.285567
CAMK2G	MAP2	S833	NetworKIN	1.13813
CAMK2G	PPP1R12A	S903	NetworKIN	-0.445626
CAMK2G	PPP1R12A	S910	NetworKIN	0.204855
CAMK2G	PRKAR2A	S99	NetworKIN	-0.137603
CAMK2G	FLNA	T2336	NetworKIN	0.0992465
CAMK2G	CAMK2D	T287	NetworKIN	-0.272909
CAMK2G	CAMK2G	T287	NetworKIN	-0.1617
CAMK2G	CAMK2G	S280	PhosphoSitePlus	-0.708486
CAMK2G	DAB2	S723	PhosphoSitePlus	0.943239
CAMK4	HDAC4	S246	NetworKIN	0.077887
CAMK4	CAMK4	S341	NetworKIN	0.658885
CAMK4	HDAC4	S467	NetworKIN	0.0110835
CAMK4	CAMKK2	S511	NetworKIN	-0.491831
CAMK4	HDAC4	S632	NetworKIN	0.395415
CAMK4	HDAC5	S259	PhosphoSitePlus	0.077887
CAMKK1	CAMK1	T177	PhosphoSitePlus	0.960498
CAMKK1	CAMK1D	T180	PhosphoSitePlus	-0.54476
CAMKK1	PRKAA1	T183	PhosphoSitePlus	0.477086
CAMKK1	CAMK4	T200	PhosphoSitePlus	1.37534
CAMKK2	SIRT1	S27	PhosphoSitePlus	0.396905
CAMKK2	SIRT1	S47	PhosphoSitePlus	0.867743
CAMKK2	PRKAA2	T172	PhosphoSitePlus	0.477086
CAMKK2	PRKAA1	T183	PhosphoSitePlus	0.477086
CAMKK2	AKT1	T308	PhosphoSitePlus	-0.288329
CDC42BPA	CDC42BPA	S1651	NetworKIN	0.254387
CDC42BPA	CDC42BPA	S1719	NetworKIN	0.233895
CDC42BPA	CDC42BPA	S1721	NetworKIN	0.316054
CDC42BPA	ANK1	T1378	NetworKIN	-0.274818
CDC42BPA	MYL9	T19	NetworKIN	0.207346
CDC42BPA	PPP1R12C	T560	NetworKIN	-0.453124
CDC42BPA	MYL9	S20	PhosphoSitePlus	0.361706
CDC7	MFAP1	S116	PhosphoSitePlus	0.677913
CDC7	TOP2A	S1213	PhosphoSitePlus	2.69551
CDC7	MCM2	S139	PhosphoSitePlus	1.58111
CDC7	TOP2A	S1525	PhosphoSitePlus	2.50206
CDC7	DTD1	S196	PhosphoSitePlus	0.00484835
CDC7	DTD1	S197	PhosphoSitePlus	-0.305944
CDC7	DTD1	S204	PhosphoSitePlus	1.59162
CDC7	DTD1	S205	PhosphoSitePlus	-1.39554
CDC7	PSIP1	S206	PhosphoSitePlus	0.124677
CDC7	MCM2	S27	PhosphoSitePlus	1.78224
CDC7	MCM2	S40	PhosphoSitePlus	1.13925
CDC7	MCM2	S41	PhosphoSitePlus	2.05446
CDC7	NCL	T121	PhosphoSitePlus	1.03048
CDK1	NPM1	S10	NetworKIN	0.292341
CDK1	RBL2	S1068	NetworKIN	0.068723
CDK1	CDK5RAP2	S1074	NetworKIN	0.219876
CDK1	CLASP1	S1091	NetworKIN	0.597221
CDK1	RCC1	S11	NetworKIN	1.15613
CDK1	NCOR1	S1111	NetworKIN	0.122653
CDK1	RBL2	S1112	NetworKIN	-0.251667
CDK1	MKI67	S1131	NetworKIN	0.950862
CDK1	NSFL1C	S114	NetworKIN	0.47169
CDK1	TOP2A	S1213	NetworKIN	2.69551
CDK1	TOP2A	S1247	NetworKIN	2.30442
CDK1	WEE1	S127	NetworKIN	0.326558
CDK1	MCM2	S13	NetworKIN	1.36676
CDK1	TK1	S13	NetworKIN	3.21332
CDK1	TOP2A	S1354	NetworKIN	0.923854
CDK1	MKI67	S1376	NetworKIN	1.77619
CDK1	NCAPD3	S1384	NetworKIN	1.56672
CDK1	WEE1	S139	NetworKIN	0.4568
CDK1	TOP2A	S1393	NetworKIN	1.82472
CDK1	TSC2	S1411	NetworKIN	0.512545
CDK1	TOP2B	S1424	NetworKIN	-0.738406
CDK1	TSC2	S1452	NetworKIN	-0.681595
CDK1	NCOR1	S1472	NetworKIN	-0.0963088
CDK1	PSMF1	S153	NetworKIN	-0.625334
CDK1	SKA3	S155	NetworKIN	1.24766
CDK1	NCOR1	S158	NetworKIN	0.199144
CDK1	PSMA5	S16	NetworKIN	-1.53615
CDK1	PSMD2	S16	NetworKIN	0.893343
CDK1	CDK7	S164	NetworKIN	0.498317
CDK1	PTTG1	S165	NetworKIN	1.2472
CDK1	WEE1	S165	NetworKIN	0.468032
CDK1	MAP2	S1653	NetworKIN	-0.0881894
CDK1	NCOR1	S172	NetworKIN	0.834053
CDK1	TACC3	S177	NetworKIN	1.22417
CDK1	GBF1	S1773	NetworKIN	-0.603024
CDK1	CDKN1B	S178	NetworKIN	0.220113
CDK1	MAP2	S1782	NetworKIN	0.31569
CDK1	GBF1	S1784	NetworKIN	0.592538
CDK1	EEF2K	S18	NetworKIN	-0.402404
CDK1	NUCKS1	S181	NetworKIN	2.42739
CDK1	MKI67	S1861	NetworKIN	0.982612
CDK1	CDK5RAP2	S1887	NetworKIN	0.356246
CDK1	TRIM28	S19	NetworKIN	1.1111
CDK1	NCOR1	S1977	NetworKIN	-0.0911054
CDK1	NCOR1	S1981	NetworKIN	-0.153975
CDK1	CETN2	S20	NetworKIN	0.590101
CDK1	NUCKS1	S204	NetworKIN	0.663014
CDK1	POLA1	S209	NetworKIN	-0.0253718
CDK1	GTF2I	S210	NetworKIN	-0.893132
CDK1	NCOR1	S2102	NetworKIN	0.743805
CDK1	MKI67	S2105	NetworKIN	0.948618
CDK1	BUB3	S211	NetworKIN	0.998714
CDK1	USP10	S211	NetworKIN	1.18586
CDK1	NCOR1	S2120	NetworKIN	0.73689
CDK1	NUCKS1	S214	NetworKIN	0.553747
CDK1	NCOR1	S2151	NetworKIN	-1.18117
CDK1	NCOR1	S2184	NetworKIN	-0.0189426
CDK1	LMNA	S22	NetworKIN	-0.209775
CDK1	MEF2C	S222	NetworKIN	0.989056
CDK1	NUCKS1	S223	NetworKIN	1.028
CDK1	NCOR1	S224	NetworKIN	-0.284646
CDK1	DAB2	S227	NetworKIN	1.16083
CDK1	LMNB1	S23	NetworKIN	0.365252
CDK1	TFDP1	S23	NetworKIN	0.395933
CDK1	NDE1	S231	NetworKIN	-0.563015
CDK1	MKI67	S2344	NetworKIN	0.743999
CDK1	JUN	S243	NetworKIN	0.300966
CDK1	MKI67	S2466	NetworKIN	1.27404
CDK1	STMN1	S25	NetworKIN	-0.75311
CDK1	INCENP	S263	NetworKIN	1.20994
CDK1	MCM2	S27	NetworKIN	1.78224
CDK1	NSFL1C	S272	NetworKIN	0.155539
CDK1	MNAT1	S279	NetworKIN	0.619782
CDK1	MAP4	S280	NetworKIN	1.26843
CDK1	NDE1	S282	NetworKIN	0.963855
CDK1	MKI67	S2828	NetworKIN	1.90776
CDK1	FOXO1	S287	NetworKIN	0.319469
CDK1	PTPN2	S298	NetworKIN	-0.044622
CDK1	PTPN2	S304	NetworKIN	1.94189
CDK1	MKI67	S308	NetworKIN	1.93227
CDK1	TMPO	S310	NetworKIN	-0.31733
CDK1	GBF1	S314	NetworKIN	-1.07777
CDK1	PSMD1	S315	NetworKIN	0.583323
CDK1	TP53	S315	NetworKIN	4.43015
CDK1	DES	S32	NetworKIN	-1.51318
CDK1	NFYA	S326	NetworKIN	-0.347062
CDK1	ATAD2	S327	NetworKIN	1.05228
CDK1	FOXO1	S329	NetworKIN	1.27238
CDK1	MCPH1	S333	NetworKIN	1.40971
CDK1	ATAD2	S342	NetworKIN	2.64852
CDK1	TMPO	S351	NetworKIN	-0.214555
CDK1	PTPN1	S352	NetworKIN	-0.640589
CDK1	TMPO	S354	NetworKIN	0.233261
CDK1	MKI67	S357	NetworKIN	2.70017
CDK1	MAP4	S358	NetworKIN	0.70614
CDK1	CSNK1E	S363	NetworKIN	0.877351
CDK1	USP10	S365	NetworKIN	1.5945
CDK1	USP10	S370	NetworKIN	-0.271307
CDK1	FOS	S374	NetworKIN	1.22864
CDK1	STMN1	S38	NetworKIN	0.84072
CDK1	LMNA	S390	NetworKIN	0.282987
CDK1	LMNB1	S391	NetworKIN	0.883244
CDK1	XPO1	S391	NetworKIN	0.427601
CDK1	LMNA	S392	NetworKIN	0.471161
CDK1	LMNB1	S393	NetworKIN	0.160344
CDK1	DAB2	S394	NetworKIN	-0.0677157
CDK1	MEF2C	S396	NetworKIN	0.318081
CDK1	DAB2	S401	NetworKIN	1.63908
CDK1	FANCI	S407	NetworKIN	0.883376
CDK1	CDC20	S41	NetworKIN	0.8962
CDK1	MCM2	S41	NetworKIN	2.05446
CDK1	CHAF1B	S410	NetworKIN	1.66025
CDK1	RBL2	S413	NetworKIN	-0.451432
CDK1	LMNA	S414	NetworKIN	0.934805
CDK1	INCENP	S421	NetworKIN	0.163103
CDK1	CEP55	S428	NetworKIN	0.424974
CDK1	MAD1L1	S428	NetworKIN	1.3849
CDK1	RANGAP1	S428	NetworKIN	-0.202546
CDK1	CHAF1B	S429	NetworKIN	1.29659
CDK1	NBN	S432	NetworKIN	0.863878
CDK1	NCAPH	S432	NetworKIN	1.02794
CDK1	TACC3	S434	NetworKIN	1.80538
CDK1	HMGA2	S44	NetworKIN	3.98345
CDK1	RPS6KB1	S441	NetworKIN	-0.381134
CDK1	RPS6KB1	S447	NetworKIN	-0.236188
CDK1	CHAF1B	S458	NetworKIN	-0.627246
CDK1	NES	S471	NetworKIN	-0.845692
CDK1	UBTF	S484	NetworKIN	1.37617
CDK1	PTPN1	S50	NetworKIN	1.11333
CDK1	MAP4	S507	NetworKIN	1.24319
CDK1	MAPT	S516	NetworKIN	1.12488
CDK1	MAPT	S519	NetworKIN	-2.42715
CDK1	CHAF1B	S538	NetworKIN	1.58302
CDK1	MAPT	S552	NetworKIN	-1.88317
CDK1	EPB41	S555	NetworKIN	-0.704156
CDK1	PSMA5	S56	NetworKIN	-0.995758
CDK1	VIM	S56	NetworKIN	1.66977
CDK1	CDC16	S560	NetworKIN	0.400183
CDK1	NCL	S563	NetworKIN	1.00751
CDK1	KIF15	S568	NetworKIN	1.55155
CDK1	ABL1	S569	NetworKIN	0.11434
CDK1	PARN	S570	NetworKIN	-0.160561
CDK1	BIRC6	S577	NetworKIN	0.779095
CDK1	KHDRBS1	S58	NetworKIN	-0.42219
CDK1	MKI67	S584	NetworKIN	2.54009
CDK1	CDC23	S588	NetworKIN	0.368597
CDK1	MARK1	S588	NetworKIN	-0.0524033
CDK1	PBK	S59	NetworKIN	0.493334
CDK1	TRIM28	S594	NetworKIN	0.223035
CDK1	PARN	S619	NetworKIN	1.31383
CDK1	PITPNM1	S621	NetworKIN	-0.0741181
CDK1	JUN	S63	NetworKIN	0.417016
CDK1	RBL2	S639	NetworKIN	0.592824
CDK1	LMNA	S652	NetworKIN	-0.183871
CDK1	UIMC1	S653	NetworKIN	0.423951
CDK1	NCL	S67	NetworKIN	-0.242363
CDK1	RBL2	S672	NetworKIN	1.17749
CDK1	UIMC1	S677	NetworKIN	0.394515
CDK1	NES	S680	NetworKIN	-0.824373
CDK1	ANAPC1	S688	NetworKIN	-0.301074
CDK1	MAP4	S696	NetworKIN	0.912354
CDK1	NPM1	S70	NetworKIN	-0.719713
CDK1	TACC3	S71	NetworKIN	0.838002
CDK1	EPB41	S712	NetworKIN	-0.0757491
CDK1	MAPT	S713	NetworKIN	-1.74729
CDK1	MAPT	S721	NetworKIN	-0.160606
CDK1	CALD1	S724	NetworKIN	1.29479
CDK1	STAT3	S727	NetworKIN	-0.963658
CDK1	JUN	S73	NetworKIN	-0.14904
CDK1	ANAPC1	S731	NetworKIN	1.00547
CDK1	TPX2	S738	NetworKIN	1.20736
CDK1	TRIM28	S752	NetworKIN	1.31564
CDK1	CALD1	S759	NetworKIN	-0.995659
CDK1	CALD1	S789	NetworKIN	-0.0946204
CDK1	RB1	S795	NetworKIN	0.407277
CDK1	ABL1	S805	NetworKIN	0.115639
CDK1	RB1	S807	NetworKIN	1.59376
CDK1	ABL1	S809	NetworKIN	0.814679
CDK1	MAP4	S825	NetworKIN	-0.290116
CDK1	CEP76	S83	NetworKIN	-1.30878
CDK1	UBA1	S835	NetworKIN	-1.59435
CDK1	NES	S842	NetworKIN	-0.581715
CDK1	CDCA3	S87	NetworKIN	1.05258
CDK1	PSMC3	S9	NetworKIN	-0.510804
CDK1	IL16	S922	NetworKIN	0.677472
CDK1	ARHGEF2	S932	NetworKIN	0.00112545
CDK1	RBL2	S952	NetworKIN	0.385318
CDK1	ARHGEF2	S956	NetworKIN	1.46574
CDK1	AR	S96	NetworKIN	0.745732
CDK1	ARHGEF2	S960	NetworKIN	0.950576
CDK1	MAP4	S99	NetworKIN	1.00779
CDK1	NCOR1	S999	NetworKIN	-0.961306
CDK1	PARP4	T101	NetworKIN	0.53224
CDK1	ATAD2	T1152	NetworKIN	1.35158
CDK1	NCL	T121	NetworKIN	1.03048
CDK1	PARP4	T1494	NetworKIN	-0.371785
CDK1	TMPO	T160	NetworKIN	0.282341
CDK1	MAP2	T1605	NetworKIN	-0.658394
CDK1	MAP2	T1616	NetworKIN	-0.021364
CDK1	MAP2	T1649	NetworKIN	0.0272004
CDK1	WEE1	T173	NetworKIN	0.530629
CDK1	NUCKS1	T179	NetworKIN	2.33259
CDK1	NUP210	T1844	NetworKIN	1.8026
CDK1	LMNA	T19	NetworKIN	-0.0771387
CDK1	LMNB1	T20	NetworKIN	-0.125337
CDK1	NUCKS1	T202	NetworKIN	0.414912
CDK1	GORASP2	T225	NetworKIN	-1.18587
CDK1	PSMD1	T273	NetworKIN	-0.903013
CDK1	CCND2	T280	NetworKIN	0.813476
CDK1	PSMD1	T311	NetworKIN	-1.08858
CDK1	NES	T338	NetworKIN	-0.567885
CDK1	CSNK1D	T347	NetworKIN	-1.84524
CDK1	RB1	T356	NetworKIN	0.900926
CDK1	PARP1	T368	NetworKIN	-0.225437
CDK1	RB1	T373	NetworKIN	0.731687
CDK1	CDC5L	T385	NetworKIN	-0.410816
CDK1	CDC5L	T396	NetworKIN	-0.0241131
CDK1	RBL2	T417	NetworKIN	-0.448242
CDK1	CDC5L	T430	NetworKIN	0.866702
CDK1	CHAF1B	T433	NetworKIN	1.28603
CDK1	PSMC1	T434	NetworKIN	0.823917
CDK1	RPS6KB1	T444	NetworKIN	-0.421418
CDK1	MAPT	T498	NetworKIN	-0.999273
CDK1	MAP4	T521	NetworKIN	0.756831
CDK1	MAPT	T529	NetworKIN	-0.130462
CDK1	TRIM28	T541	NetworKIN	0.380074
CDK1	MAPT	T548	NetworKIN	-1.19414
CDK1	MAP4	T571	NetworKIN	0.487989
CDK1	CDC16	T581	NetworKIN	-1.00211
CDK1	MAP4	T585	NetworKIN	-0.339122
CDK1	CDC23	T596	NetworKIN	-0.487435
CDK1	RBL2	T642	NetworKIN	-0.344601
CDK1	ARHGEF2	T679	NetworKIN	0.253238
CDK1	CDC20	T70	NetworKIN	2.22665
CDK1	STAT3	T714	NetworKIN	-0.905434
CDK1	CALD1	T730	NetworKIN	-1.44794
CDK1	TMPO	T74	NetworKIN	0.587626
CDK1	ABL1	T781	NetworKIN	0.693584
CDK1	RB1	T821	NetworKIN	0.609399
CDK1	ABL1	T852	NetworKIN	-0.620071
CDK1	DYNC1I2	T95	NetworKIN	-0.198785
CDK1	RBL2	T986	NetworKIN	0.285655
CDK1	CLASP2	S1012	PhosphoSitePlus	0.0863728
CDK1	CLASP2	S1013	PhosphoSitePlus	-0.0501961
CDK1	FMNL2	S1016	PhosphoSitePlus	0.583509
CDK1	RAB11FIP3	S102	PhosphoSitePlus	0.660676
CDK1	EP300	S1038	PhosphoSitePlus	0.910462
CDK1	NDUFV3	S105	PhosphoSitePlus	0.0964511
CDK1	FLNA	S1084	PhosphoSitePlus	0.776859
CDK1	RCC1	S11	PhosphoSitePlus	1.15613
CDK1	CUEDC2	S110	PhosphoSitePlus	0.04617
CDK1	PPP1R13L	S113	PhosphoSitePlus	-1.43515
CDK1	AJUBA	S119	PhosphoSitePlus	-0.583153
CDK1	ADD1	S12	PhosphoSitePlus	-1.58982
CDK1	NME1	S120	PhosphoSitePlus	-0.00318299
CDK1	NME2	S120	PhosphoSitePlus	-0.161076
CDK1	PHF8	S120	PhosphoSitePlus	1.59725
CDK1	TOP2A	S1213	PhosphoSitePlus	2.69551
CDK1	EIF4G1	S1231	PhosphoSitePlus	-0.612921
CDK1	TOP2A	S1247	PhosphoSitePlus	2.30442
CDK1	RGPD8	S1275	PhosphoSitePlus	0.493774
CDK1	RGPD3	S1276	PhosphoSitePlus	0.493774
CDK1	RGPD4	S1276	PhosphoSitePlus	0.493774
CDK1	YAP1	S128	PhosphoSitePlus	-1.15788
CDK1	TK1	S13	PhosphoSitePlus	3.21332
CDK1	CDKN1A	S130	PhosphoSitePlus	1.07027
CDK1	EEF1D	S133	PhosphoSitePlus	1.12943
CDK1	TOP2A	S1354	PhosphoSitePlus	0.923854
CDK1	YAP1	S138	PhosphoSitePlus	-0.783696
CDK1	WEE1	S139	PhosphoSitePlus	0.4568
CDK1	TOP2A	S1393	PhosphoSitePlus	1.82472
CDK1	TOP2B	S1424	PhosphoSitePlus	-0.738406
CDK1	KDM5B	S1456	PhosphoSitePlus	0.294583
CDK1	FLNA	S1459	PhosphoSitePlus	0.864279
CDK1	TIAM1	S1466	PhosphoSitePlus	0.316001
CDK1	FLNA	S1533	PhosphoSitePlus	-0.690455
CDK1	DNMT1	S154	PhosphoSitePlus	2.2838
CDK1	TCOF1	S156	PhosphoSitePlus	1.79235
CDK1	IREB2	S157	PhosphoSitePlus	1.76858
CDK1	PSMA5	S16	PhosphoSitePlus	-1.53615
CDK1	FLNA	S1630	PhosphoSitePlus	-0.0521013
CDK1	CDK7	S164	PhosphoSitePlus	0.498317
CDK1	PTTG2	S165	PhosphoSitePlus	1.2472
CDK1	TP53BP1	S1678	PhosphoSitePlus	3.03101
CDK1	TFPT	S180	PhosphoSitePlus	0.0614484
CDK1	NUCKS1	S181	PhosphoSitePlus	2.42739
CDK1	POLR2A	S1920	PhosphoSitePlus	-0.106276
CDK1	RRM2	S20	PhosphoSitePlus	1.35517
CDK1	ELAVL1	S202	PhosphoSitePlus	1.10299
CDK1	USP24	S2047	PhosphoSitePlus	0.825803
CDK1	MAP7	S209	PhosphoSitePlus	0.673938
CDK1	LIG3	S210	PhosphoSitePlus	-0.37843
CDK1	HNRNPK	S216	PhosphoSitePlus	2.14182
CDK1	LMNA	S22	PhosphoSitePlus	-0.209775
CDK1	NUP50	S221	PhosphoSitePlus	-0.0516253
CDK1	RANBP2	S2246	PhosphoSitePlus	-0.0987181
CDK1	RANBP2	S2251	PhosphoSitePlus	0.493774
CDK1	RANBP2	S2276	PhosphoSitePlus	1.52187
CDK1	RANBP2	S2280	PhosphoSitePlus	0.724892
CDK1	LMNB1	S23	PhosphoSitePlus	0.365252
CDK1	PEX14	S232	PhosphoSitePlus	0.460197
CDK1	STMN1	S25	PhosphoSitePlus	-0.75311
CDK1	RECQL4	S251	PhosphoSitePlus	0.619503
CDK1	USP9X	S2547	PhosphoSitePlus	0.331863
CDK1	GJA1	S255	PhosphoSitePlus	-0.118683
CDK1	CREB1	S257	PhosphoSitePlus	-0.165826
CDK1	PIK3C2A	S259	PhosphoSitePlus	0.18653
CDK1	USP24	S2604	PhosphoSitePlus	-0.592083
CDK1	TREX1	S261	PhosphoSitePlus	1.06278
CDK1	PAICS	S27	PhosphoSitePlus	2.54747
CDK1	SQSTM1	S272	PhosphoSitePlus	0.0247523
CDK1	DES	S28	PhosphoSitePlus	-0.0487961
CDK1	SLC9A3R1	S280	PhosphoSitePlus	-3.28369
CDK1	NDE1	S282	PhosphoSitePlus	0.963855
CDK1	POLR1G	S285	PhosphoSitePlus	0.272482
CDK1	BAG3	S289	PhosphoSitePlus	-0.80713
CDK1	YAP1	S289	PhosphoSitePlus	-0.403386
CDK1	BAG3	S291	PhosphoSitePlus	0.552025
CDK1	GIGYF2	S30	PhosphoSitePlus	-0.604412
CDK1	SLC9A3R1	S302	PhosphoSitePlus	0.575945
CDK1	PTPN2	S304	PhosphoSitePlus	1.94189
CDK1	TP53	S315	PhosphoSitePlus	4.43015
CDK1	DES	S32	PhosphoSitePlus	-1.51318
CDK1	RBBP8	S327	PhosphoSitePlus	0.856398
CDK1	RAD9A	S328	PhosphoSitePlus	-0.00243976
CDK1	TRIM32	S335	PhosphoSitePlus	0.505098
CDK1	ADD1	S355	PhosphoSitePlus	-0.0731679
CDK1	HMGA1	S36	PhosphoSitePlus	-1.23021
CDK1	YAP1	S367	PhosphoSitePlus	-1.2565
CDK1	SIRT2	S368	PhosphoSitePlus	-0.360472
CDK1	PKM	S37	PhosphoSitePlus	1.02589
CDK1	FOXK2	S373	PhosphoSitePlus	0.642723
CDK1	OGFR	S378	PhosphoSitePlus	1.16243
CDK1	STMN1	S38	PhosphoSitePlus	0.84072
CDK1	STK3	S385	PhosphoSitePlus	-0.375689
CDK1	LMNA	S390	PhosphoSitePlus	0.282987
CDK1	IRS2	S391	PhosphoSitePlus	0.152722
CDK1	XPO1	S391	PhosphoSitePlus	0.427601
CDK1	LMNA	S392	PhosphoSitePlus	0.471161
CDK1	LMNB1	S393	PhosphoSitePlus	0.160344
CDK1	TOP1	S394	PhosphoSitePlus	0.314106
CDK1	ZC3HC1	S395	PhosphoSitePlus	0.673701
CDK1	MEF2C	S396	PhosphoSitePlus	0.318081
CDK1	CTTN	S405	PhosphoSitePlus	-0.0780773
CDK1	NEDD1	S411	PhosphoSitePlus	-1.35196
CDK1	LIMD1	S424	PhosphoSitePlus	-0.502885
CDK1	PHLPP1	S425	PhosphoSitePlus	0.180084
CDK1	CEP55	S428	PhosphoSitePlus	0.424974
CDK1	FOXK2	S428	PhosphoSitePlus	0.340418
CDK1	HMGA2	S44	PhosphoSitePlus	3.98345
CDK1	RPS6KB1	S441	PhosphoSitePlus	-0.381134
CDK1	RPS6KB1	S447	PhosphoSitePlus	-0.236188
CDK1	UBAP2L	S454	PhosphoSitePlus	0.362517
CDK1	HJURP	S473	PhosphoSitePlus	2.65525
CDK1	NCKAP5L	S477	PhosphoSitePlus	0.74387
CDK1	RAP1GAP	S484	PhosphoSitePlus	-0.958754
CDK1	SCML2	S511	PhosphoSitePlus	0.949319
CDK1	PML	S518	PhosphoSitePlus	0.53729
CDK1	PKN2	S535	PhosphoSitePlus	-0.492191
CDK1	BUB1B	S543	PhosphoSitePlus	2.57893
CDK1	VIM	S55	PhosphoSitePlus	0.263712
CDK1	VIM	S56	PhosphoSitePlus	1.66977
CDK1	CDC16	S560	PhosphoSitePlus	0.400183
CDK1	AHNAK	S5763	PhosphoSitePlus	-2.38264
CDK1	CANX	S583	PhosphoSitePlus	-0.0103399
CDK1	TCOF1	S583	PhosphoSitePlus	1.69238
CDK1	SCML2	S590	PhosphoSitePlus	0.476249
CDK1	KIFC1	S6	PhosphoSitePlus	1.73736
CDK1	LATS1	S613	PhosphoSitePlus	0.606689
CDK1	DNM1L	S616	PhosphoSitePlus	0.398234
CDK1	KPNA2	S62	PhosphoSitePlus	0.569241
CDK1	JUN	S63	PhosphoSitePlus	0.417016
CDK1	ULK1	S638	PhosphoSitePlus	0.366167
CDK1	PALLD	S641	PhosphoSitePlus	-1.16437
CDK1	SUPT5H	S666	PhosphoSitePlus	0.454872
CDK1	STIM1	S668	PhosphoSitePlus	-1.45292
CDK1	UIMC1	S677	PhosphoSitePlus	0.394515
CDK1	ANAPC1	S688	PhosphoSitePlus	-0.301074
CDK1	MAP4	S696	PhosphoSitePlus	0.912354
CDK1	RPTOR	S696	PhosphoSitePlus	0.307726
CDK1	DES	S7	PhosphoSitePlus	0.150946
CDK1	SET	S7	PhosphoSitePlus	0.326534
CDK1	NPM1	S70	PhosphoSitePlus	-0.719713
CDK1	DDHD1	S727	PhosphoSitePlus	0.852399
CDK1	RECQL5	S727	PhosphoSitePlus	1.22837
CDK1	JUN	S73	PhosphoSitePlus	-0.14904
CDK1	TPX2	S738	PhosphoSitePlus	1.20736
CDK1	EFHD2	S74	PhosphoSitePlus	0.63759
CDK1	CDCA5	S75	PhosphoSitePlus	1.59643
CDK1	LIG1	S76	PhosphoSitePlus	1.08247
CDK1	NAGK	S76	PhosphoSitePlus	-0.306196
CDK1	OSBP2	S762	PhosphoSitePlus	1.36635
CDK1	OSBP2	S766	PhosphoSitePlus	0.578397
CDK1	PALLD	S766	PhosphoSitePlus	-0.532464
CDK1	NCKAP5L	S767	PhosphoSitePlus	0.459871
CDK1	VCPIP1	S768	PhosphoSitePlus	0.555563
CDK1	PPP6R2	S771	PhosphoSitePlus	-0.354794
CDK1	ANAPC4	S779	PhosphoSitePlus	-0.317849
CDK1	U2AF2	S79	PhosphoSitePlus	-0.236434
CDK1	RB1	S807	PhosphoSitePlus	1.59376
CDK1	EIF4EBP1	S83	PhosphoSitePlus	-2.19341
CDK1	PKN1	S916	PhosphoSitePlus	0.519247
CDK1	ARHGEF2	S960	PhosphoSitePlus	0.950576
CDK1	YAP1	T119	PhosphoSitePlus	-0.678845
CDK1	NCL	T121	PhosphoSitePlus	1.03048
CDK1	PDS5B	T1370	PhosphoSitePlus	1.35211
CDK1	SRRM2	T1413	PhosphoSitePlus	0.433042
CDK1	YAP1	T143	PhosphoSitePlus	-1.01371
CDK1	TP53BP1	T1609	PhosphoSitePlus	0.906397
CDK1	EIF4A3	T163	PhosphoSitePlus	0.913789
CDK1	CDK7	T170	PhosphoSitePlus	0.971727
CDK1	H1-4	T18	PhosphoSitePlus	1.58006
CDK1	LMNA	T19	PhosphoSitePlus	-0.0771387
CDK1	NUMA1	T2015	PhosphoSitePlus	-0.415435
CDK1	PAK1	T212	PhosphoSitePlus	0.58365
CDK1	RANBP2	T2153	PhosphoSitePlus	-0.13459
CDK1	RPS3	T221	PhosphoSitePlus	-0.172404
CDK1	USP14	T235	PhosphoSitePlus	-0.806349
CDK1	NIFK	T238	PhosphoSitePlus	-0.602732
CDK1	SQSTM1	T269	PhosphoSitePlus	0.75936
CDK1	BAG3	T285	PhosphoSitePlus	0.190572
CDK1	PPP2CA	T304	PhosphoSitePlus	1.05117
CDK1	AKT1	T308	PhosphoSitePlus	-0.288329
CDK1	PPP1CA	T320	PhosphoSitePlus	0.342506
CDK1	RB1	T373	PhosphoSitePlus	0.731687
CDK1	AAK1	T389	PhosphoSitePlus	0.810181
CDK1	RPS6KB1	T444	PhosphoSitePlus	-0.421418
CDK1	WAC	T457	PhosphoSitePlus	-0.411276
CDK1	WAC	T471	PhosphoSitePlus	0.362015
CDK1	EZH2	T487	PhosphoSitePlus	2.25176
CDK1	EIF4G2	T508	PhosphoSitePlus	0.257603
CDK1	HMGA1	T53	PhosphoSitePlus	1.39901
CDK1	CDC16	T581	PhosphoSitePlus	-1.00211
CDK1	SAMHD1	T592	PhosphoSitePlus	1.92976
CDK1	EIF4EBP1	T70	PhosphoSitePlus	-0.247232
CDK1	RPTOR	T706	PhosphoSitePlus	-0.560093
CDK1	VCPIP1	T761	PhosphoSitePlus	0.40708
CDK1	SRRM2	T866	PhosphoSitePlus	0.986205
CDK1	KAT7	T88	PhosphoSitePlus	0.998777
CDK1	EML3	T881	PhosphoSitePlus	-1.117
CDK1	NME1	T94	PhosphoSitePlus	0.974364
CDK1	NME2	T94	PhosphoSitePlus	0.974364
CDK1	TCOF1	T983	PhosphoSitePlus	0.75118
CDK12	PAK2	T134	PhosphoSitePlus	1.99491
CDK14	TAGLN2	S163	PhosphoSitePlus	1.42979
CDK14	PPP1R2	S87	PhosphoSitePlus	-1.84386
CDK16	PRKAR1A	S83	PhosphoSitePlus	0.536193
CDK18	RB1	S795	PhosphoSitePlus	0.407277
CDK18	RB1	S807	PhosphoSitePlus	1.59376
CDK19	PAK1	S174	PhosphoSitePlus	0.260013
CDK2	NPM1	S10	NetworKIN	0.292341
CDK2	NCOR2	S1017	NetworKIN	0.437118
CDK2	BRD4	S1045	NetworKIN	0.700745
CDK2	RBL2	S1068	NetworKIN	0.068723
CDK2	RCC1	S11	NetworKIN	1.15613
CDK2	RBL2	S1112	NetworKIN	-0.251667
CDK2	BRD4	S1117	NetworKIN	-0.238918
CDK2	BRD4	S1126	NetworKIN	-0.560995
CDK2	WEE1	S127	NetworKIN	0.326558
CDK2	MCM2	S13	NetworKIN	1.36676
CDK2	SMARCA2	S1377	NetworKIN	0.377518
CDK2	WEE1	S139	NetworKIN	0.4568
CDK2	POLA2	S141	NetworKIN	0.793935
CDK2	NCOR2	S149	NetworKIN	-0.197953
CDK2	LSM11	S15	NetworKIN	1.53421
CDK2	NCOR2	S152	NetworKIN	-0.571823
CDK2	PSMF1	S153	NetworKIN	-0.625334
CDK2	PSMA5	S16	NetworKIN	-1.53615
CDK2	CDK7	S164	NetworKIN	0.498317
CDK2	WEE1	S165	NetworKIN	0.468032
CDK2	CDKN1B	S178	NetworKIN	0.220113
CDK2	POLA1	S209	NetworKIN	-0.0253718
CDK2	LSM11	S21	NetworKIN	1.26568
CDK2	NCOR2	S215	NetworKIN	0.891129
CDK2	ATRIP	S224	NetworKIN	2.50407
CDK2	TFDP1	S23	NetworKIN	0.395933
CDK2	CEBPB	S231	NetworKIN	2.13462
CDK2	JUN	S243	NetworKIN	0.300966
CDK2	MCM2	S27	NetworKIN	1.78224
CDK2	MNAT1	S279	NetworKIN	0.619782
CDK2	FOXO1	S287	NetworKIN	0.319469
CDK2	PTPN2	S304	NetworKIN	1.94189
CDK2	PSMD1	S315	NetworKIN	0.583323
CDK2	TP53	S315	NetworKIN	4.43015
CDK2	CCNK	S324	NetworKIN	1.12054
CDK2	CCNK	S329	NetworKIN	0.0578427
CDK2	FOXO1	S329	NetworKIN	1.27238
CDK2	CCNK	S340	NetworKIN	1.05488
CDK2	SORBS1	S350	NetworKIN	-0.461994
CDK2	MCM2	S41	NetworKIN	2.05446
CDK2	BRD4	S470	NetworKIN	-0.642521
CDK2	SORBS1	S472	NetworKIN	-1.31166
CDK2	UBTF	S484	NetworKIN	1.37617
CDK2	AXIN1	S486	NetworKIN	0.695713
CDK2	AXIN1	S493	NetworKIN	0.712357
CDK2	PSMA5	S56	NetworKIN	-0.995758
CDK2	CDC16	S560	NetworKIN	0.400183
CDK2	COIL	S566	NetworKIN	1.47289
CDK2	ABL1	S569	NetworKIN	0.11434
CDK2	CDC23	S588	NetworKIN	0.368597
CDK2	RBL2	S639	NetworKIN	0.592824
CDK2	SORBS1	S640	NetworKIN	-1.54005
CDK2	RBL2	S672	NetworKIN	1.17749
CDK2	ANAPC1	S688	NetworKIN	-0.301074
CDK2	NPM1	S70	NetworKIN	-0.719713
CDK2	STAT3	S727	NetworKIN	-0.963658
CDK2	AXIN1	S77	NetworKIN	0.596186
CDK2	RB1	S795	NetworKIN	0.407277
CDK2	ABL1	S805	NetworKIN	0.115639
CDK2	RB1	S807	NetworKIN	1.59376
CDK2	ABL1	S809	NetworKIN	0.814679
CDK2	COPB2	S859	NetworKIN	0.493159
CDK2	SORBS1	S86	NetworKIN	-0.404371
CDK2	SORBS1	S89	NetworKIN	-1.15743
CDK2	CCNK	S9	NetworKIN	0.703277
CDK2	PSMC3	S9	NetworKIN	-0.510804
CDK2	SORBS1	S945	NetworKIN	-0.670155
CDK2	RBL2	S952	NetworKIN	0.385318
CDK2	SORBS1	S953	NetworKIN	0.971586
CDK2	WEE1	T173	NetworKIN	0.530629
CDK2	CIZ1	T244	NetworKIN	-0.0396216
CDK2	PSMD1	T273	NetworKIN	-0.903013
CDK2	CCND2	T280	NetworKIN	0.813476
CDK2	NGFR	T293	NetworKIN	1.58223
CDK2	COIL	T303	NetworKIN	2.3613
CDK2	PSMD1	T311	NetworKIN	-1.08858
CDK2	RB1	T356	NetworKIN	0.900926
CDK2	PARP1	T368	NetworKIN	-0.225437
CDK2	RB1	T373	NetworKIN	0.731687
CDK2	RBL2	T417	NetworKIN	-0.448242
CDK2	PSMC1	T434	NetworKIN	0.823917
CDK2	COIL	T456	NetworKIN	1.03607
CDK2	CDC16	T581	NetworKIN	-1.00211
CDK2	RBL2	T642	NetworKIN	-0.344601
CDK2	ABL1	T781	NetworKIN	0.693584
CDK2	SMAD2	T8	NetworKIN	0.194287
CDK2	SMAD3	T8	NetworKIN	0.563962
CDK2	SORBS1	T82	NetworKIN	0.691419
CDK2	RB1	T821	NetworKIN	0.609399
CDK2	ABL1	T852	NetworKIN	-0.620071
CDK2	COPB2	T861	NetworKIN	-0.255643
CDK2	NCOR2	T946	NetworKIN	0.0945939
CDK2	RBL2	T986	NetworKIN	0.285655
CDK2	HNRNPH1	S104	PhosphoSitePlus	1.14024
CDK2	HNRNPH2	S104	PhosphoSitePlus	1.14024
CDK2	SNAI2	S104	PhosphoSitePlus	1.36683
CDK2	RBL2	S1068	PhosphoSitePlus	0.068723
CDK2	RBL2	S1112	PhosphoSitePlus	-0.251667
CDK2	WRN	S1133	PhosphoSitePlus	1.37262
CDK2	MED1	S1207	PhosphoSitePlus	0.424897
CDK2	IMPDH2	S122	PhosphoSitePlus	0.458321
CDK2	MCM2	S13	PhosphoSitePlus	1.36676
CDK2	TK1	S13	PhosphoSitePlus	3.21332
CDK2	CDKN1A	S130	PhosphoSitePlus	1.07027
CDK2	SNAPIN	S133	PhosphoSitePlus	0.139447
CDK2	RALY	S135	PhosphoSitePlus	0.77262
CDK2	CDK16	S138	PhosphoSitePlus	-0.101549
CDK2	MCM2	S139	PhosphoSitePlus	1.58111
CDK2	TOR1AIP1	S143	PhosphoSitePlus	1.4141
CDK2	DNMT1	S154	PhosphoSitePlus	2.2838
CDK2	IREB2	S157	PhosphoSitePlus	1.76858
CDK2	CDK7	S164	PhosphoSitePlus	0.498317
CDK2	NUCKS1	S181	PhosphoSitePlus	2.42739
CDK2	CENPA	S19	PhosphoSitePlus	-0.162679
CDK2	RRM2	S20	PhosphoSitePlus	1.35517
CDK2	ELAVL1	S202	PhosphoSitePlus	1.10299
CDK2	TERF2IP	S203	PhosphoSitePlus	0.171486
CDK2	ANKRD17	S2045	PhosphoSitePlus	0.488255
CDK2	AKIRIN2	S21	PhosphoSitePlus	2.03473
CDK2	LIG3	S210	PhosphoSitePlus	-0.37843
CDK2	HNRNPK	S216	PhosphoSitePlus	2.14182
CDK2	SRSF9	S216	PhosphoSitePlus	0.544882
CDK2	NCOA1	S22	PhosphoSitePlus	0.359723
CDK2	ATRIP	S224	PhosphoSitePlus	2.50407
CDK2	SNRNP70	S226	PhosphoSitePlus	0.19422
CDK2	UNG	S23	PhosphoSitePlus	1.82334
CDK2	ANKRD17	S2401	PhosphoSitePlus	-0.0485957
CDK2	CCDC6	S244	PhosphoSitePlus	0.0446363
CDK2	SOX2	S249	PhosphoSitePlus	1.59586
CDK2	STMN1	S25	PhosphoSitePlus	-0.75311
CDK2	RECQL4	S251	PhosphoSitePlus	0.619503
CDK2	MCM2	S27	PhosphoSitePlus	1.78224
CDK2	PAICS	S27	PhosphoSitePlus	2.54747
CDK2	RPS27	S27	PhosphoSitePlus	0.205946
CDK2	RPS27L	S27	PhosphoSitePlus	0.205946
CDK2	HNRNPK	S284	PhosphoSitePlus	-0.505195
CDK2	MCM4	S3	PhosphoSitePlus	1.40502
CDK2	GIGYF2	S30	PhosphoSitePlus	-0.604412
CDK2	PTPN2	S304	PhosphoSitePlus	1.94189
CDK2	TP53	S315	PhosphoSitePlus	4.43015
CDK2	RAD9A	S328	PhosphoSitePlus	-0.00243976
CDK2	MKI67	S357	PhosphoSitePlus	2.70017
CDK2	HMGA1	S36	PhosphoSitePlus	-1.23021
CDK2	ARID1A	S363	PhosphoSitePlus	-0.303634
CDK2	TERF2	S365	PhosphoSitePlus	0.566028
CDK2	SIRT2	S368	PhosphoSitePlus	-0.360472
CDK2	LMNB2	S37	PhosphoSitePlus	-0.0469531
CDK2	CCP110	S372	PhosphoSitePlus	1.62645
CDK2	FOXK2	S373	PhosphoSitePlus	0.642723
CDK2	RPL12	S38	PhosphoSitePlus	2.90664
CDK2	STMN1	S38	PhosphoSitePlus	0.84072
CDK2	ILF3	S382	PhosphoSitePlus	1.6184
CDK2	SUV39H1	S391	PhosphoSitePlus	0.353532
CDK2	NCOA1	S395	PhosphoSitePlus	0.0620412
CDK2	MCM2	S40	PhosphoSitePlus	1.13925
CDK2	CTTN	S405	PhosphoSitePlus	-0.0780773
CDK2	MCM2	S41	PhosphoSitePlus	2.05446
CDK2	RBL2	S413	PhosphoSitePlus	-0.451432
CDK2	LRCH3	S419	PhosphoSitePlus	0.58855
CDK2	ADD3	S423	PhosphoSitePlus	-1.25367
CDK2	FOXK2	S428	PhosphoSitePlus	0.340418
CDK2	NBN	S432	PhosphoSitePlus	0.863878
CDK2	CRTC2	S433	PhosphoSitePlus	-0.397154
CDK2	PELP1	S477	PhosphoSitePlus	0.861089
CDK2	SLAIN2	S48	PhosphoSitePlus	-0.59269
CDK2	NUP133	S50	PhosphoSitePlus	-0.0762235
CDK2	BAZ2A	S509	PhosphoSitePlus	1.18469
CDK2	PPP1R12C	S509	PhosphoSitePlus	-1.35106
CDK2	LIG1	S51	PhosphoSitePlus	1.54362
CDK2	SCML2	S511	PhosphoSitePlus	0.949319
CDK2	PML	S518	PhosphoSitePlus	0.53729
CDK2	MTA1	S522	PhosphoSitePlus	1.21914
CDK2	CTTNBP2NL	S563	PhosphoSitePlus	-0.295935
CDK2	SCML2	S590	PhosphoSitePlus	0.476249
CDK2	GIGYF2	S593	PhosphoSitePlus	-0.406962
CDK2	NUP98	S612	PhosphoSitePlus	2.44789
CDK2	DNM1L	S616	PhosphoSitePlus	0.398234
CDK2	RBL2	S639	PhosphoSitePlus	0.592824
CDK2	SUPT5H	S666	PhosphoSitePlus	0.454872
CDK2	GRK2	S670	PhosphoSitePlus	-0.928648
CDK2	TNKS1BP1	S691	PhosphoSitePlus	-1.49681
CDK2	NPM1	S70	PhosphoSitePlus	-0.719713
CDK2	LIG1	S76	PhosphoSitePlus	1.08247
CDK2	LARP1	S774	PhosphoSitePlus	-0.118416
CDK2	RB1	S807	PhosphoSitePlus	1.59376
CDK2	CEP76	S83	PhosphoSitePlus	-1.30878
CDK2	PRKAR1A	S83	PhosphoSitePlus	0.536193
CDK2	ARID4A	S864	PhosphoSitePlus	1.17849
CDK2	PHF8	S880	PhosphoSitePlus	0.268521
CDK2	KCNAB2	S9	PhosphoSitePlus	1.30994
CDK2	LIG1	S91	PhosphoSitePlus	0.994467
CDK2	RBL2	S952	PhosphoSitePlus	0.385318
CDK2	AR	S96	PhosphoSitePlus	0.745732
CDK2	JPT2	S97	PhosphoSitePlus	-1.03128
CDK2	NCL	T121	PhosphoSitePlus	1.03048
CDK2	MED1	T1215	PhosphoSitePlus	0.697042
CDK2	AFDN	T1352	PhosphoSitePlus	-1.55721
CDK2	SF3B1	T142	PhosphoSitePlus	-0.0179168
CDK2	EIF4A3	T163	PhosphoSitePlus	0.913789
CDK2	CDK7	T170	PhosphoSitePlus	0.971727
CDK2	DPF2	T176	PhosphoSitePlus	0.765256
CDK2	NUMA1	T1776	PhosphoSitePlus	0.346775
CDK2	H1-4	T18	PhosphoSitePlus	1.58006
CDK2	HNRNPD	T193	PhosphoSitePlus	1.26441
CDK2	SF3B1	T211	PhosphoSitePlus	-0.428207
CDK2	GORASP2	T225	PhosphoSitePlus	-1.18587
CDK2	SF3B1	T244	PhosphoSitePlus	0.0881788
CDK2	SF3B1	T248	PhosphoSitePlus	0.0366618
CDK2	SF3B1	T313	PhosphoSitePlus	0.282835
CDK2	RBBP8	T315	PhosphoSitePlus	0.875241
CDK2	PPP1CA	T320	PhosphoSitePlus	0.342506
CDK2	SF3B1	T354	PhosphoSitePlus	0.356812
CDK2	RB1	T356	PhosphoSitePlus	0.900926
CDK2	RB1	T373	PhosphoSitePlus	0.731687
CDK2	RBL2	T417	PhosphoSitePlus	-0.448242
CDK2	SF3B1	T426	PhosphoSitePlus	-0.758315
CDK2	EEF2	T435	PhosphoSitePlus	1.08828
CDK2	XRCC6	T455	PhosphoSitePlus	2.31991
CDK2	CRMP1	T509	PhosphoSitePlus	0.5324
CDK2	KDM2A	T550	PhosphoSitePlus	0.565127
CDK2	SAMHD1	T592	PhosphoSitePlus	1.92976
CDK2	UNG	T60	PhosphoSitePlus	1.29309
CDK2	RBL2	T642	PhosphoSitePlus	-0.344601
CDK2	LARP1	T649	PhosphoSitePlus	-1.51168
CDK2	MCM3	T722	PhosphoSitePlus	2.46823
CDK2	CALD1	T730	PhosphoSitePlus	-1.44794
CDK2	RB1	T821	PhosphoSitePlus	0.609399
CDK2	BCLAF1	T840	PhosphoSitePlus	1.76823
CDK2	THRAP3	T874	PhosphoSitePlus	0.989503
CDK2	KAT7	T88	PhosphoSitePlus	0.998777
CDK20	CILK1	T157	PhosphoSitePlus	0.312582
CDK3	TRIM29	S104	NetworKIN	-2.7003
CDK3	RCC1	S11	NetworKIN	1.15613
CDK3	CDKN1B	S178	NetworKIN	0.220113
CDK3	TRIM29	S21	NetworKIN	-0.862996
CDK3	TFDP1	S23	NetworKIN	0.395933
CDK3	TRIM29	S489	NetworKIN	-2.33539
CDK3	CCND2	T280	NetworKIN	0.813476
CDK3	TRIM29	T476	NetworKIN	-0.834885
CDK3	JUN	S63	PhosphoSitePlus	0.417016
CDK3	JUN	S73	PhosphoSitePlus	-0.14904
CDK3	RB1	S807	PhosphoSitePlus	1.59376
CDK4	HMGA2	S105	NetworKIN	1.87639
CDK4	SMC3	S1067	NetworKIN	0.0298042
CDK4	MAX	S11	NetworKIN	1.84495
CDK4	RBL2	S1112	NetworKIN	-0.251667
CDK4	ZNF655	S12	NetworKIN	0.351568
CDK4	AKT1	S129	NetworKIN	0.757372
CDK4	MCM2	S13	NetworKIN	1.36676
CDK4	NFATC2	S217	NetworKIN	1.18068
CDK4	BMI1	S255	NetworKIN	1.04431
CDK4	MNAT1	S279	NetworKIN	0.619782
CDK4	PPP1CA	S325	NetworKIN	0.607169
CDK4	NFATC2	S326	NetworKIN	0.67126
CDK4	CCNL1	S335	NetworKIN	0.322674
CDK4	NFATC2	S363	NetworKIN	0.02063
CDK4	MDM4	S367	NetworKIN	0.0387414
CDK4	JUN	S63	NetworKIN	0.417016
CDK4	RBL2	S639	NetworKIN	0.592824
CDK4	EIF4EBP1	S83	NetworKIN	-2.19341
CDK4	ANK1	S856	NetworKIN	0.118216
CDK4	RBL2	S962	NetworKIN	0.302844
CDK4	RBL2	S982	NetworKIN	-0.286709
CDK4	MTOR	T1162	NetworKIN	-0.40997
CDK4	CDK7	T170	NetworKIN	0.971727
CDK4	RPS6	T241	NetworKIN	-0.0663913
CDK4	CCND2	T280	NetworKIN	0.813476
CDK4	DNMT1	S127	PhosphoSitePlus	0.817972
CDK4	CDKN1A	S130	PhosphoSitePlus	1.07027
CDK4	TSC2	S1452	PhosphoSitePlus	-0.681595
CDK4	FLNA	S1459	PhosphoSitePlus	0.864279
CDK4	FLNA	S2152	PhosphoSitePlus	-0.578779
CDK4	IRS2	S388	PhosphoSitePlus	1.19571
CDK4	TFEB	S467	PhosphoSitePlus	0.838037
CDK4	PELP1	S477	PhosphoSitePlus	0.861089
CDK4	FLCN	S62	PhosphoSitePlus	0.605466
CDK4	RBL2	S672	PhosphoSitePlus	1.17749
CDK4	FLCN	S73	PhosphoSitePlus	0.0644479
CDK4	RB1	S795	PhosphoSitePlus	0.407277
CDK4	RB1	S807	PhosphoSitePlus	1.59376
CDK4	RB1	T356	PhosphoSitePlus	0.900926
CDK4	RB1	T373	PhosphoSitePlus	0.731687
CDK4	WDR77	T5	PhosphoSitePlus	0.650713
CDK4	SMAD3	T8	PhosphoSitePlus	0.563962
CDK5	MAP1B	S1208	NetworKIN	-0.162866
CDK5	MAP1B	S1252	NetworKIN	1.30528
CDK5	MAP1B	S1256	NetworKIN	1.01312
CDK5	MAP1B	S1260	NetworKIN	0.667224
CDK5	MAP1B	S1262	NetworKIN	0.526322
CDK5	MAP1B	S1265	NetworKIN	0.423869
CDK5	PPP1R2	S130	NetworKIN	0.172053
CDK5	MAP1B	S1312	NetworKIN	0.376732
CDK5	MAP1B	S1339	NetworKIN	0.7343
CDK5	MAP1B	S1389	NetworKIN	1.12008
CDK5	MAP1B	S1396	NetworKIN	-0.0648993
CDK5	MAP1B	S1400	NetworKIN	-0.195891
CDK5	MAP1B	S1427	NetworKIN	1.57255
CDK5	MAP1B	S1438	NetworKIN	0.647469
CDK5	MAP1B	S1625	NetworKIN	-0.596453
CDK5	PLXNA2	S1630	NetworKIN	-0.360681
CDK5	CDK7	S164	NetworKIN	0.498317
CDK5	MAP2	S1653	NetworKIN	-0.0881894
CDK5	MYEF2	S17	NetworKIN	0.503861
CDK5	KATNA1	S170	NetworKIN	0.556587
CDK5	MAP1B	S1779	NetworKIN	0.543434
CDK5	CDKN1B	S178	NetworKIN	0.220113
CDK5	MAP2	S1782	NetworKIN	0.31569
CDK5	MAP1B	S1785	NetworKIN	1.45411
CDK5	MAP1B	S1797	NetworKIN	-0.549358
CDK5	MEF2D	S180	NetworKIN	-0.726481
CDK5	MAP1B	S1819	NetworKIN	0.676553
CDK5	MAP1B	S1881	NetworKIN	0.101544
CDK5	CDK5RAP2	S1887	NetworKIN	0.356246
CDK5	MAP1B	S1915	NetworKIN	0.17884
CDK5	MAP1B	S1965	NetworKIN	0.920867
CDK5	NR3C1	S211	NetworKIN	0.176474
CDK5	MAP1B	S2209	NetworKIN	0.686426
CDK5	MAP1B	S2211	NetworKIN	0.370268
CDK5	PAK1	S223	NetworKIN	0.532794
CDK5	MAP1B	S2271	NetworKIN	1.32019
CDK5	MEF2D	S251	NetworKIN	0.200378
CDK5	MEF2A	S255	NetworKIN	0.536844
CDK5	PTPN2	S304	NetworKIN	1.94189
CDK5	TP53	S315	NetworKIN	4.43015
CDK5	MCPH1	S333	NetworKIN	1.40971
CDK5	MEF2A	S408	NetworKIN	1.12631
CDK5	TLN1	S425	NetworKIN	-0.735175
CDK5	MEF2D	S444	NetworKIN	0.688973
CDK5	NES	S471	NetworKIN	-0.845692
CDK5	NEFH	S511	NetworKIN	0.911123
CDK5	MAPT	S516	NetworKIN	1.12488
CDK5	MAPT	S519	NetworKIN	-2.42715
CDK5	DPYSL2	S522	NetworKIN	1.9405
CDK5	NEFH	S532	NetworKIN	1.24411
CDK5	MAPT	S552	NetworKIN	-1.88317
CDK5	NEFH	S566	NetworKIN	1.7483
CDK5	ABL1	S569	NetworKIN	0.11434
CDK5	MAP1B	S614	NetworKIN	2.34473
CDK5	NEFM	S615	NetworKIN	1.71765
CDK5	NEFH	S620	NetworKIN	1.7535
CDK5	NEFM	S620	NetworKIN	0.0492365
CDK5	NEFM	S667	NetworKIN	0.183603
CDK5	NEFM	S672	NetworKIN	-0.863401
CDK5	NEFM	S680	NetworKIN	0.525848
CDK5	NES	S680	NetworKIN	-0.824373
CDK5	NEFM	S685	NetworKIN	-0.268177
CDK5	MAPT	S713	NetworKIN	-1.74729
CDK5	MAPT	S721	NetworKIN	-0.160606
CDK5	STAT3	S727	NetworKIN	-0.963658
CDK5	SRC	S75	NetworKIN	-1.5217
CDK5	DNM1	S774	NetworKIN	0.549212
CDK5	DNM1	S778	NetworKIN	-0.303122
CDK5	GAK	S780	NetworKIN	0.026423
CDK5	ABL1	S809	NetworKIN	0.814679
CDK5	NES	S842	NetworKIN	-0.581715
CDK5	MAP1B	S970	NetworKIN	-0.634827
CDK5	MAP1B	T1067	NetworKIN	0.887368
CDK5	MEF2A	T108	NetworKIN	0.562554
CDK5	MAP2	T1605	NetworKIN	-0.658394
CDK5	MAP2	T1616	NetworKIN	-0.021364
CDK5	MAP2	T1649	NetworKIN	0.0272004
CDK5	MAP1B	T1788	NetworKIN	0.0780203
CDK5	TLN2	T1843	NetworKIN	0.125119
CDK5	MAP1B	T1932	NetworKIN	0.406187
CDK5	MAP1B	T1949	NetworKIN	0.119249
CDK5	MAP1B	T2034	NetworKIN	0.651062
CDK5	PAK1	T212	NetworKIN	0.58365
CDK5	NES	T338	NetworKIN	-0.567885
CDK5	CSNK1D	T347	NetworKIN	-1.84524
CDK5	MAPT	T498	NetworKIN	-0.999273
CDK5	CRMP1	T509	NetworKIN	0.5324
CDK5	DPYSL2	T509	NetworKIN	0.775301
CDK5	DPYSL2	T514	NetworKIN	1.54342
CDK5	MAPT	T529	NetworKIN	-0.130462
CDK5	MAPT	T548	NetworKIN	-1.19414
CDK5	ABL1	T781	NetworKIN	0.693584
CDK5	NR3C1	T8	NetworKIN	-0.0239331
CDK5	ABL1	T852	NetworKIN	-0.620071
CDK5	HTT	S1199	PhosphoSitePlus	-0.74388
CDK5	DBN1	S142	PhosphoSitePlus	0.961919
CDK5	DNMT1	S154	PhosphoSitePlus	2.2838
CDK5	TPPP	S160	PhosphoSitePlus	-0.328489
CDK5	TPPP	S18	PhosphoSitePlus	0.364551
CDK5	CTNNB1	S191	PhosphoSitePlus	0.396124
CDK5	NDEL1	S198	PhosphoSitePlus	0.602694
CDK5	ELAVL1	S202	PhosphoSitePlus	1.10299
CDK5	NR3C1	S211	PhosphoSitePlus	0.176474
CDK5	NDEL1	S231	PhosphoSitePlus	-0.764792
CDK5	STMN1	S25	PhosphoSitePlus	-0.75311
CDK5	MARCKS	S26	PhosphoSitePlus	0.209947
CDK5	BAG3	S291	PhosphoSitePlus	0.552025
CDK5	SEPTIN5	S327	PhosphoSitePlus	-1.65258
CDK5	DBN1	S342	PhosphoSitePlus	-0.470171
CDK5	PKM	S37	PhosphoSitePlus	1.02589
CDK5	STMN1	S38	PhosphoSitePlus	0.84072
CDK5	LMNA	S392	PhosphoSitePlus	0.471161
CDK5	MEF2A	S408	PhosphoSitePlus	1.12631
CDK5	TLN1	S425	PhosphoSitePlus	-0.735175
CDK5	HTT	S432	PhosphoSitePlus	0.014877
CDK5	MEF2D	S444	PhosphoSitePlus	0.688973
CDK5	RPS6KB1	S447	PhosphoSitePlus	-0.236188
CDK5	DPYSL2	S522	PhosphoSitePlus	1.9405
CDK5	DPYSL3	S522	PhosphoSitePlus	1.86171
CDK5	VIM	S56	PhosphoSitePlus	1.66977
CDK5	DNM1L	S616	PhosphoSitePlus	0.398234
CDK5	PPP1R1A	S67	PhosphoSitePlus	0.123764
CDK5	ADD2	S701	PhosphoSitePlus	0.854579
CDK5	DDHD1	S727	PhosphoSitePlus	0.852399
CDK5	STAT3	S727	PhosphoSitePlus	-0.963658
CDK5	EFHD2	S74	PhosphoSitePlus	0.63759
CDK5	SRC	S75	PhosphoSitePlus	-1.5217
CDK5	DNM1	S778	PhosphoSitePlus	-0.303122
CDK5	PARP1	S782	PhosphoSitePlus	1.01701
CDK5	RB1	S795	PhosphoSitePlus	0.407277
CDK5	RB1	S807	PhosphoSitePlus	1.59376
CDK5	PXN	S85	PhosphoSitePlus	0.425807
CDK5	EPRS1	S886	PhosphoSitePlus	0.681735
CDK5	KCNAB2	S9	PhosphoSitePlus	1.30994
CDK5	PTK2	S910	PhosphoSitePlus	0.588291
CDK5	CDK16	S95	PhosphoSitePlus	-0.159554
CDK5	TPPP	T14	PhosphoSitePlus	-0.482515
CDK5	PPP1CA	T320	PhosphoSitePlus	0.342506
CDK5	CLOCK	T461	PhosphoSitePlus	1.19984
CDK5	CRMP1	T509	PhosphoSitePlus	0.5324
CDK6	NPM1	S125	NetworKIN	-1.36052
CDK6	MCM2	S13	NetworKIN	1.36676
CDK6	TARDBP	S183	NetworKIN	0.677237
CDK6	RUNX1	S21	NetworKIN	0.301741
CDK6	CCNL1	S335	NetworKIN	0.322674
CDK6	RBL2	S639	NetworKIN	0.592824
CDK6	TARDBP	S92	NetworKIN	1.47512
CDK6	CCND2	T280	NetworKIN	0.813476
CDK6	CDKN1A	S130	PhosphoSitePlus	1.07027
CDK6	TSC2	S1452	PhosphoSitePlus	-0.681595
CDK6	FLNA	S1459	PhosphoSitePlus	0.864279
CDK6	ELAVL1	S202	PhosphoSitePlus	1.10299
CDK6	FLNA	S2152	PhosphoSitePlus	-0.578779
CDK6	PKM	S37	PhosphoSitePlus	1.02589
CDK6	PFKFB3	S467	PhosphoSitePlus	-0.155478
CDK6	TFEB	S467	PhosphoSitePlus	0.838037
CDK6	RBL2	S672	PhosphoSitePlus	1.17749
CDK6	RB1	S795	PhosphoSitePlus	0.407277
CDK6	RB1	S807	PhosphoSitePlus	1.59376
CDK6	RB1	T821	PhosphoSitePlus	0.609399
CDK7	BRCA1	S1336	NetworKIN	1.14303
CDK7	LEO1	S154	NetworKIN	0.699683
CDK7	POLR2A	S1920	NetworKIN	-0.106276
CDK7	LEO1	S238	NetworKIN	1.03066
CDK7	CCNT2	S480	NetworKIN	0.199147
CDK7	XPC	S94	NetworKIN	-0.624189
CDK7	TAF3	T333	NetworKIN	-0.170209
CDK7	MCM2	S13	PhosphoSitePlus	1.36676
CDK7	MCM2	S139	PhosphoSitePlus	1.58111
CDK7	POLR2A	S1878	PhosphoSitePlus	0.206789
CDK7	MCM2	S27	PhosphoSitePlus	1.78224
CDK7	MCM2	S40	PhosphoSitePlus	1.13925
CDK7	MCM2	S41	PhosphoSitePlus	2.05446
CDK7	RB1	S807	PhosphoSitePlus	1.59376
CDK7	CILK1	T157	PhosphoSitePlus	0.312582
CDK7	XRN2	T439	PhosphoSitePlus	0.617167
CDK7	CDK12	T893	PhosphoSitePlus	1.38827
CDK8	STAT1	S727	PhosphoSitePlus	0.264438
CDK8	STAT3	S727	PhosphoSitePlus	-0.963658
CDK9	MDM2	S166	PhosphoSitePlus	0.544804
CDK9	TP53	S315	PhosphoSitePlus	4.43015
CDK9	CDK9	S347	PhosphoSitePlus	0.179202
CDK9	SIRT1	S47	PhosphoSitePlus	0.867743
CDK9	NCOA2	S493	PhosphoSitePlus	0.338095
CDK9	SUPT5H	S666	PhosphoSitePlus	0.454872
CDK9	RB1	S795	PhosphoSitePlus	0.407277
CDK9	RB1	S807	PhosphoSitePlus	1.59376
CDK9	XRN2	T439	PhosphoSitePlus	0.617167
CDKL5	DLG5	S1115	PhosphoSitePlus	-0.54141
CDKL5	SMTN	S139	PhosphoSitePlus	-0.103342
CDKL5	MAPRE2	S223	PhosphoSitePlus	0.0708654
CDKL5	RBMX	S261	PhosphoSitePlus	0.697809
CDKL5	EP400	S729	PhosphoSitePlus	0.254372
CHEK1	POP4	S10	PhosphoSitePlus	-0.232345
CHEK1	MYBBP1A	S1310	PhosphoSitePlus	1.41034
CHEK1	SRRM2	S1497	PhosphoSitePlus	0.551891
CHEK1	SRRM2	S1499	PhosphoSitePlus	0.314409
CHEK1	LMO7	S1510	PhosphoSitePlus	-2.03373
CHEK1	CLK3	S157	PhosphoSitePlus	1.57129
CHEK1	MCM3	S160	PhosphoSitePlus	-0.193736
CHEK1	ASF1A	S166	PhosphoSitePlus	0.321743
CHEK1	TP53BP1	S1678	PhosphoSitePlus	3.03101
CHEK1	EML3	S176	PhosphoSitePlus	-0.564212
CHEK1	CAAP1	S203	PhosphoSitePlus	0.565227
CHEK1	RACGAP1	S203	PhosphoSitePlus	0.914928
CHEK1	CDC25C	S216	PhosphoSitePlus	1.10134
CHEK1	TFDP1	S23	PhosphoSitePlus	0.395933
CHEK1	CCDC6	S240	PhosphoSitePlus	-1.29131
CHEK1	CCDC6	S244	PhosphoSitePlus	0.0446363
CHEK1	ERRFI1	S251	PhosphoSitePlus	1.07112
CHEK1	LMNA	S307	PhosphoSitePlus	-0.941032
CHEK1	CSNK1D	S331	PhosphoSitePlus	-0.515782
CHEK1	CWC25	S337	PhosphoSitePlus	0.742326
CHEK1	MDM4	S342	PhosphoSitePlus	0.264306
CHEK1	SENP2	S344	PhosphoSitePlus	0.596458
CHEK1	MYCBP2	S3478	PhosphoSitePlus	-0.578296
CHEK1	MDM4	S367	PhosphoSitePlus	0.0387414
CHEK1	MATR3	S4	PhosphoSitePlus	-0.416019
CHEK1	LATS2	S408	PhosphoSitePlus	-0.638936
CHEK1	PROSER2	S43	PhosphoSitePlus	-0.196372
CHEK1	HNRNPM	S432	PhosphoSitePlus	0.674021
CHEK1	CDK13	S437	PhosphoSitePlus	1.20126
CHEK1	CAMSAP2	S464	PhosphoSitePlus	0.604049
CHEK1	TRIM28	S473	PhosphoSitePlus	0.709436
CHEK1	TNK1	S502	PhosphoSitePlus	0.638547
CHEK1	SETMAR	S508	PhosphoSitePlus	-0.270842
CHEK1	TBC1D4	S588	PhosphoSitePlus	-0.750399
CHEK1	RBM14	S618	PhosphoSitePlus	0.103011
CHEK1	CEP170B	S655	PhosphoSitePlus	-0.734585
CHEK1	GTF3C1	S667	PhosphoSitePlus	-0.633966
CHEK1	ADD3	S693	PhosphoSitePlus	-1.08754
CHEK1	GOLGA4	S71	PhosphoSitePlus	-0.436763
CHEK1	ADD2	S713	PhosphoSitePlus	-1.08754
CHEK1	ADD1	S726	PhosphoSitePlus	-1.08754
CHEK1	LIG1	S76	PhosphoSitePlus	1.08247
CHEK1	DDX24	S82	PhosphoSitePlus	1.06644
CHEK1	PHF8	S904	PhosphoSitePlus	-0.738182
CHEK1	PHF2	S929	PhosphoSitePlus	-0.738182
CHEK1	MATR3	T150	PhosphoSitePlus	-0.30311
CHEK1	SEPTIN7	T228	PhosphoSitePlus	0.489896
CHEK1	HCK	Y411	PhosphoSitePlus	-1.31843
CHEK1	SRC	Y419	PhosphoSitePlus	-1.3416
CHEK2	CDC25C	S216	PhosphoSitePlus	1.10134
CHEK2	PSME3	S247	PhosphoSitePlus	1.29283
CHEK2	BAIAP2L1	S331	PhosphoSitePlus	1.09945
CHEK2	MDM4	S342	PhosphoSitePlus	0.264306
CHEK2	H1-2	S36	PhosphoSitePlus	0.318673
CHEK2	MDM4	S367	PhosphoSitePlus	0.0387414
CHEK2	LATS2	S408	PhosphoSitePlus	-0.638936
CHEK2	TRIM28	S473	PhosphoSitePlus	0.709436
CHEK2	H1-2	S55	PhosphoSitePlus	1.03094
CHEK2	CDK11B	S752	PhosphoSitePlus	1.53458
CHUK	NCOR2	S1017	NetworKIN	0.437118
CHUK	PRKCB	S11	NetworKIN	0.481466
CHUK	TRAF2	S11	NetworKIN	0.483217
CHUK	AKT1	S124	NetworKIN	0.788731
CHUK	TANK	S126	NetworKIN	0.579128
CHUK	AKT1	S129	NetworKIN	0.757372
CHUK	TANK	S129	NetworKIN	0.146101
CHUK	IRAK1	S131	NetworKIN	-0.43156
CHUK	BCL10	S138	NetworKIN	-0.156466
CHUK	NCOR2	S149	NetworKIN	-0.197953
CHUK	NCOR2	S152	NetworKIN	-0.571823
CHUK	PRKCB	S16	NetworKIN	-0.162624
CHUK	ERC1	S17	NetworKIN	0.591154
CHUK	ERC1	S191	NetworKIN	1.74562
CHUK	MAP3K7	S192	NetworKIN	0.374529
CHUK	TANK	S208	NetworKIN	0.675414
CHUK	ERC1	S21	NetworKIN	0.326616
CHUK	NCOR2	S215	NetworKIN	0.891129
CHUK	TANK	S225	NetworKIN	0.914024
CHUK	TANK	S228	NetworKIN	0.503704
CHUK	PRKCI	S247	NetworKIN	-0.432413
CHUK	FOXO3	S284	NetworKIN	0.267117
CHUK	FOXO3	S294	NetworKIN	-0.847031
CHUK	FOXO3	S299	NetworKIN	-0.12794
CHUK	MAP3K7	S389	NetworKIN	0.00123757
CHUK	MAP3K7	S439	NetworKIN	0.21669
CHUK	RELB	S573	NetworKIN	0.981132
CHUK	TNFAIP3	S575	NetworKIN	0.749809
CHUK	IKBKB	S672	NetworKIN	0.409455
CHUK	NFKB1	S893	NetworKIN	0.574705
CHUK	NFKB1	S903	NetworKIN	0.353869
CHUK	NFKB1	S907	NetworKIN	-0.667308
CHUK	NCOR2	S922	NetworKIN	1.22683
CHUK	DCUN1D5	S41	PhosphoSitePlus	-0.0932448
CHUK	TRAF4	S426	PhosphoSitePlus	1.79923
CHUK	NCOA3	S857	PhosphoSitePlus	0.497184
CILK1	CLTA	S105	NetworKIN	-0.380998
CILK1	RPTOR	S719	NetworKIN	0.380647
CILK1	RPTOR	S721	NetworKIN	0.644146
CILK1	RPTOR	S863	NetworKIN	-0.0936883
CILK1	CILK1	Y159	PhosphoSitePlus	0.312582
CIT	MYL9	S20	PhosphoSitePlus	0.361706
CIT	MYL9	T19	PhosphoSitePlus	0.207346
CLK1	RBM39	S136	NetworKIN	0.481583
CLK1	CLK4	S138	NetworKIN	0.828388
CLK1	SON	S1769	NetworKIN	0.920894
CLK1	SON	S2009	NetworKIN	0.197885
CLK1	SON	S2013	NetworKIN	1.30738
CLK1	SON	S2029	NetworKIN	1.17005
CLK1	SON	S2031	NetworKIN	1.42434
CLK1	SON	S283	NetworKIN	0.18187
CLK1	BCLAF1	S285	NetworKIN	0.444648
CLK1	RSRC2	S30	NetworKIN	1.02484
CLK1	PTPN1	S50	NetworKIN	1.11333
CLK1	NOLC1	S538	NetworKIN	0.3349
CLK1	MORC3	S560	NetworKIN	-0.888821
CLK1	PPIG	S687	NetworKIN	1.09845
CLK1	PPIG	S745	NetworKIN	0.50361
CLK1	SON	S94	NetworKIN	-1.04469
CLK1	RBM39	S97	NetworKIN	0.380971
CLK1	PPIG	T358	NetworKIN	1.71492
CLK1	CLOCK	T461	NetworKIN	1.19984
CLK1	RBM17	S222	PhosphoSitePlus	0.625422
CLK1	SNRNP70	S226	PhosphoSitePlus	0.19422
CLK1	THRAP3	S243	PhosphoSitePlus	1.34834
CLK1	PTPN1	S50	PhosphoSitePlus	1.11333
CLK2	CLK3	S157	NetworKIN	1.57129
CLK2	TRA2B	S264	NetworKIN	2.42802
CLK2	TRA2B	S266	NetworKIN	0.89245
CLK2	PTPN1	S50	NetworKIN	1.11333
CLK2	TRA2B	T201	NetworKIN	-0.537394
CLK2	PTPN1	S50	PhosphoSitePlus	1.11333
CLK3	CLK3	S157	NetworKIN	1.57129
CLK4	CLK4	S138	NetworKIN	0.828388
CSK	HCK	Y411	PhosphoSitePlus	-1.31843
CSK	SRC	Y419	PhosphoSitePlus	-1.3416
CSNK1A1	RANBP2	S1160	NetworKIN	-0.760813
CSNK1A1	MAP1A	S1326	NetworKIN	0.333853
CSNK1A1	PDE4B	S145	NetworKIN	0.243174
CSNK1A1	PRKD2	S200	NetworKIN	0.051599
CSNK1A1	RANBP2	S2008	NetworKIN	0.620069
CSNK1A1	MAP1A	S2022	NetworKIN	-0.14614
CSNK1A1	PRKD2	S206	NetworKIN	0.661389
CSNK1A1	YWHAZ	S207	NetworKIN	-0.308606
CSNK1A1	PRKD2	S214	NetworKIN	0.51745
CSNK1A1	VIM	S214	NetworKIN	0.563725
CSNK1A1	HNRNPC	S238	NetworKIN	0.696847
CSNK1A1	HNRNPC	S241	NetworKIN	0.796469
CSNK1A1	VIM	S25	NetworKIN	-0.237948
CSNK1A1	APC	S2674	NetworKIN	-0.668472
CSNK1A1	RANBP2	S2807	NetworKIN	0.0793974
CSNK1A1	HNRNPC	S299	NetworKIN	0.52222
CSNK1A1	VIM	S34	NetworKIN	0.421667
CSNK1A1	RIPK2	S363	NetworKIN	1.15452
CSNK1A1	RB1	S37	NetworKIN	1.55491
CSNK1A1	VIM	S39	NetworKIN	-0.46409
CSNK1A1	OCLN	S408	NetworKIN	-0.498549
CSNK1A1	VIM	S438	NetworKIN	0.298292
CSNK1A1	API5	S464	NetworKIN	0.788504
CSNK1A1	MAPT	S519	NetworKIN	-2.42715
CSNK1A1	EIF2B5	S544	NetworKIN	1.05225
CSNK1A1	CTNNB1	S552	NetworKIN	-1.19807
CSNK1A1	VIM	S56	NetworKIN	1.66977
CSNK1A1	KPNA2	S62	NetworKIN	0.569241
CSNK1A1	GYS1	S727	NetworKIN	-0.659257
CSNK1A1	AXIN1	S77	NetworKIN	0.596186
CSNK1A1	PRKAR2A	S80	NetworKIN	0.331821
CSNK1A1	PRKAR1A	S83	NetworKIN	0.536193
CSNK1A1	MAP1A	S896	NetworKIN	0.101105
CSNK1A1	NFKB1	S903	NetworKIN	0.353869
CSNK1A1	RANBP2	T2293	NetworKIN	0.244699
CSNK1A1	YWHAZ	T232	NetworKIN	0.716688
CSNK1A1	CLOCK	T461	NetworKIN	1.19984
CSNK1A1	MAP1A	T616	NetworKIN	-0.170921
CSNK1A1	MAPT	T720	NetworKIN	-0.256123
CSNK1A1	YBX1	S176	PhosphoSitePlus	0.666049
CSNK1A1	TARDBP	S183	PhosphoSitePlus	0.677237
CSNK1A1	FADD	S194	PhosphoSitePlus	0.34804
CSNK1A1	HNRNPC	S253	PhosphoSitePlus	-0.387524
CSNK1A1	HNRNPC	S260	PhosphoSitePlus	1.31489
CSNK1A1	CTNND1	S268	PhosphoSitePlus	-0.770772
CSNK1A1	CTNND1	S269	PhosphoSitePlus	-1.74632
CSNK1A1	TARDBP	S292	PhosphoSitePlus	-0.38188
CSNK1A1	HNRNPC	S299	PhosphoSitePlus	0.52222
CSNK1A1	GJA1	S325	PhosphoSitePlus	-0.0936624
CSNK1A1	GJA1	S328	PhosphoSitePlus	0.505982
CSNK1A1	GJA1	S330	PhosphoSitePlus	0.108506
CSNK1A1	SRPK2	S497	PhosphoSitePlus	1.43012
CSNK1A1	CTPS2	S568	PhosphoSitePlus	1.24215
CSNK1A1	OSBP2	S762	PhosphoSitePlus	1.36635
CSNK1A1	OSBP2	S766	PhosphoSitePlus	0.578397
CSNK1A1	TARDBP	S92	PhosphoSitePlus	1.47512
CSNK1A1	YWHAZ	T232	PhosphoSitePlus	0.716688
CSNK1A1	HSPA1B	T636	PhosphoSitePlus	-0.612811
CSNK1D	DYNC1I2	S101	NetworKIN	0.534638
CSNK1D	CLASP1	S1088	NetworKIN	0.185804
CSNK1D	CLASP1	S1091	NetworKIN	0.597221
CSNK1D	CLASP1	S1196	NetworKIN	0.563431
CSNK1D	MAP1A	S1326	NetworKIN	0.333853
CSNK1D	PCNT	S1703	NetworKIN	-0.0260224
CSNK1D	PRKD2	S200	NetworKIN	0.051599
CSNK1D	MAP1A	S2022	NetworKIN	-0.14614
CSNK1D	PRKD2	S206	NetworKIN	0.661389
CSNK1D	YWHAZ	S207	NetworKIN	-0.308606
CSNK1D	PRKD2	S214	NetworKIN	0.51745
CSNK1D	NDE1	S231	NetworKIN	-0.563015
CSNK1D	DEK	S251	NetworKIN	1.16408
CSNK1D	DEK	S306	NetworKIN	-0.488964
CSNK1D	DEK	S307	NetworKIN	-0.337515
CSNK1D	CSNK1D	S331	NetworKIN	-0.515782
CSNK1D	ARFGAP1	S348	NetworKIN	1.02598
CSNK1D	GJA1	S373	NetworKIN	1.7329
CSNK1D	DEK	S51	NetworKIN	1.15967
CSNK1D	MAPT	S519	NetworKIN	-2.42715
CSNK1D	CTNNB1	S552	NetworKIN	-1.19807
CSNK1D	CLASP1	S559	NetworKIN	0.192681
CSNK1D	CLASP1	S649	NetworKIN	-0.186539
CSNK1D	BLOC1S3	S65	NetworKIN	1.09546
CSNK1D	AXIN1	S77	NetworKIN	0.596186
CSNK1D	PER1	S815	NetworKIN	-0.821396
CSNK1D	MAP1A	S896	NetworKIN	0.101105
CSNK1D	DYNC1I2	S97	NetworKIN	0.327271
CSNK1D	YWHAZ	T232	NetworKIN	0.716688
CSNK1D	CLOCK	T461	NetworKIN	1.19984
CSNK1D	MAP1A	T616	NetworKIN	-0.170921
CSNK1D	MAPT	T720	NetworKIN	-0.256123
CSNK1D	CKAP5	T832	NetworKIN	-0.114897
CSNK1D	DYNC1I2	T95	NetworKIN	-0.198785
CSNK1D	DCK	S11	PhosphoSitePlus	0.0939705
CSNK1D	MDM2	S166	PhosphoSitePlus	0.544804
CSNK1D	TARDBP	S292	PhosphoSitePlus	-0.38188
CSNK1D	FOXO1	S319	PhosphoSitePlus	0.210546
CSNK1D	DCK	S74	PhosphoSitePlus	1.08854
CSNK1D	TARDBP	S92	PhosphoSitePlus	1.47512
CSNK1E	DYNC1I2	S101	NetworKIN	0.534638
CSNK1E	CLASP1	S1088	NetworKIN	0.185804
CSNK1E	CLASP1	S1091	NetworKIN	0.597221
CSNK1E	CLASP1	S1196	NetworKIN	0.563431
CSNK1E	YWHAZ	S207	NetworKIN	-0.308606
CSNK1E	NDE1	S231	NetworKIN	-0.563015
CSNK1E	AXIN1	S486	NetworKIN	0.695713
CSNK1E	CLASP1	S559	NetworKIN	0.192681
CSNK1E	PER2	S627	NetworKIN	-0.00921116
CSNK1E	CLASP1	S649	NetworKIN	-0.186539
CSNK1E	AXIN1	S77	NetworKIN	0.596186
CSNK1E	PER1	S815	NetworKIN	-0.821396
CSNK1E	DYNC1I2	S97	NetworKIN	0.327271
CSNK1E	PER2	S977	NetworKIN	0.570208
CSNK1E	CLOCK	T461	NetworKIN	1.19984
CSNK1E	CKAP5	T832	NetworKIN	-0.114897
CSNK1E	CTNND1	S268	PhosphoSitePlus	-0.770772
CSNK1G1	DIDO1	S1040	NetworKIN	1.6157
CSNK1G1	YWHAZ	S207	NetworKIN	-0.308606
CSNK1G1	FOXO1	S287	NetworKIN	0.319469
CSNK1G1	FOXO1	S329	NetworKIN	1.27238
CSNK1G1	AXIN1	S486	NetworKIN	0.695713
CSNK1G1	AXIN1	S77	NetworKIN	0.596186
CSNK1G1	LYN	S13	PhosphoSitePlus	-0.0165781
CSNK1G2	YWHAZ	S207	NetworKIN	-0.308606
CSNK1G2	AXIN1	S77	NetworKIN	0.596186
CSNK1G2	LYN	S13	PhosphoSitePlus	-0.0165781
CSNK1G3	YWHAZ	S207	NetworKIN	-0.308606
CSNK1G3	CSNK1G3	S344	NetworKIN	-0.104423
CSNK1G3	LYN	S13	PhosphoSitePlus	-0.0165781
CSNK2A1	SART3	S10	NetworKIN	-0.0696407
CSNK2A1	TOP1	S10	NetworKIN	0.475445
CSNK2A1	HMGA2	S101	NetworKIN	-0.171445
CSNK2A1	MAP1B	S1016	NetworKIN	0.409365
CSNK2A1	EIF2S2	S105	NetworKIN	-0.746829
CSNK2A1	HMGA2	S105	NetworKIN	1.87639
[truncated: 4,350 more rows]

## Sheet: Sheet1
Supplemental Table S1. The list of dysregulated kinases predicted by KSEA analysis.
kinase	nes	sub_num	pvalue	qvalue	status
CSNK2A1	8.93889	301	1.96557e-19	6.25051e-17	High Activity
CDK2	6.62196	230	1.77234e-11	2.81802e-09	High Activity
CDK1	6.34782	443	1.09195e-10	1.15746e-08	High Activity
PRKDC	5.53027	84	1.59871e-08	1.27097e-06	High Activity
CSNK2A2	3.59011	55	0.000165269	0.00750792	High Activity
CDC7	3.48311	13	0.000247816	0.00985069	High Activity
NEK2	3.2936	17	0.000494561	0.0141216	High Activity
AURKA	3.21337	129	0.000655944	0.0160454	High Activity
MAPK11	3.0976	99	0.000975469	0.0187338	High Activity
CDK7	3.08979	17	0.00100149	0.0187338	High Activity
PLK4	2.95381	9	0.00156939	0.0249534	High Activity
CDK9	2.93366	9	0.00167497	0.0253639	High Activity
CLK1	2.79482	23	0.00259641	0.0344024	High Activity
CDK4	2.64532	42	0.00408068	0.0432552	High Activity
CLK2	2.52395	6	0.00580226	0.0515625	High Activity
ATM	2.46116	31	0.00692444	0.0564608	High Activity
CDK5	2.38559	140	0.00852586	0.0625669	High Activity
MAPK10	2.37997	14	0.00865706	0.0625669	High Activity
MAPK7	2.16293	36	0.0152732	0.0916391	High Activity
CDK6	2.0836	20	0.0185983	0.105606	High Activity
CHEK2	1.82098	10	0.0343049	0.162341	High Activity
ATR	1.81562	21	0.0347145	0.162341	High Activity
TYK2	1.78622	5	0.0370315	0.170667	High Activity
TTK	1.65842	16	0.0486161	0.199983	High Activity
NLK	-1.64663	20	0.0498173	0.199983	Low Activity
PRKACG	-1.67622	19	0.0468473	0.198633	Low Activity
PAK6	-1.73219	13	0.04162	0.181303	Low Activity
PAK5	-1.73219	13	0.04162	0.181303	Low Activity
PAK3	-1.7678	25	0.0385469	0.175113	Low Activity
PRKACB	-1.94175	17	0.0260836	0.129603	Low Activity
EGFR	-2.05428	9	0.0199745	0.109515	Low Activity
PRKACA	-2.12833	158	0.0166549	0.0962955	Low Activity
MAPK1	-2.17408	249	0.0148496	0.0908109	Low Activity
AKT1	-2.28783	205	0.0110736	0.0733628	Low Activity
MAPKAPK5	-2.3133	10	0.0103532	0.0702588	Low Activity
MAP2K3	-2.34714	20	0.00945915	0.0668447	Low Activity
MET	-2.38161	7	0.00861858	0.0625669	Low Activity
MAP2K1	-2.42493	42	0.00765562	0.0593777	Low Activity
AKT2	-2.51218	53	0.00599941	0.0515625	Low Activity
AXL	-2.52155	10	0.0058419	0.0515625	Low Activity
STK38	-2.55342	5	0.00533359	0.0498848	Low Activity
MAP2K2	-2.60032	22	0.00465688	0.0462778	Low Activity
YES1	-2.66772	7	0.00381843	0.0418711	Low Activity
AURKB	-2.69431	78	0.00352668	0.040053	Low Activity
CAMK2D	-2.83435	34	0.00229597	0.0317442	Low Activity
SGK1	-2.91513	37	0.00177768	0.0256956	Low Activity
PDK2	-3.00169	14	0.00134244	0.0224682	Low Activity
RPS6KA1	-3.04689	33	0.0011561	0.0204245	Low Activity
EPHB2	-3.1276	7	0.000881204	0.0187338	Low Activity
PDK4	-3.27256	11	0.000532891	0.0141216	Low Activity
LATS1	-3.27987	6	0.000519269	0.0141216	Low Activity
PDK3	-3.72005	11	9.95905e-05	0.00633396	Low Activity
