# Supplementary material for: Casein kinase 2-mediated phosphorylation of the splicing factor SF3B3 plays a key role in esophageal squamous cell carcinoma progression
Source: PLoS Biol. 2026 Apr 10;24(4):e3003729. doi: 10.1371/journal.pbio.3003729 (PMC13068320; doi:10.1371/journal.pbio.3003729)
Supplement: S2 Table — (XLSX) [file pbio.3003729.s007.xlsx]

## Sheet: Enrichment_Up
Supplemental Table S2. KEGG pathway, Reactome Gene Sets, and Hallmark Gene Sets enrichment analysis for differential phosphoproteins in ESCC.
Category	CategoryID	GO	Description	PARENT_GO	LogP	Enrichment	Z-score	#TotalGeneInLibrary	#GeneInGO	#GeneInHitList	#GeneInGOAndHitList	%InGO	STDV %InGO	GeneID	Hits	Log(q-value)	GeneList
Reactome Gene Sets	6	R-HSA-72172	mRNA Splicing		-12	4.5	9.7	30337	215	1037	33	3.2	0.55	3184|3187|3190|4116|4236|4670|4809|5546|6426|6427|6432|6434|6936|8683|8899|9360|9775|10250|10772|10921|10929|10992|22985|23350|23450|23451|23524|27336|51593|55599|79576|79753|84811	HNRNPD|HNRNPH1|HNRNPK|MAGOH|MFAP1|HNRNPM|SNU13|PRCC|SRSF1|SRSF2|SRSF7|TRA2B|GCFC2|SRSF9|PRP4K|PPIG|EIF4A3|SRRM1|SRSF10|RNPS1|SRSF8|SF3B2|ACIN1|U2SURP|SF3B3|SF3B1|SRRM2|HTATSF1|SRRT|RNPC3|NKAP|SNIP1|BUD13	-10	MyList
KEGG Pathway	24	hsa04110	Cell cycle		-12	5.2	9.9	30337	158	1037	28	2.7	0.5	545|546|701|983|991|995|1387|2810|3065|3066|4171|4172|4173|4999|5925|5933|7157|8243|9126|9232|10926|23047|23594|25836|27085|57082|90381|157570	ATR|ATRX|BUB1B|CDK1|CDC20|CDC25C|CREBBP|SFN|HDAC1|HDAC2|MCM2|MCM3|MCM4|ORC2|RB1|RBL1|TP53|SMC1A|SMC3|PTTG1|DBF4|PDS5B|ORC6|NIPBL|MTBP|KNL1|TICRR|ESCO2	-10	MyList
Reactome Gene Sets	6	R-HSA-195258	RHO GTPase Effectors		-7.5	3	6.7	30337	326	1037	33	3.2	0.55	701|752|991|995|1058|1060|1063|1072|1535|2316|2810|3619|3984|4627|4628|4638|4660|4688|4928|5062|5903|6242|9793|10092|10095|10499|11113|23332|54820|55746|57082|79980|114793	BUB1B|FMNL1|CDC20|CDC25C|CENPA|CENPC|CENPF|CFL1|CYBA|FLNA|SFN|INCENP|LIMK1|MYH9|MYH10|MYLK|PPP1R12B|NCF2|NUP98|PAK2|RANBP2|RTKN|CKAP5|ARPC5|ARPC1B|NCOA2|CIT|CLASP1|NDE1|NUP133|KNL1|DSN1|FMNL2	-5.7	MyList
Hallmark Gene Sets	23	M5926	HALLMARK MYC TARGETS V1		-7	3.5	6.7	30337	200	1037	24	2.3	0.47	991|3066|3184|3329|4171|4173|4999|5036|5230|5682|5683|5901|6426|6427|6432|6434|7398|7913|9188|10921|11335|23450|51491|54107	CDC20|HDAC2|HNRNPD|HSPD1|MCM2|MCM4|ORC2|PA2G4|PGK1|PSMA1|PSMA2|RAN|SRSF1|SRSF2|SRSF7|TRA2B|USP1|DEK|DDX21|RNPS1|CBX3|SF3B3|NOP16|POLE3	-5.2	MyList
Hallmark Gene Sets	23	M5898	HALLMARK DNA REPAIR		-5.4	3.5	5.8	30337	150	1037	18	1.7	0.41	3059|3978|5980|5983|6621|6749|6829|6881|7157|7508|8237|10714|27343|30833|51082|51292|54487|55290	HCLS1|LIG1|REV3L|RFC3|SNAPC4|SSRP1|SUPT5H|TAF10|TP53|XPC|USP11|POLD3|POLL|NT5C|POLR1D|GMPR2|DGCR8|BRF2	-3.9	MyList

## Sheet: Enrichment_Down
Supplemental Table S2. KEGG pathway, Reactome Gene Sets, and Hallmark Gene Sets enrichment analysis for differential phosphoproteins in ESCC.
Category	CategoryID	GO	Description	PARENT_GO	LogP	Enrichment	Z-score	#TotalGeneInLibrary	#GeneInGO	#GeneInHitList	#GeneInGOAndHitList	%InGO	STDV %InGO	GeneID	Hits	Log(q-value)	GeneList
KEGG Pathway	24	hsa04520	Adherens junction		-18	13	15	30337	93	574	22	3.8	0.8	60|1495|1499|1500|2064|2534|4008|4301|5595|5818|5819|6093|6714|7082|7525|8976|9475|9855|10458|10580|56288|81607	ACTB|CTNNA1|CTNNB1|CTNND1|ERBB2|FYN|LMO7|AFDN|MAPK3|NECTIN1|NECTIN2|ROCK1|SRC|TJP1|YES1|WASL|ROCK2|FARP2|BAIAP2|SORBS1|PARD3|NECTIN4	-15	MyList
Reactome Gene Sets	6	R-HSA-1500931	Cell-Cell communication		-15	8.3	13	30337	153	574	24	4.2	0.84	60|667|1495|1499|1500|2316|2318|2534|3728|4301|4343|5584|5818|5819|6711|6714|8976|9839|23607|56288|81607|84612|92359|154796	ACTB|DST|CTNNA1|CTNNB1|CTNND1|FLNA|FLNC|FYN|JUP|AFDN|MOV10|PRKCI|NECTIN1|NECTIN2|SPTBN1|SRC|WASL|ZEB2|CD2AP|PARD3|NECTIN4|PARD6B|CRB3|AMOT	-12	MyList
Reactome Gene Sets	6	R-HSA-446728	Cell junction organization		-12	8.7	12	30337	115	574	19	3.3	0.75	60|667|1495|1499|1500|2316|2318|3728|4301|4343|5584|5818|5819|9839|56288|81607|84612|92359|154796	ACTB|DST|CTNNA1|CTNNB1|CTNND1|FLNA|FLNC|JUP|AFDN|MOV10|PRKCI|NECTIN1|NECTIN2|ZEB2|PARD3|NECTIN4|PARD6B|CRB3|AMOT	-10	MyList
Reactome Gene Sets	6	R-HSA-199991	Membrane Trafficking		-12	3.5	8.8	30337	635	574	42	7.3	1.1	60|274|288|382|738|1314|1639|2804|2810|5564|6305|6643|6711|6712|6714|6764|7018|7082|7110|7249|8976|9712|9847|10890|11252|25978|26130|29924|50618|51271|51422|55275|55605|55667|57706|84958|85439|89853|122830|147700|149371|163259	ACTB|BIN1|ANK3|ARF6|VPS51|COPA|DCTN1|GOLGB1|SFN|PRKAB1|SBF1|SNX2|SPTBN1|SPTBN2|SRC|DENND2B|TF|TJP1|TMF1|TSC2|WASL|USP6NL|C2CD5|RAB10|PACSIN2|CHMP2B|GAPVD1|EPN1|ITSN2|UBAP1|PRKAG2|VPS53|KIF21A|DENND4C|DENND1A|SYTL1|STON2|MVB12B|NAA30|KLC3|EXOC8|DENND2C	-9.4	MyList
KEGG Pathway	24	hsa04360	Axon guidance		-9.4	5.7	9	30337	184	574	20	3.5	0.77	1072|1969|2041|2534|3983|4776|5062|5595|5894|6093|6714|9475|22885|23365|54961|56288|57522|84448|84612|85464	CFL1|EPHA2|EPHA1|FYN|ABLIM1|NFATC4|PAK2|MAPK3|RAF1|ROCK1|SRC|ROCK2|ABLIM3|ARHGEF12|SSH3|PARD3|SRGAP1|ABLIM2|PARD6B|SSH2	-7.5	MyList
