# Supplementary material for: Casein kinase 2-mediated phosphorylation of the splicing factor SF3B3 plays a key role in esophageal squamous cell carcinoma progression
Source: PLoS Biol. 2026 Apr 10;24(4):e3003729. doi: 10.1371/journal.pbio.3003729 (PMC13068320; doi:10.1371/journal.pbio.3003729)
Supplement: S3 Table — (XLSX) [file pbio.3003729.s008.xlsx]

## Sheet: ALT3_up
pick_gene_name	gene_id	gene_name	coordinate	inclusion_isoform_ids	exclusion_isoform_ids	siCTL_rep1	siCTL_rep2	siSF3B3-1_rep1	siSF3B3-1_rep2	siSF3B3-2_rep1	siSF3B3-2_rep2	inclusion_siCTL_rep1	exclusion_siCTL_rep1	inclusion_siCTL_rep2	exclusion_siCTL_rep2	inclusion_siSF3B3-1_rep1	exclusion_siSF3B3-1_rep1	inclusion_siSF3B3-1_rep2	exclusion_siSF3B3-1_rep2	inclusion_siSF3B3-2_rep1	exclusion_siSF3B3-2_rep1	inclusion_siSF3B3-2_rep2	exclusion_siSF3B3-2_rep2	deltaPSI
MANEAL	ENSG00000185090.15	MANEAL	chr1:37796820-37799566_chr1:37796820-37799843	ENST00000373045.11,ENST00000525897.1	ENST00000397631.7	1	.	0	1.0	1.0	1.0	0.057	0	0	0	0	0.105	0.124	0	0.104	0	0.08	0	1
AMPD2	ENSG00000116337.20	AMPD2	chr1:109627316-109627412_chr1:109627316-109627428	ENST00000680519.1,ENST00000679892.1,ENST00000681121.1	ENST00000531734.6,ENST00000655992.1,ENST00000474459.6,ENST00000667949.2,ENST00000528667.7,ENST00000342115.8,ENST00000531203.6,ENST00000256578.8,ENST00000681246.1,ENST00000525415.2,ENST00000679880.1,ENST00000679593.1,ENST00000681108.1,ENST00000680531.1,ENST00000680148.1,ENST00000680929.1,ENST00000680820.1,ENST00000681181.1,ENST00000679981.1,ENST00000681834.1,ENST00000680832.1,ENST00000679379.1,ENS…	0.64375	0.0	0.298851	0.0	0.0	0.0	0.103	0.057	0	0.089	0.026	0.061	0	0.069	0	0.121	0	0.067	0.344899
CHD1L	ENSG00000131778.19,ENSG00000237188.5	CHD1L,AC242426.2	chr1:147252735-147254869_chr1:147252735-147254897	ENST00000650785.1,ENST00000651226.1,ENST00000652494.1,ENST00000650721.1,ENST00000651510.1,ENST00000652278.1,ENST00000467213.5,ENST00000369258.8,ENST00000651410.1,ENST00000652486.1,ENST00000651407.1,ENST00000650714.1,ENST00000651070.1,ENST00000652188.1,ENST00000651820.1,ENST00000639534.1,ENST00000651231.1,ENST00000492728.1,ENST00000651206.1,ENST00000431239.6	ENST00000622533.4	1	1.0	0.270833	1.0	1.0	1.0	0.126	0	0.16	0	0.026	0.07	0.097	0	0.112	0	0.107	0	0.729167
BOLA1	ENSG00000178096.9	BOLA1	chr1:149899672-149899842_chr1:149899672-149900009	ENST00000369153.2	ENST00000369152.6	0.223301	0.0	0	0.07506702412868634	0.0	0.075	0.069	0.24	0	0.266	0	0.306	0.028	0.345	0	0.207	0.027	0.333	0.223301
DUSP12	ENSG00000081721.12	DUSP12	chr1:161750145-161751654_chr1:161750145-161751667	ENST00000484291.5,ENST00000464004.2	ENST00000367943.5	0.225352	0.2917647058823529	0	0.03899721448467967	0.208	0.13651877133105803	0.08	0.275	0.124	0.301	0	0.289	0.014	0.345	0.052	0.198	0.04	0.253	0.225352
MDM4	ENSG00000198625.13	MDM4	chr1:204532246-204537429_chr1:204532246-204537458	ENST00000454264.6,ENST00000367182.8	ENST00000621032.4,ENST00000463049.5	1	1.0	0.74183	1.0	0.589041095890411	.	0.286	0	0.213	0	0.227	0.079	0.152	0	0.086	0.06	0	0	0.25817
DISP1	ENSG00000154309.9,STRG.3442	DISP1	chr1:222815171-222823855_chr1:222815171-222823883	ENST00000457636.5	STRG.3442.4,ENST00000434872.2	0.308725	0.0	0	0.0	0.0548780487804878	0.0	0.046	0.103	0	0.213	0	0.166	0	0.179	0.009	0.155	0	0.24	0.308725
INTS11	ENSG00000127054.21	INTS11	chr1:1320455-1319524_chr1:1320455-1319433	ENST00000525603.1,ENST00000434694.6,ENST00000488042.6,ENST00000435064.6,ENST00000545578.5,ENST00000618806.4,ENST00000498173.2,ENST00000429572.5,ENST00000450926.6,ENST00000534345.5,ENST00000498476.6,ENST00000527098.5,ENST00000458452.7,ENST00000527719.5,ENST00000430786.5,ENST00000530031.5,ENST00000540437.5,ENST00000531019.5,ENST00000528879.5	ENST00000323275.10,ENST00000526797.5	1	1.0	0.564286	1.0	1.0	1.0	0.171	0	0.195	0	0.079	0.061	0.138	0	0.138	0	0.133	0	0.435714
BSDC1	STRG.633,ENSG00000160058.19	BSDC1	chr1:32386778-32383997_chr1:32386778-32383939	STRG.633.2,ENST00000530876.5,ENST00000455895.7,ENST00000444377.5	ENST00000373520.8	1	1.0	0.795455	1.0	1.0	1.0	0.171	0	0.16	0	0.035	0.009	0.193	0	0.139	0	0.08	0	0.204545
OTUD7B	STRG.3281,ENSG00000264522.6	OTUD7B	chr1:149971062-149967521_chr1:149971062-149967387	ENST00000581312.6,ENST00000417191.2	STRG.3281.1,ENST00000619871.1	0.894495	1.0	0.611465	0.8808510638297873	0.7806451612903226	0.5	0.195	0.023	0.124	0	0.096	0.061	0.207	0.028	0.121	0.034	0.04	0.04	0.28303
CERS2	ENSG00000143418.20	CERS2	chr1:150974618-150969131_chr1:150974618-150969091	ENST00000271688.10,ENST00000361419.9	ENST00000368954.10	1	0.0	0	1.0	1.0	1.0	0.252	0	0	0.16	0	0.227	0.207	0	0.241	0	0.147	0	1
JMJD1C	STRG.1974,ENSG00000171988.19	JMJD1C	chr10:63168434-63168134_chr10:63168434-63168109	STRG.1974.1,ENST00000467356.5,ENST00000639129.1,ENST00000542921.5,ENST00000399262.7	ENST00000402544.5	0.688525	0.24882629107981222	0.480851	1.0	1.0	0.31620553359683795	0.126	0.057	0.053	0.16	0.113	0.122	0.262	0	0.172	0	0.08	0.173	0.207674
JMJD1C	ENSG00000171988.19	JMJD1C	chr10:63193344-63193151_chr10:63193344-63193097	ENST00000490669.1,ENST00000327520.7,ENST00000639129.1,ENST00000542921.5,ENST00000399262.7	ENST00000402544.5	0.688525	0.30735930735930733	0.462555	1.0	1.0	0.06989247311827956	0.126	0.057	0.071	0.16	0.105	0.122	0.262	0	0.172	0	0.013	0.173	0.22597
FAM24B	ENSG00000213185.7	FAM24B	chr10:122855644-122850550_chr10:122855644-122850520	ENST00000368898.8	ENST00000368896.1	0.85625	1.0	0.465649	0.728476821192053	0.7225806451612904	0.3875	0.137	0.023	0.142	0	0.061	0.07	0.11	0.041	0.112	0.043	0.093	0.147	0.390601
RIC8A	ENSG00000177963.14	RIC8A	chr11:212511-212596_chr11:212511-212614	ENST00000325207.9	ENST00000526104.5,ENST00000527696.5,ENST00000527728.1,ENST00000532241.1	0.463087	0.0	0	0.0	0.0	1.0	0.069	0.08	0	0.053	0	0.149	0	0.124	0	0.121	0.107	0	0.463087
RPL27A	ENSG00000166441.13	RPL27A	chr11:8683265-8683862_chr11:8683265-8683960	ENST00000534599.5	ENST00000524496.5	1	1.0	0.75	1.0	1.0	1.0	0.069	0	0.106	0	0.105	0.035	0.097	0	0.095	0	0.053	0	0.25
FAM111A	ENSG00000166801.16	FAM111A	chr11:59145856-59148796_chr11:59145856-59148835	ENST00000676459.1,ENST00000675163.1,ENST00000532790.5,ENST00000361723.7	ENST00000528737.5,ENST00000420244.5,ENST00000675806.1,ENST00000676340.1,ENST00000674617.1,ENST00000533703.1	1	1.0	0	0.9217877094972067	0.6666666666666666	0.5	0.08	0	0.106	0	0	0.114	0.165	0.014	0.052	0.026	0.027	0.027	1
ASRGL1	ENSG00000162174.12,STRG.4145	ASRGL1	chr11:62337574-62337889_chr11:62337574-62337966	STRG.4145.1,ENST00000415229.6,ENST00000525496.1,ENST00000529226.3	STRG.4145.2,ENST00000534183.5,ENST00000301776.9,ENST00000628829.2,ENST00000534571.5	0.721951	1.0	0.278689	0.8313253012048193	0.8210526315789474	0.5698924731182795	0.148	0.057	0.088	0	0.017	0.044	0.069	0.014	0.078	0.017	0.053	0.04	0.443263
DLAT	ENSG00000150768.17	DLAT	chr11:112051349-112059902_chr11:112051349-112059923	ENST00000679878.1,ENST00000533297.1,ENST00000679815.1,ENST00000280346.11,ENST00000679614.1,ENST00000681339.1,ENST00000527231.2,ENST00000680010.1,ENST00000681316.1,ENST00000531306.2,ENST00000679368.1,ENST00000681638.1,ENST00000393051.5,ENST00000680331.1,ENST00000680411.1,ENST00000680154.1	ENST00000681328.1	1	1.0	0.763514	1.0	1.0	0.6261682242990654	0.217	0	0.106	0	0.113	0.035	0.041	0	0.112	0	0.067	0.04	0.236486
TLCD5	STRG.3933,ENSG00000181264.9	TLCD5	chr11:120325368-120327121_chr11:120325368-120327440	ENST00000314475.6,ENST00000529187.1	STRG.3933.2,ENST00000375095.3	0.63835	0.6666666666666666	0.380435	0.6	0.3641160949868074	0.58656330749354	0.263	0.149	0.212	0.106	0.07	0.114	0.207	0.138	0.138	0.241	0.227	0.16	0.257915
IFITM3	ENSG00000142089.17	IFITM3	chr11:320564-320030_chr11:320564-319985	ENST00000680209.1	ENST00000679382.1	1	.	0	0.5729166666666666	0.8418604651162791	0.0	0.286	0	0	0	0	0.28	0.055	0.041	0.181	0.034	0	0.08	1
CARS1	ENSG00000110619.18	CARS1	chr11:3042164-3041031_chr11:3042164-3040984	ENST00000526890.5,ENST00000531387.5,ENST00000439280.6	ENST00000524825.5,ENST00000527330.2,ENST00000380525.9,ENST00000465331.1,ENST00000529772.5,ENST00000397111.9,ENST00000278224.13	1	0.0	0.611465	1.0	0.1650485436893204	1.0	0.194	0	0	0.053	0.096	0.061	0.138	0	0.017	0.086	0.013	0	0.388535
ARFIP2	ENSG00000132254.13	ARFIP2	chr11:6479971-6479357_chr11:6479971-6479258	ENST00000614314.4	ENST00000423813.6,ENST00000531037.5,ENST00000396777.8,ENST00000254584.6,ENST00000525235.1	0.587629	0.0	0.322449	0.3531914893617022	0.0	0.0	0.114	0.08	0	0.159	0.079	0.166	0.083	0.152	0	0.198	0	0.201	0.26518
TMEM134	ENSG00000172663.9,STRG.6960	TMEM134	chr11:67467311-67465267_chr11:67467311-67465100	STRG.6960.3,ENST00000545682.5	STRG.6960.4,ENST00000535813.5,ENST00000537601.5,ENST00000308022.7	0.598837	0.4747774480712167	0.148305	0.19902912621359223	0.21487603305785125	0.31620553359683795	0.103	0.069	0.16	0.177	0.035	0.201	0.041	0.165	0.052	0.19	0.08	0.173	0.450532
PHC1	ENSG00000111752.11	PHC1	chr12:8921750-8922632_chr12:8921750-8922656	ENST00000538657.5,ENST00000544916.6,ENST00000543824.5,ENST00000433847.2,ENST00000540574.5	ENST00000433083.6	1	1.0	0	1.0	0.0	0.0	0.275	0	0.177	0	0	0.21	0.414	0	0	0.215	0	0.28	1
KLRK1-AS1	STRG.4514,ENSG00000245648.2	KLRK1-AS1	chr12:10364033-10370378_chr12:10364033-10373040	ENST00000665123.1	STRG.4514.4,STRG.4514.3	0.4	0.16509433962264153	0.0696721	0.11914893617021277	0.303030303030303	0.43010752688172044	0.092	0.138	0.035	0.177	0.017	0.227	0.028	0.207	0.06	0.138	0.08	0.106	0.330328
CMAS	STRG.4518,ENSG00000111726.13	CMAS	chr12:22055291-22055454_chr12:22055291-22055494	ENST00000229329.7,ENST00000534981.5,ENST00000538498.1	STRG.4518.2	1	1.0	0.664122	0.8157894736842105	1.0	1.0	0.149	0	0.124	0	0.087	0.044	0.124	0.028	0.112	0	0.147	0	0.335878
PPFIBP1	STRG.4563,ENSG00000110841.14	PPFIBP1	chr12:27676599-27676706_chr12:27676599-27677063	STRG.4563.1	ENST00000228425.11	1	1.0	0.217857	0.4685990338164251	0.23756906077348064	0.5349999999999999	0.069	0	0.053	0	0.061	0.219	0.097	0.11	0.043	0.138	0.107	0.093	0.782143
TARBP2	ENSG00000139546.11	TARBP2	chr12:53503129-53503712_chr12:53503129-53503729	ENST00000456234.6,ENST00000266987.7,ENST00000549610.5,ENST00000547064.5,ENST00000552817.5,ENST00000549572.5,ENST00000394357.6,ENST00000550407.1	ENST00000550147.5,ENST00000551741.5,ENST00000551157.6	1	0.0	0	1.0	0.0	0.0	0.115	0	0	0.142	0	0.105	0.028	0	0	0.069	0	0.147	1
MARS1	STRG.6205,ENSG00000166986.15	MARS1	chr12:57512103-57512235_chr12:57512103-57512302	ENST00000545888.6,ENST00000262027.10,ENST00000628866.2,ENST00000546971.5	ENST00000537638.6,STRG.6205.2	1	0.0	0	0.22905027932960892	0.5	1.0	0.149	0	0	0.124	0	0.122	0.041	0.138	0.069	0.069	0.107	0	1
KNTC1	ENSG00000184445.12	KNTC1	chr12:122527351-122529990_chr12:122527351-122530021	ENST00000333479.12	ENST00000450485.6	0.751825	1.0	0	1.0	1.0	1.0	0.103	0.034	0.177	0	0	0.061	0.083	0	0.078	0	0.12	0	0.751825
SART3	ENSG00000075856.12	SART3	chr12:108545138-108544532_chr12:108545138-108544478	ENST00000228284.8	ENST00000550322.5,ENST00000546728.5,ENST00000431469.6,ENST00000546815.6,ENST00000547528.5	0.666667	0.0	0	0.0	0.0	0.33749999999999997	0.046	0.023	0	0.018	0	0.105	0	0.042	0	0.104	0.027	0.053	0.666667
CIT	ENSG00000122966.17	CIT	chr12:119697658-119690481_chr12:119697658-119690454	ENST00000679249.1	ENST00000544872.1,ENST00000677742.1,ENST00000676693.1,ENST00000677738.1,ENST00000537607.5,ENST00000676849.1,ENST00000677812.1,ENST00000392520.2,ENST00000678677.1,ENST00000679120.1,ENST00000677438.1,ENST00000676833.1,ENST00000678087.1,ENST00000678652.1,ENST00000261833.11,ENST00000392521.7	0.223301	0.33333333333333337	0	0.0	0.0	0.0	0.069	0.24	0.071	0.142	0	0.306	0	0.276	0	0.19	0	0.08	0.223301
NCOR2	ENSG00000196498.13	NCOR2	chr12:124362125-124356806_chr12:124362125-124356782	ENST00000404121.6,ENST00000356219.7,ENST00000429285.6,ENST00000404621.5,ENST00000458234.5	ENST00000405201.5	0.7125	0.0	0.36747	1.0	0.21717171717171715	1.0	0.114	0.046	0	0.231	0.061	0.105	0.193	0	0.043	0.155	0.107	0	0.34503
SUPT20H	ENSG00000102710.20	SUPT20H	chr13:37024034-37023044_chr13:37024034-37022317	ENST00000490716.5,ENST00000495071.6	ENST00000466563.6,ENST00000475892.5	1	.	0.5	0.0	1.0	1.0	0.103	0	0	0	0.035	0.035	0	0.055	0.043	0	0.026	0	0.5
CARS2	STRG.5455,ENSG00000134905.17	CARS2	chr13:110645966-110644606_chr13:110645966-110644483	ENST00000540215.1,ENST00000540006.5	STRG.5455.1,ENST00000480437.5,ENST00000620794.1,ENST00000375781.9,ENST00000535516.5,ENST00000487253.6,ENST00000537802.5,ENST00000535615.5,ENST00000481787.6,ENST00000257347.9,ENST00000535398.5	0.689759	1.0	0.284153	0.1896551724137931	0.3484848484848485	0.5812499999999999	0.229	0.103	0.231	0	0.052	0.131	0.055	0.235	0.069	0.129	0.093	0.067	0.405606
METTL17	ENSG00000165792.18	METTL17	chr14:20996711-20996784_chr14:20996711-20996811	ENST00000339374.11,ENST00000557550.6,ENST00000553389.5,ENST00000554849.1	ENST00000556670.6,ENST00000556733.1	1	1.0	0.686747	1.0	1.0	0.8333333333333333	0.252	0	0.124	0	0.114	0.052	0.11	0	0.241	0	0.2	0.04	0.313253
JKAMP	ENSG00000050130.18	JKAMP	chr14:59485116-59486712_chr14:59485116-59486730	ENST00000557560.5,ENST00000554271.5	ENST00000356057.9,ENST00000554795.1	0.851528	0.5933098591549295	0.246046	1.0	0.4318181818181818	0.23568281938325994	0.195	0.034	0.337	0.231	0.14	0.429	0.469	0	0.19	0.25	0.107	0.347	0.605483
IPO4	STRG.5674,ENSG00000196497.17,ENSG00000259522.3	IPO4,AL136295.4	chr14:24186286-24186205_chr14:24186286-24186182	ENST00000560798.5	STRG.5674.2,ENST00000559588.5,ENST00000561090.5,ENST00000558780.5,ENST00000354464.11,ENST00000558046.5,ENST00000561199.5,ENST00000560155.5,ENST00000561419.1	0.2875	0.0	0	0.0	0.0	0.225	0.046	0.114	0	0.212	0	0.105	0	0.11	0	0.138	0.027	0.093	0.2875
IPO4	STRG.5674,ENSG00000196497.17,ENSG00000259522.3	IPO4,AL136295.4	chr14:24188551-24188423_chr14:24188551-24188391	STRG.5674.2,ENST00000560798.5,ENST00000559588.5,ENST00000558193.5,ENST00000625289.1,ENST00000558780.5,ENST00000354464.11,ENST00000561034.1,ENST00000560315.5,ENST00000559253.1,ENST00000558718.5,ENST00000561199.5,ENST00000560155.5,ENST00000561419.1	ENST00000558046.5	1	1.0	0.666667	1.0	0.8482142857142857	1.0	0.16	0	0.212	0	0.07	0.035	0.041	0	0.095	0.017	0.12	0	0.333333
SNHG14	ENSG00000224078.15	SNHG14	chr15:25099278-25101822_chr15:25099278-25103858	ENST00000661608.1,ENST00000661389.1	ENST00000664545.1,ENST00000669673.1,ENST00000667393.1,ENST00000656510.1,ENST00000549804.7,ENST00000666289.1,ENST00000657237.1,ENST00000660542.1,ENST00000661738.1,ENST00000553108.2,ENST00000665906.1,ENST00000546682.5,ENST00000667788.1,ENST00000661541.1,ENST00000663026.1,ENST00000655993.1,ENST00000668163.1,ENST00000671136.1,ENST00000670587.1,ENST00000669072.1,ENST00000669814.1,ENST00000668444.1,ENS…	0.61165	0.0	0.396947	0.5241379310344827	0.6231884057971014	0.5698924731182795	0.126	0.08	0	0.071	0.052	0.079	0.152	0.138	0.086	0.052	0.053	0.04	0.214704
AP4E1	ENSG00000081014.11	AP4E1	chr15:50912149-50915424_chr15:50912149-50915447	ENST00000561393.5,ENST00000560508.1	ENST00000561441.5,ENST00000558439.5,ENST00000261842.10	1	0.0	0	0.0	0.0	0.7476635514018692	0.103	0	0	0.053	0	0.114	0	0.041	0	0.026	0.08	0.027	1
FANCI	ENSG00000140525.19	FANCI	chr15:89293997-89294914_chr15:89293997-89294956	ENST00000674831.1,ENST00000310775.12,ENST00000566895.5	ENST00000676003.1	1	0.554858934169279	0.786885	0.7900763358778625	0.8896103896103895	0.865	0.275	0	0.177	0.142	0.192	0.052	0.207	0.055	0.137	0.017	0.173	0.027	0.213115
BLM	ENSG00000197299.13	BLM	chr15:90754938-90759980_chr15:90754938-90760146	ENST00000559724.5	ENST00000355112.8,ENST00000681142.1,ENST00000648453.1,ENST00000560509.5,ENST00000680772.1	0.2	0.0	0	0.3373493975903614	0.0	0.0	0.023	0.092	0	0.089	0	0.139	0.028	0.055	0	0.121	0	0.08	0.2
MSLN	ENSG00000102854.16,STRG.6775	MSLN	chr16:766490-766667_chr16:766490-766697	ENST00000545450.7,ENST00000563941.5,ENST00000566549.5,ENST00000566269.6,ENST00000561896.1	STRG.6775.3	1	1.0	0.597368	1.0	1.0	1.0	0.835	0	0.532	0	0.454	0.306	0.717	0	0.862	0	0.679	0	0.402632
ADGRG1	STRG.8139,ENSG00000205336.14	ADGRG1	chr16:57657491-57659394_chr16:57657491-57659412	ENST00000564907.5,ENST00000568909.5,ENST00000567835.5,STRG.8139.5,ENST00000673126.2,ENST00000565976.6	ENST00000568908.5,STRG.8139.3,ENST00000456916.5,ENST00000388813.9,ENST00000562558.6,ENST00000562631.7,ENST00000672974.1,ENST00000565539.5,ENST00000540164.6	0.412371	0.8205128205128205	0	1.0	0.7912621359223301	0.5	0.08	0.114	0.16	0.035	0	0.157	0.097	0	0.163	0.043	0.12	0.12	0.412371
CRNDE	ENSG00000245694.10	CRNDE	chr16:54923584-54920410_chr16:54923584-54920327	ENST00000558031.6,ENST00000655114.1,ENST00000559598.7,ENST00000502066.7,ENST00000560912.5	ENST00000661312.1,ENST00000501177.8,ENST00000660344.1	1	0.5252225519287834	0.348018	0.5	0.9417808219178082	0.9031476997578692	0.321	0	0.177	0.16	0.079	0.148	0.138	0.138	0.275	0.017	0.373	0.04	0.651982
AC026954.2	ENSG00000261915.6	AC026954.2	chr17:7316275-7315778_chr17:7316275-7315655	ENST00000575474.1	ENST00000315601.8	1	1.0	0	1.0	0.0	1.0	0.412	0	0.266	0	0	0.254	0.207	0	0	0.198	0.293	0	1
PER1	ENSG00000179094.16	PER1	chr17:8149754-8149663_chr17:8149754-8149603	ENST00000579065.1,ENST00000317276.9,ENST00000582719.5,ENST00000354903.9,ENST00000581395.5	ENST00000581082.5	0.791971	0.5	0.0779817	0.05957446808510638	0.5473684210526315	0.8107142857142856	0.217	0.057	0.142	0.142	0.017	0.201	0.014	0.221	0.104	0.086	0.227	0.053	0.713989
NCOR1	ENSG00000141027.21	NCOR1	chr17:16108785-16101805_chr17:16108785-16101757	ENST00000395848.5,ENST00000395851.5,ENST00000395857.7	ENST00000583226.1,ENST00000268712.8	0.35493	0.125	0	0.125	0.14285714285714288	0.12441314553990611	0.126	0.229	0.071	0.497	0	0.402	0.069	0.483	0.069	0.414	0.053	0.373	0.35493
AC060780.1	STRG.20299,ENSG00000267002.4	AC060780.1	chr17:43170125-43167262_chr17:43170125-43167250	STRG.20299.3,ENST00000590740.2	ENST00000634994.1	1	1.0	0.666667	1.0	1.0	.	0.103	0	0.035	0	0.07	0.035	0.028	0	0.026	0	0	0	0.333333
PTRH2	ENSG00000141378.15	PTRH2	chr17:59707370-59700189_chr17:59707370-59699876	ENST00000409433.2	ENST00000579915.1	1	1.0	0	1.0	1.0	1.0	0.572	0	0.16	0	0	0.009	0.234	0	0.233	0	0.08	0	1
WDR45B	STRG.10937,ENSG00000141580.16	WDR45B	chr17:82621608-82619128_chr17:82621608-82619094	STRG.10937.2,ENST00000571767.5,ENST00000571835.5,ENST00000571817.5,ENST00000392325.9	ENST00000573656.5,ENST00000573616.5,ENST00000572583.5	1	1.0	0.680365	0.5801526717557252	0.805243445692884	0.8732394366197184	0.309	0	0.195	0	0.149	0.07	0.152	0.11	0.215	0.052	0.186	0.027	0.319635
WRAP53	ENSG00000141499.17	WRAP53	chr17:7700829-7701426_chr17:7700829-7701458	ENST00000498311.5,ENST00000467699.5	ENST00000431639.6,ENST00000316024.9,ENST00000457584.6,ENST00000534050.5,ENST00000396463.7	0.38255	0.44375000000000003	0	0.0	0.09392265193370167	0.1762114537444934	0.057	0.092	0.071	0.089	0	0.149	0	0.276	0.017	0.164	0.04	0.187	0.38255
TMUB2	ENSG00000168591.16	TMUB2	chr17:44187743-44188934_chr17:44187743-44189021	ENST00000319511.6,ENST00000589184.5,ENST00000589856.1	ENST00000538716.7,ENST00000587989.1	1	1.0	0.685714	1.0	1.0	0.9349999999999999	0.218	0	0.053	0	0.096	0.044	0.138	0	0.146	0	0.187	0.013	0.314286
NFE2L1	ENSG00000082641.16	NFE2L1	chr17:48051628-48056385_chr17:48051628-48056418	ENST00000362042.8,ENST00000585291.5,ENST00000357480.9	ENST00000361665.7	1	0.2947019867549669	0.551181	1.0	0.7624309392265194	0.625	0.229	0	0.089	0.213	0.14	0.114	0.193	0	0.138	0.043	0.2	0.12	0.448819
EME1	ENSG00000154920.15	EME1	chr17:50378895-50379067_chr17:50378895-50379106	ENST00000393271.6,ENST00000511648.6	ENST00000338165.9,ENST00000510007.5,ENST00000510246.1,ENST00000513077.1	0.401163	0.0	0	1.0	0.0	0.33749999999999997	0.069	0.103	0	0.053	0	0.114	0.069	0	0	0.103	0.027	0.053	0.401163
PGS1	ENSG00000087157.19	PGS1	chr17:78399537-78400676_chr17:78399537-78400734	ENST00000262764.11,ENST00000589689.5,ENST00000589426.5,ENST00000588169.5,ENST00000592043.5,ENST00000588281.5	ENST00000589425.5	1	0.33018867924528306	0.541667	1.0	1.0	1.0	0.125	0	0.035	0.071	0.052	0.044	0.124	0	0.112	0	0.053	0	0.458333
HGS	ENSG00000185359.14	HGS	chr17:81691571-81693484_chr17:81691571-81693502	ENST00000677484.1	ENST00000677161.1,ENST00000678387.1,ENST00000676546.1,ENST00000678096.1,ENST00000679191.1,ENST00000678115.1,ENST00000676462.1,ENST00000679336.1,ENST00000678196.1,ENST00000677109.1,ENST00000677044.1,ENST00000677243.1,ENST00000678105.1,ENST00000676478.1,ENST00000329138.9,ENST00000678866.1,ENST00000677225.1,ENST00000676729.1,ENST00000572392.2,ENST00000678846.1,ENST00000678658.1,ENST00000678893.1,ENS…	0.596491	0.0	0	0.0	0.0	0.0	0.034	0.023	0	0.089	0	0.122	0	0.097	0	0.06	0	0.159	0.596491
TRMT1	ENSG00000104907.13	TRMT1	chr19:13116652-13116431_chr19:13116652-13116340	ENST00000592814.5,ENST00000585622.1,ENST00000592892.1,ENST00000588511.5,ENST00000588229.1,ENST00000357720.9,ENST00000588746.5,ENST00000591425.5,ENST00000592606.1,ENST00000586224.5,ENST00000591717.5,ENST00000592062.5	ENST00000593157.5,ENST00000590812.5,ENST00000588813.5	1	1.0	0.5	1.0	1.0	1.0	0.103	0	0.053	0	0.035	0.035	0.069	0	0.129	0	0.133	0	0.5
PAF1	ENSG00000006712.15	PAF1	chr19:39386481-39386403_chr19:39386481-39386219	ENST00000221265.8	ENST00000595564.5	0.870722	1.0	0.307018	1.0	0.8482142857142857	0.6678571428571428	0.229	0.034	0.124	0	0.035	0.079	0.193	0	0.19	0.034	0.187	0.093	0.563705
COQ8B	STRG.17369,ENSG00000123815.13	COQ8B	chr19:40700066-40696661_chr19:40700066-40696054	ENST00000676555.1	STRG.17369.1,ENST00000676962.1,ENST00000678569.1,ENST00000678467.1,ENST00000676960.1,ENST00000679070.1,ENST00000678419.1,ENST00000594490.6,ENST00000678119.1,ENST00000243583.10,ENST00000678961.1,ENST00000601967.6,ENST00000677517.1,ENST00000677800.1,ENST00000678404.1,ENST00000596455.6,ENST00000679130.1,ENST00000676578.1,ENST00000593724.2,ENST00000679012.1,ENST00000679315.1,ENST00000678057.1,ENST000…	0.25	0.0	0	0.0	0.0	0.0	0.023	0.069	0	0.088	0	0.131	0	0.042	0	0.061	0	0.12	0.25
PRKCSH	ENSG00000130175.10,STRG.10184	PRKCSH	chr19:11447618-11447692_chr19:11447618-11447722	ENST00000677123.1,ENST00000592741.5,STRG.10184.7,ENST00000585540.1	ENST00000591462.6,ENST00000587327.5,ENST00000585325.5,ENST00000586486.1	0.476091	0.7893175074183976	0.205195	0.2701949860724234	0.13953488372093023	0.4056795131845842	0.229	0.252	0.266	0.071	0.079	0.306	0.097	0.262	0.06	0.37	0.2	0.293	0.270897
AC010463.1	ENSG00000105393.16,ENSG00000269307.1,STRG.10349	AC010463.1,BABAM1	chr19:17267527-17268755_chr19:17267527-17268793	ENST00000359435.8,STRG.10349.3,ENST00000595632.5	ENST00000447614.6,ENST00000594247.5,ENST00000596542.1,ENST00000598188.6,ENST00000595393.5,ENST00000601171.5,ENST00000596335.5,ENST00000601436.5,ENST00000448635.2	0.54531	0.6794582392776525	0.303483	0.5586353944562901	0.3535108958837772	0.23668639053254437	0.343	0.286	0.301	0.142	0.122	0.28	0.262	0.207	0.146	0.267	0.12	0.387	0.241827
CAPNS1	ENSG00000126247.11	CAPNS1	chr19:36143128-36145775_chr19:36143128-36145805	ENST00000628018.2,ENST00000588780.5	ENST00000628306.2,ENST00000246533.8,ENST00000587718.5,ENST00000590874.5,ENST00000588815.5,ENST00000591041.5,ENST00000590049.5,ENST00000586851.5,ENST00000592354.5,ENST00000586963.1	0.814208	0.5988700564971752	0	0.41566265060240964	0.0	0.5812499999999999	0.149	0.034	0.106	0.071	0	0.236	0.069	0.097	0	0.215	0.093	0.067	0.814208
PLD3	ENSG00000105223.20	PLD3	chr19:40365930-40366383_chr19:40365930-40366418	ENST00000392032.6,ENST00000409587.5	ENST00000600479.5,ENST00000598962.5,ENST00000594085.5,ENST00000409735.9,ENST00000600948.5,ENST00000409281.5,ENST00000493006.1	0.832524	0.47972972972972977	0.555556	0.932367149758454	0.4691358024691358	0.0	0.343	0.069	0.213	0.231	0.175	0.14	0.193	0.014	0.19	0.215	0	0.347	0.276969
SNRNP70	ENSG00000104852.15	SNRNP70	chr19:49107712-49107794_chr19:49107712-49107821	ENST00000601065.5,ENST00000401730.5,ENST00000598441.6,ENST00000544278.2	ENST00000221448.9,ENST00000595231.5	0.866279	0.5	0.475904	1.0	0.45086705202312144	0.5541666666666667	0.149	0.023	0.071	0.071	0.079	0.087	0.165	0	0.078	0.095	0.133	0.107	0.390375
EIF2AK2	STRG.11083,ENSG00000055332.19	EIF2AK2	chr2:37156907-37149023_chr2:37156907-37148939	ENST00000679979.1,ENST00000411537.7,ENST00000680273.1,ENST00000233057.9	STRG.11083.1,ENST00000681507.1	0.85347	1.0	0.533163	1.0	0.7246376811594204	0.6666666666666667	0.332	0.057	0.159	0	0.209	0.183	0.152	0	0.25	0.095	0.16	0.08	0.320307
PNPT1	ENSG00000138035.15	PNPT1	chr2:55644636-55643425_chr2:55644636-55643412	ENST00000481066.1,ENST00000415374.5,ENST00000447944.7	ENST00000260604.8	1	0.6866197183098591	0.732824	1.0	1.0	0.7999999999999999	0.217	0	0.195	0.089	0.192	0.07	0.193	0	0.181	0	0.16	0.04	0.267176
AC007743.1	ENSG00000233251.8	AC007743.1	chr2:56177562-56176697_chr2:56177562-56176150	ENST00000668950.1	ENST00000447423.3,ENST00000659091.1,ENST00000596663.5,ENST00000432793.5	0.631336	0.0	0	.	0.0	.	0.137	0.08	0	0.018	0	0.061	0	0	0	0.034	0	0	0.631336
NFE2L2	ENSG00000213963.6,ENSG00000116044.16,STRG.11726	NFE2L2,AC019080.1	chr2:177334392-177323396_chr2:177334392-177323373	STRG.11726.1,ENST00000456746.5	ENST00000464747.5	1	.	0.278481	0.11290322580645161	0.1368421052631579	0.05138339920948616	0.023	0	0	0	0.044	0.114	0.014	0.11	0.026	0.164	0.013	0.24	0.721519
RNASEH1-AS1	ENSG00000234171.3	RNASEH1-AS1	chr2:3558998-3559403_chr2:3558998-3559447	ENST00000438436.3	ENST00000664922.1	0.666667	1.0	0.23913	0.6877828054298643	0.569060773480663	0.272108843537415	0.092	0.046	0.213	0	0.044	0.14	0.152	0.069	0.103	0.078	0.04	0.107	0.427536
DNAJC10	ENSG00000077232.19	DNAJC10	chr2:182741356-182743597_chr2:182741356-182743657	ENST00000679526.1,ENST00000679491.1,ENST00000264065.12,ENST00000616986.5,ENST00000681146.1,ENST00000650903.2,ENST00000681139.1,ENST00000680060.1,ENST00000681873.1,ENST00000680484.1,ENST00000491074.6,ENST00000679884.1,ENST00000418559.6,ENST00000680648.1	ENST00000680258.1	1	1.0	0.39	1.0	0.753623188405797	1.0	0.206	0	0.372	0	0.078	0.122	0.166	0	0.104	0.034	0.174	0	0.61
CRNKL1	ENSG00000101343.15	CRNKL1	chr20:20055947-20052758_chr20:20055947-20052722	ENST00000377340.6	ENST00000377327.8,ENST00000490910.5	1	1.0	0.36747	1.0	0.0	0.0	0.114	0	0.195	0	0.061	0.105	0.124	0	0	0.121	0	0.027	0.63253
STAU1	ENSG00000124214.21	STAU1	chr20:49135832-49124605_chr20:49135832-49124587	ENST00000437404.2,ENST00000371802.5,ENST00000371828.7	ENST00000360426.8,ENST00000371792.5,ENST00000340954.11,ENST00000347458.9,ENST00000371856.7	0.363395	0.33228840125391845	0.0295082	0.2811594202898551	0.16908212560386474	0.1125	0.137	0.24	0.106	0.213	0.009	0.296	0.097	0.248	0.035	0.172	0.027	0.213	0.333887
C21orf58	ENSG00000160298.18	C21orf58	chr21:46318011-46317348_chr21:46318011-46317268	ENST00000397679.5,ENST00000397683.5,ENST00000397682.7	ENST00000417060.5,ENST00000491666.5,ENST00000291691.12,ENST00000475776.1,ENST00000445935.5,ENST00000397680.5	0.562842	0.39999999999999997	0.274306	0.5864661654135338	0.2994186046511628	0.04868913857677902	0.103	0.08	0.142	0.213	0.079	0.209	0.234	0.165	0.103	0.241	0.013	0.254	0.288536
HPS4	ENSG00000100099.21,STRG.12911	HPS4	chr22:26472301-26470922_chr22:26472301-26470813	ENST00000429411.5,ENST00000439453.5	STRG.12911.3,ENST00000485842.5,ENST00000402105.7,ENST00000496385.5,ENST00000398145.7,ENST00000466781.5,ENST00000422379.2,ENST00000336873.9	0.751825	0.6666666666666667	0.165605	0.40579710144927533	0.0	0.0	0.103	0.034	0.142	0.071	0.026	0.131	0.028	0.041	0	0.146	0	0.04	0.58622
.	STRG.15724	.	chr22:37807342-37807077_chr22:37807342-37806727	STRG.15724.1	STRG.15724.2	1	1.0	0	1.0	1.0	1.0	0.172	0	0.16	0	0	0.061	0.055	0	0.103	0	0.107	0	1
OXNAD1	ENSG00000154814.14	OXNAD1	chr3:16269275-16270928_chr3:16269275-16270944	ENST00000627468.2,ENST00000435829.6	ENST00000605932.5,ENST00000442255.5,ENST00000285083.10,ENST00000486267.5,ENST00000452581.5,ENST00000606098.1	0.807018	0.0	0.2	0.0	0.0	0.39849624060150374	0.046	0.011	0	0.071	0.026	0.104	0	0.028	0	0.034	0.053	0.08	0.607018
ALAS1	ENSG00000023330.15	ALAS1	chr3:52198848-52199209_chr3:52198848-52199220	ENST00000484952.6	ENST00000394965.6	1	0.8179487179487179	0	0.770949720670391	0.5714285714285714	1.0	0.286	0	0.319	0.071	0	0.192	0.138	0.041	0.172	0.129	0.28	0	1
MITF	ENSG00000187098.17,STRG.13560	MITF	chr3:69949168-69951811_chr3:69949168-69951829	ENST00000352241.9,ENST00000451708.5,ENST00000394351.9,ENST00000478490.5	ENST00000642352.1,ENST00000472437.5,ENST00000448226.9,STRG.13560.3,ENST00000314589.10,ENST00000314557.10,ENST00000531774.1	1	0.0	0.251799	0.6272727272727272	0.4975845410628019	0.762114537444934	0.069	0	0	0.16	0.035	0.104	0.069	0.041	0.103	0.104	0.173	0.054	0.748201
TOP2B	STRG.13151,ENSG00000077097.15	TOP2B	chr3:25664228-25645470_chr3:25664228-25645455	ENST00000264331.8	STRG.13151.1,ENST00000435706.6,ENST00000424225.1	0.5	0.0	0	1.0	1.0	0.0	0.057	0.057	0	0.106	0	0.14	0.097	0	0.086	0	0	0.173	0.5
NCKIPSD	ENSG00000213672.8	NCKIPSD	chr3:48682347-48682156_chr3:48682347-48682135	ENST00000454134.1,ENST00000294129.7,ENST00000439518.5,ENST00000453349.5,ENST00000426678.1	ENST00000416649.6	1	1.0	0.604651	1.0	0.8349514563106796	0.33749999999999997	0.103	0	0.106	0	0.026	0.017	0.152	0	0.086	0.017	0.027	0.053	0.395349
CCDC80	STRG.13765,ENSG00000091986.16	CCDC80	chr3:112640923-112639916_chr3:112640923-112638240	STRG.13765.3,ENST00000439685.6	STRG.13765.1	0.882051	0.0	0.635417	1.0	0.964	0.7905138339920948	0.172	0.023	0	0.053	0.122	0.07	0.165	0	0.241	0.009	0.2	0.053	0.246635
GATA2	ENSG00000179348.12	GATA2	chr3:128483859-128481944_chr3:128483859-128481902	ENST00000487848.5,ENST00000341105.7	ENST00000430265.6	1	0.9154929577464789	0.685714	0.898550724637681	0.7851239669421488	1.0	0.114	0	0.195	0.018	0.096	0.044	0.248	0.028	0.095	0.026	0.133	0	0.314286
PHC3	ENSG00000173889.16	PHC3	chr3:170178772-170172712_chr3:170178772-170172700	ENST00000494943.5,ENST00000491258.1,ENST00000466189.5,ENST00000497658.5,ENST00000484931.5,ENST00000465896.5,ENST00000467570.5,ENST00000479467.5,ENST00000475729.5,ENST00000495893.7	ENST00000474275.5,ENST00000481639.1	0.93956	0.8867924528301887	0.739394	0.8549222797927462	1.0	0.9349999999999999	0.171	0.011	0.141	0.018	0.122	0.043	0.165	0.028	0.207	0	0.187	0.013	0.200167
G3BP2	ENSG00000138757.15	G3BP2	chr4:75673207-75662073_chr4:75673207-75662049	ENST00000676974.1	ENST00000359707.9,ENST00000677003.1,ENST00000507701.1,ENST00000678875.1,ENST00000678447.1,ENST00000679294.1,ENST00000357854.7,ENST00000678329.1,ENST00000677201.1	0.22549	0.31547619047619047	0	0.0	0.5348837209302326	0.0	0.023	0.079	0.106	0.23	0	0.218	0	0.083	0.069	0.06	0	0.187	0.22549
DDX60	ENSG00000137628.18	DDX60	chr4:168220654-168217680_chr4:168220654-168217032	ENST00000680771.1	ENST00000393743.8,ENST00000679510.1	1	1.0	0	0.0	0.0	0.28723404255319146	0.114	0	0.071	0	0	0.052	0	0.069	0	0.034	0.027	0.067	1
PURPL	ENSG00000250337.7	PURPL	chr5:27489386-27494118_chr5:27489386-27494234	ENST00000652841.1,ENST00000660639.1,ENST00000505775.5	ENST00000514844.6,ENST00000657424.1	1	.	0.428571	0.0	0.0	.	0.149	0	0	0	0.105	0.14	0	0.11	0	0.12	0	0	0.571429
SLC30A5	ENSG00000145740.19	SLC30A5	chr5:69118628-69121693_chr5:69118628-69121746	ENST00000396591.8,ENST00000507354.5,ENST00000512367.1	ENST00000621204.4,ENST00000513937.1	1	0.0	0.247619	0.5460526315789473	0.0	0.16249999999999998	0.114	0	0	0.018	0.026	0.079	0.083	0.069	0	0.06	0.013	0.067	0.752381
TMCO6	ENSG00000113119.13	TMCO6	chr5:140642671-140642906_chr5:140642671-140642924	ENST00000252100.6,ENST00000509605.5	ENST00000394671.8,ENST00000504069.6,ENST00000515653.1,ENST00000510336.5,ENST00000515265.2	1	0.0	0	0.0	0.0	0.0	0.046	0	0	0.089	0	0.122	0	0.069	0	0.052	0	0.027	1
CANX	ENSG00000127022.16	CANX	chr5:179710065-179715898_chr5:179710065-179715936	ENST00000680984.1	ENST00000681762.1	0.383838	1.0	0	1.0	0.39534883720930236	.	0.114	0.183	0.053	0	0	0.201	0.138	0	0.034	0.052	0	0	0.383838
CANX	ENSG00000127022.16	CANX	chr5:179699102-179704154_chr5:179699102-179704215	ENST00000513246.6	ENST00000680042.1	1	0.5988700564971752	0	0.6381578947368421	0.3870967741935484	1.0	0.046	0	0.106	0.071	0	0.122	0.097	0.055	0.06	0.095	0.067	0	1
BRD9	ENSG00000028310.18,STRG.15578	BRD9	chr5:891154-889766_chr5:891154-889647	STRG.15578.2,ENST00000489093.1,ENST00000490814.6,ENST00000489816.5,ENST00000487688.1,ENST00000466684.5,ENST00000495265.5	ENST00000483173.5,ENST00000467963.6	1	0.3732394366197183	0.721519	1.0	0.8191489361702128	0.5698924731182795	0.241	0	0.053	0.089	0.114	0.044	0.11	0	0.077	0.017	0.053	0.04	0.278481
BRD9	ENSG00000028310.18	BRD9	chr5:887360-886767_chr5:887360-886707	ENST00000489093.1,ENST00000495265.5	ENST00000495794.5,ENST00000490814.6,ENST00000489816.5,ENST00000483173.5,ENST00000466684.5,ENST00000467963.6	1	0.0	0.614035	1.0	0.5666666666666667	0.43010752688172044	0.172	0	0	0.089	0.07	0.044	0.041	0	0.034	0.026	0.04	0.053	0.385965
SSBP2	ENSG00000145687.16,STRG.16183	SSBP2	chr5:81473699-81467065_chr5:81473699-81467041	ENST00000504985.5,ENST00000615665.4,ENST00000515395.5	STRG.16183.3,ENST00000512923.5,ENST00000509743.6,ENST00000504174.5,ENST00000505980.5,ENST00000509013.2,ENST00000514493.5,ENST00000320672.8,ENST00000507472.5,ENST00000509053.5,ENST00000507655.5	0.5	0.0	0.1673	0.31221719457013575	0.17171717171717174	0.0	0.114	0.114	0	0.284	0.044	0.219	0.069	0.152	0.034	0.164	0	0.213	0.3327
TNIP1	ENSG00000145901.16	TNIP1	chr5:151033607-151032400_chr5:151033607-151032383	ENST00000389378.6	ENST00000522574.5,ENST00000520931.5,ENST00000518977.5,ENST00000521591.6,ENST00000523338.5,ENST00000315050.11,ENST00000522226.5	0.474654	1.0	0	0.728476821192053	0.4083769633507853	0.0	0.103	0.114	0.106	0	0	0.183	0.11	0.041	0.078	0.113	0	0.2	0.474654
SNHG32	ENSG00000204387.14	SNHG32	chr6:31835451-31836298_chr6:31835451-31836423	ENST00000375642.6	ENST00000375638.7	1	0.39999999999999997	0.427793	0.46698872785829304	0.5409836065573771	0.6592844974446338	0.389	0	0.142	0.213	0.157	0.21	0.29	0.331	0.396	0.336	0.387	0.2	0.572207
SKIV2L	ENSG00000204351.12	SKIV2L	chr6:31968538-31968622_chr6:31968538-31968685	ENST00000465703.5,ENST00000483553.5	ENST00000474839.5,ENST00000375394.7,ENST00000484835.1,ENST00000485349.5,ENST00000491994.1,ENST00000470453.1	1	1.0	0.580952	1.0	0.6446280991735538	0.83125	0.183	0	0.124	0	0.061	0.044	0.124	0	0.078	0.043	0.133	0.027	0.419048
ZNF76	ENSG00000065029.15	ZNF76	chr6:35287845-35290252_chr6:35287845-35290265	ENST00000229405.8	ENST00000469195.5,ENST00000486891.5,ENST00000373953.8,ENST00000339411.5	1	0.6698113207547169	0	0.3618421052631579	1.0	0.0	0.08	0	0.071	0.035	0	0.131	0.055	0.097	0.06	0	0	0.04	1
ZNF76	ENSG00000065029.15	ZNF76	chr6:35291737-35292539_chr6:35291737-35292553	ENST00000229405.8	ENST00000469195.5,ENST00000373953.8,ENST00000339411.5	1	0.6698113207547169	0	0.3618421052631579	1.0	0.0	0.08	0	0.071	0.035	0	0.131	0.055	0.097	0.06	0	0	0.04	1
TRIM26	ENSG00000234127.9	TRIM26	chr6:30201034-30199264_chr6:30201034-30199153	ENST00000454678.7	ENST00000437089.5,ENST00000453195.5,ENST00000416596.5	1	1.0	0.346154	0.711340206185567	0.0	1.0	0.126	0	0.035	0	0.009	0.017	0.069	0.028	0	0.052	0.12	0	0.653846
ATP6V1G2-DDX39B	ENSG00000254870.5,ENSG00000198563.14	ATP6V1G2-DDX39B,DDX39B	chr6:31541949-31540664_chr6:31541949-31540534	ENST00000396172.6,ENST00000419020.1,ENST00000431908.5,ENST00000376185.5	ENST00000458640.5,ENST00000482195.5,ENST00000428450.5,ENST00000462256.5,ENST00000480131.1	0.881609	0.5685840707964602	0.525943	0.7392218717139852	0.9138576779026217	0.44375000000000003	0.767	0.103	0.514	0.39	0.446	0.402	0.703	0.248	0.732	0.069	0.426	0.534	0.355666
BAG6	ENSG00000204463.13	BAG6	chr6:31644306-31644227_chr6:31644306-31644194	ENST00000676571.1	ENST00000676615.1,ENST00000437771.5	0.425	.	0	0.0	.	1.0	0.034	0.046	0	0	0	0.122	0	0.207	0	0	0.147	0	0.425
SHPRH	ENSG00000146414.16	SHPRH	chr6:145923642-145922836_chr6:145923642-145922821	ENST00000523276.1,ENST00000433355.6,ENST00000275233.12,ENST00000367503.7,ENST00000519632.5,ENST00000367505.6	ENST00000438092.6,ENST00000629427.2	0.691275	1.0	0.257143	1.0	1.0	1.0	0.103	0.046	0.124	0	0.009	0.026	0.248	0	0.094	0	0.173	0	0.434132
PDE10A	STRG.18200,ENSG00000112541.18	PDE10A	chr6:165987528-165949914_chr6:165987528-165949619	ENST00000584911.1,ENST00000584179.1	STRG.18200.9,STRG.18200.12,STRG.18200.11,ENST00000581850.1	0.580282	0.1643192488262911	0.364583	0.19927536231884058	0.25	0.415625	0.206	0.149	0.035	0.178	0.14	0.244	0.055	0.221	0.069	0.207	0.133	0.187	0.215698
DBF4	STRG.18730,ENSG00000006634.8	DBF4	chr7:87897339-87900220_chr7:87897339-87900281	STRG.18730.4,STRG.18730.2,STRG.18730.3,ENST00000265728.6,ENST00000431138.5,ENST00000498144.5,ENST00000498726.1	ENST00000413643.5	0.5	0.2947019867549669	0.119266	0.0	0.2584269662921348	0.22083333333333333	0.103	0.103	0.089	0.213	0.026	0.192	0	0.193	0.069	0.198	0.053	0.187	0.380734
STAG3L5P	ENSG00000272752.6,ENSG00000242294.6	STAG3L5P,STAG3L5P-PVRIG2P-PILRB	chr7:100345968-100349716_chr7:100345968-100349798	ENST00000493499.1	ENST00000310771.8,ENST00000483329.6	0.211009	0.0	0	0.0	0.0	0.08124999999999999	0.046	0.172	0	0.053	0	0.096	0	0.152	0	0.155	0.013	0.147	0.211009
RNF216	ENSG00000011275.19,STRG.19454	RNF216	chr7:5752845-5741815_chr7:5752845-5741644	STRG.19454.3,ENST00000389902.8	STRG.19454.2,ENST00000389900.8,ENST00000411812.1,ENST00000425013.6	0.931034	0.9323308270676691	0.482213	0.9078947368421052	0.8985507246376813	0.9081632653061223	0.297	0.022	0.248	0.018	0.122	0.131	0.276	0.028	0.31	0.035	0.267	0.027	0.448821
POLD2	ENSG00000106628.12	POLD2	chr7:44123510-44122282_chr7:44123510-44122109	ENST00000452185.5	ENST00000470867.5,ENST00000610533.6,ENST00000496539.1,ENST00000436844.5	1	0.0	0	0.0	.	0.0	0.092	0	0	0.16	0	0.157	0	0.317	0	0	0	0.04	1
PUS7	STRG.18940,ENSG00000091127.14	PUS7	chr7:105522051-105508544_chr7:105522051-105508520	STRG.18940.5,STRG.18940.6,ENST00000469408.6,ENST00000481939.5	ENST00000356362.6	1	1.0	0.725694	0.28620689655172415	0.75	1.0	0.194	0	0.195	0	0.209	0.079	0.083	0.207	0.207	0.069	0.226	0	0.274306
BRAF	ENSG00000157764.14	BRAF	chr7:140800361-140794467_chr7:140800361-140794415	ENST00000647434.1,ENST00000644650.1,ENST00000644905.1,ENST00000646891.1,ENST00000642228.1,ENST00000497784.2,ENST00000496384.7,ENST00000288602.11,ENST00000644969.2,ENST00000646730.1	ENST00000642875.1,ENST00000644120.1	0.824742	0.6666666666666667	0.5	1.0	0.6976744186046512	0.865	0.16	0.034	0.142	0.071	0.035	0.035	0.124	0	0.12	0.052	0.173	0.027	0.324742
TM2D2	ENSG00000169490.17	TM2D2	chr8:38996212-38995794_chr8:38996212-38995405	ENST00000397070.6	ENST00000456397.7,ENST00000519186.1	0.541818	0.6507042253521127	0.192982	0.6877828054298643	0.6231884057971014	0.209375	0.149	0.126	0.231	0.124	0.044	0.184	0.152	0.069	0.129	0.078	0.067	0.253	0.348836
JPH1	ENSG00000104369.5,STRG.19675	JPH1	chr8:74237207-74237035_chr8:74237207-74236755	ENST00000342232.5	STRG.19675.1	1	1.0	0	1.0	0.5	0.42780748663101603	0.114	0	0.142	0	0	0.149	0.152	0	0.112	0.112	0.08	0.107	1
PABPC1	ENSG00000070756.17	PABPC1	chr8:100721733-100721619_chr8:100721733-100721452	ENST00000521865.6	ENST00000518196.5,ENST00000677478.1	1	.	0.38326	1.0	.	1.0	0.069	0	0	0	0.087	0.14	0.124	0	0	0	0.093	0	0.61674
CAAP1	ENSG00000120159.13	CAAP1	chr9:26886103-26884902_chr9:26886103-26884885	ENST00000483493.6	ENST00000517946.1,ENST00000625311.1,ENST00000333916.8,ENST00000650615.1	0.2125	0.0	0	0.24848484848484848	0.0	0.28723404255319146	0.034	0.126	0	0.213	0	0.184	0.041	0.124	0	0.095	0.027	0.067	0.2125
PTGES2	ENSG00000148334.16	PTGES2	chr9:128122933-128122646_chr9:128122933-128122479	ENST00000679345.1,ENST00000678916.1	ENST00000677691.1,ENST00000476655.6,ENST00000678174.1,ENST00000449878.1,ENST00000676562.1,ENST00000677980.1,ENST00000338961.11,ENST00000677651.1,ENST00000474124.6,ENST00000487063.5,ENST00000617202.4,ENST00000277462.9	0.267442	0.0	0	0.0	0.0	0.0	0.046	0.126	0	0.177	0	0.026	0	0.11	0	0.095	0	0.04	0.267442
CIZ1	STRG.22683,ENSG00000148337.21	CIZ1	chr9:128185546-128180814_chr9:128185546-128180799	STRG.22683.3,STRG.22683.1,ENST00000474442.1,ENST00000277465.8,ENST00000498156.5,ENST00000393608.5,ENST00000357558.9,ENST00000476727.6,ENST00000372938.10,ENST00000629610.2,ENST00000372954.5,ENST00000488559.6,ENST00000324544.6,ENST00000538431.5,ENST00000634901.1,ENST00000372948.7	ENST00000415526.5,ENST00000491954.5,ENST00000651955.1	1	1.0	0.787879	1.0	1.0	1.0	0.114	0	0.23	0	0.13	0.035	0.152	0	0.155	0	0.147	0	0.212121
ALG13	STRG.21812,ENSG00000101901.12	ALG13	chrX:111681299-111682131_chrX:111681299-111682235	ENST00000371979.7,STRG.21812.4,ENST00000394780.8,ENST00000636363.1,ENST00000624881.3,ENST00000473389.5,ENST00000622986.3,ENST00000486353.5,ENST00000623255.1	ENST00000624161.3,ENST00000492038.5,ENST00000470971.5	1	1.0	0.463115	0.8096885813148789	1.0	1.0	0.24	0	0.372	0	0.113	0.131	0.234	0.055	0.181	0	0.2	0	0.536885
WDR44	ENSG00000131725.14,STRG.22063	WDR44	chrX:118442680-118443559_chrX:118442680-118443583	ENST00000371822.9,ENST00000254029.8,ENST00000371848.3,STRG.22063.2	ENST00000371825.7	1	1.0	0	1.0	1.0	1.0	0.114	0	0.053	0	0	0.052	0.097	0	0.069	0	0.053	0	1
ATP6AP1	ENSG00000071553.18	ATP6AP1	chrX:154434446-154434830_chrX:154434446-154434985	ENST00000677342.1	ENST00000679241.1	1	1.0	0	1.0	0.7906976744186046	0.6625	0.172	0	0.035	0	0	0.044	0.083	0	0.034	0.009	0.053	0.027	1
HCFC1	ENSG00000172534.14	HCFC1	chrX:153953606-153953090_chrX:153953606-153952958	ENST00000369984.4	ENST00000444191.5,ENST00000310441.12	0.547619	0.0	0	1.0	0.5	1.0	0.069	0.057	0	0.089	0	0.122	0.152	0	0.052	0.052	0.04	0	0.547619

## Sheet: ALT3_down
pick_gene_name	gene_id	gene_name	coordinate	inclusion_isoform_ids	exclusion_isoform_ids	siCTL_rep1	siCTL_rep2	siSF3B3-1_rep1	siSF3B3-1_rep2	siSF3B3-2_rep1	siSF3B3-2_rep2	inclusion_siCTL_rep1	exclusion_siCTL_rep1	inclusion_siCTL_rep2	exclusion_siCTL_rep2	inclusion_siSF3B3-1_rep1	exclusion_siSF3B3-1_rep1	inclusion_siSF3B3-1_rep2	exclusion_siSF3B3-1_rep2	inclusion_siSF3B3-2_rep1	exclusion_siSF3B3-2_rep1	inclusion_siSF3B3-2_rep2	exclusion_siSF3B3-2_rep2	deltaPSI
DHDDS	ENSG00000117682.17	DHDDS	chr1:26438284-26442707_chr1:26438284-26442730	ENST00000434391.6,ENST00000374186.7,ENST00000526278.5,ENST00000529688.5,ENST00000525410.1	ENST00000427245.6,ENST00000236342.12,ENST00000525682.6,ENST00000526219.5,ENST00000374185.7,ENST00000360009.6,ENST00000533087.5,ENST00000531312.5,ENST00000525165.5,ENST00000528557.5,ENST00000525546.5,ENST00000525326.5,ENST00000436153.6,ENST00000531955.5,ENST00000430232.5	0.0964912	0.0	0.304348	0.0	0.06923076923076922	0.0	0.011	0.103	0	0.124	0.035	0.08	0	0.124	0.009	0.121	0	0.173	-0.207857
MED18	STRG.2149	MED18	chr1:28335160-28335574_chr1:28335160-28335708	STRG.2149.5	STRG.2149.2	0	0.0	0.402299	1.0	0.0	0.0	0	0.126	0	0.089	0.035	0.052	0.041	0	0	0.06	0	0.067	-0.402299
NFYC	ENSG00000066136.20	NFYC	chr1:40769415-40770396_chr1:40769415-40770708	ENST00000372652.5,ENST00000308733.9,ENST00000488635.1	ENST00000427410.6,ENST00000447388.7,ENST00000425457.6,ENST00000372654.5,ENST00000372653.5,ENST00000372651.5,ENST00000440226.7	0	0.0	0.206061	0.319078947368421	0.20858895705521474	0.06532663316582914	0	0.205	0	0.195	0.034	0.131	0.097	0.207	0.034	0.129	0.013	0.186	-0.206061
ACADM	ENSG00000117054.15	ACADM	chr1:75732741-75732837_chr1:75732741-75732859	ENST00000681916.1,ENST00000526129.5	ENST00000679530.1	0	.	0.248804	0.0	0.0	0.0	0	0.366	0	0	0.052	0.157	0	0.083	0	0.06	0	0.187	-0.248804
PRUNE1	ENSG00000143363.17	PRUNE1	chr1:151017904-151018466_chr1:151017904-151018556	ENST00000271620.8,ENST00000475722.5	ENST00000467771.5,ENST00000462440.5,ENST00000650332.1	0.666667	1.0	1	1.0	0.8903225806451612	1.0	0.046	0.023	0.16	0	0.131	0	0.083	0	0.138	0.017	0.147	0	-0.333333
EFNA4	ENSG00000243364.8	EFNA4	chr1:155067440-155068852_chr1:155067440-155068998	ENST00000368409.8	ENST00000359751.8	0.666667	1.0	1	1.0	0.9387755102040816	0.7860962566844919	0.114	0.057	0.177	0	0.166	0	0.152	0	0.138	0.009	0.147	0.04	-0.333333
FDPS	ENSG00000160752.15	FDPS	chr1:155308965-155310042_chr1:155308965-155310063	ENST00000447866.5,ENST00000495308.5	ENST00000468479.5,ENST00000461507.5,ENST00000474345.5,ENST00000467076.5	0.18254	0.0	0.790698	0.3333333333333333	0.0	1.0	0.023	0.103	0	0.266	0.034	0.009	0.014	0.028	0	0.095	0.013	0	-0.608158
ASH1L-AS1	ENSG00000235919.4	ASH1L-AS1	chr1:155562286-155562980_chr1:155562286-155563249	ENST00000456633.1	ENST00000452809.1	0	0.0	0.298851	0.0	0.0	0.19696969696969696	0	0.172	0	0.071	0.026	0.061	0	0.083	0	0.155	0.013	0.053	-0.298851
PPFIA4	ENSG00000143847.15,STRG.1251	PPFIA4	chr1:203051877-203053752_chr1:203051877-203053795	ENST00000367240.6,ENST00000295706.8,ENST00000600426.5,STRG.1251.1,ENST00000272198.10,ENST00000599966.5	ENST00000447715.6	0.61165	1.0	1	1.0	1.0	1.0	0.126	0.08	0.16	0	0.254	0	0.152	0	0.181	0	0.04	0	-0.38835
TATDN3	ENSG00000203705.11	TATDN3	chr1:212807848-212812226_chr1:212807848-212812247	ENST00000532324.5,ENST00000531963.5	ENST00000526641.5,ENST00000366974.9,ENST00000533650.5,ENST00000525574.5	0.251366	1.0	0.502857	0.22905027932960892	0.06367041198501873	0.3496240601503759	0.046	0.137	0.018	0	0.088	0.087	0.041	0.138	0.017	0.25	0.093	0.173	-0.251491
DISP1	ENSG00000154309.9,STRG.3442	DISP1	chr1:222815078-222823855_chr1:222815078-222823883	ENST00000435378.6	STRG.3442.3,STRG.3442.2,ENST00000676412.1,STRG.3442.5,ENST00000442171.6,ENST00000495684.2	0	0.26409495548961426	0.399083	0.3306451612903226	0.4790697674418605	0.6299212598425197	0	0.32	0.089	0.248	0.087	0.131	0.041	0.083	0.103	0.112	0.16	0.094	-0.399083
CNIH4	ENSG00000143771.12	CNIH4	chr1:224365991-224375794_chr1:224365991-224379068	ENST00000366857.9	ENST00000366858.7	0.7125	1.0	1	1.0	1.0	1.0	0.057	0.023	0.053	0	0.122	0	0.11	0	0.146	0	0.107	0	-0.2875
BSDC1	STRG.633,ENSG00000160058.19	BSDC1	chr1:32386778-32384048_chr1:32386778-32383997	ENST00000530753.1,ENST00000446293.6,ENST00000341071.11	STRG.633.2,ENST00000530876.5,ENST00000455895.7,ENST00000444377.5	0	0.0	0.765101	0.0	0.1575757575757576	0.0	0	0.171	0	0.16	0.114	0.035	0	0.193	0.026	0.139	0	0.08	-0.765101
SELENBP1	ENSG00000143416.21	SELENBP1	chr1:151372637-151369978_chr1:151372637-151369769	ENST00000426705.6,ENST00000423070.5	ENST00000455839.5,ENST00000470345.5,ENST00000492643.5,ENST00000474352.5,ENST00000447402.7,ENST00000473693.5,ENST00000455397.5,ENST00000493560.5,ENST00000463664.5,ENST00000458566.5,ENST00000427977.6,ENST00000443708.5,ENST00000368868.10,ENST00000498494.1	0.256858	0.3946587537091988	0.708087	0.7417355371900827	0.2905263157894737	0.7253886010362695	0.206	0.596	0.266	0.408	0.359	0.148	0.359	0.125	0.138	0.337	0.28	0.106	-0.451229
CEP170	ENSG00000143702.16	CEP170	chr1:243164283-243156455_chr1:243164283-243156347	ENST00000336415.8,ENST00000366542.6,ENST00000366544.5	ENST00000413359.6,ENST00000366543.5	0	1.0	1	1.0	0.0548780487804878	0.4285714285714285	0	0.16	0.106	0	0.149	0	0.165	0	0.009	0.155	0.12	0.16	-1
ANXA11	ENSG00000122359.18	ANXA11	chr10:80205342-80181455_chr10:80205342-80181136	ENST00000463657.1	ENST00000438331.5	0	0.0	1	.	.	.	0	0.195	0	0.106	0.009	0	0	0	0	0	0	0	-1
TIAL1	ENSG00000151923.18,STRG.2525	TIAL1	chr10:119588151-119582608_chr10:119588151-119582557	STRG.2525.3,ENST00000462373.1,ENST00000369093.6	ENST00000369086.1,ENST00000412524.5,ENST00000470781.5,ENST00000489822.5,ENST00000497671.5,ENST00000436547.7	0	0.28494623655913975	0.674129	0.41239316239316237	0.44027303754266206	0.7278911564625851	0	0.332	0.106	0.266	0.271	0.131	0.193	0.275	0.129	0.164	0.214	0.08	-0.674129
NSMCE4A	ENSG00000107672.15,STRG.2443	NSMCE4A	chr10:121963237-121961517_chr10:121963237-121961457	ENST00000483541.1,ENST00000468209.5,ENST00000369023.8	STRG.2443.2	0.1375	0.55625	0.825871	0.41566265060240964	1.0	1.0	0.011	0.069	0.089	0.071	0.166	0.035	0.069	0.097	0.103	0	0.067	0	-0.688371
FUOM	ENSG00000148803.12,STRG.2449	FUOM	chr10:133357922-133357462_chr10:133357922-133357255	ENST00000465384.5	STRG.2449.4,ENST00000368552.7,ENST00000278025.9	0	0.22012578616352202	0.267176	0.271523178807947	0.30057803468208094	0.1762114537444934	0	0.275	0.035	0.124	0.035	0.096	0.041	0.11	0.052	0.121	0.04	0.187	-0.267176
MLLT10	ENSG00000078403.17	MLLT10	chr10:21735235-21740029_chr10:21735235-21740153	ENST00000631589.1,ENST00000650893.1,ENST00000307729.12,ENST00000651298.1,ENST00000377059.7,ENST00000651382.1,ENST00000438473.6	ENST00000377072.8	0.190871	1.0	1	1.0	0.8663239074550129	0.625	0.046	0.195	0.319	0	0.49	0	0.29	0	0.337	0.052	0.2	0.12	-0.809129
AGAP6	ENSG00000178440.8,ENSG00000204149.14	AGAP6,TIMM23B-AGAP6	chr10:50008076-50008503_chr10:50008076-50008710	ENST00000311652.10	ENST00000651763.1,ENST00000651208.1,ENST00000618025.4,ENST00000374056.10,ENST00000618171.5,ENST00000412531.6,ENST00000679578.1,ENST00000681530.1,ENST00000679610.1	0.088	0.0	0.409326	0.25225225225225223	0.0	0.12264150943396226	0.011	0.114	0	0.088	0.079	0.114	0.028	0.083	0	0.043	0.013	0.093	-0.321326
FUT11	ENSG00000196968.11,STRG.3090	FUT11	chr10:73773815-73775418_chr10:73773815-73775540	ENST00000394790.2	ENST00000372841.8,STRG.3090.2,STRG.3090.4	0	0.0	0.244073	0.1774193548387097	0.0	0.0	0	0.676	0	0.585	0.175	0.542	0.11	0.51	0	0.654	0	0.72	-0.244073
METTL15	STRG.2940,ENSG00000169519.21	METTL15	chr11:28290397-28296752_chr11:28290397-28296796	ENST00000451385.6,ENST00000407364.8,ENST00000303459.10,ENST00000634627.1,ENST00000634973.1	ENST00000406787.7,STRG.2940.1	0.0964912	0.16822429906542055	1	1.0	0.2207792207792208	0.0	0.011	0.103	0.018	0.089	0.114	0	0.152	0	0.017	0.06	0	0.08	-0.903509
ZNF195	ENSG00000005801.18	ZNF195	chr11:3379037-3373675_chr11:3379037-3373656	ENST00000343338.11,ENST00000529678.5	ENST00000438262.6,ENST00000618467.4,ENST00000526601.5,ENST00000330692.11,ENST00000528410.5,ENST00000528218.5,ENST00000532539.1,ENST00000620374.4,ENST00000524857.5	0.349345	0.5988700564971752	0.701149	0.0	0.0	1.0	0.08	0.149	0.106	0.071	0.061	0.026	0	0.083	0	0.156	0.04	0	-0.351804
ARFIP2	ENSG00000132254.13	ARFIP2	chr11:6481230-6480463_chr11:6481230-6480423	ENST00000530410.1,ENST00000396777.8,ENST00000614314.4,ENST00000529847.1,ENST00000525235.1	ENST00000531037.5,ENST00000254584.6	0.587629	0.3333333333333333	1	0.8808510638297873	0.5656565656565656	0.5323383084577114	0.114	0.08	0.053	0.106	0.245	0	0.207	0.028	0.112	0.086	0.107	0.094	-0.412371
SNHG1	ENSG00000255717.7,STRG.4181	SNHG1	chr11:62855864-62855745_chr11:62855864-62855466	ENST00000545920.2,ENST00000540725.6	STRG.4181.5,STRG.4181.2,STRG.4181.3,STRG.4181.4,ENST00000539921.6,ENST00000667655.1,ENST00000653690.1,ENST00000660547.1,ENST00000670502.1,ENST00000656589.1,ENST00000663092.1,ENST00000537068.5	0.5	0.7574536663980661	0.718319	0.5687022900763359	0.6353868194842407	0.6180081855388813	0.492	0.492	0.94	0.301	1.094	0.429	0.745	0.565	0.887	0.509	0.906	0.56	-0.218319
BRMS1	ENSG00000174744.14	BRMS1	chr11:66338242-66337889_chr11:66338242-66337807	ENST00000530238.5,ENST00000359957.8	ENST00000425825.6	0.7125	0.7798742138364779	0.915423	0.8009708737864077	1.0	0.8333333333333333	0.114	0.046	0.124	0.035	0.184	0.017	0.165	0.041	0.164	0	0.2	0.04	-0.202923
PFDN5	ENSG00000123349.15	PFDN5	chr12:53295639-53296429_chr12:53295639-53296453	ENST00000550880.5	ENST00000547130.6,ENST00000552742.6	0	0.0	0.213115	1.0	0.2833333333333334	0.33749999999999997	0	0.114	0	0.053	0.026	0.096	0.014	0	0.017	0.043	0.027	0.053	-0.213115
VEZT	STRG.4840,ENSG00000028203.18	VEZT	chr12:95266632-95270038_chr12:95266632-95270050	ENST00000547611.5,STRG.4840.6,ENST00000548455.5,ENST00000546398.5,ENST00000552660.5,ENST00000551994.5,ENST00000548371.5,ENST00000550106.5,ENST00000397792.8	ENST00000547997.5,ENST00000546557.5,ENST00000548838.5,ENST00000436874.6,ENST00000549192.5,ENST00000356859.8,ENST00000261219.7	0.0332326	0.44375000000000003	0.259352	0.7243107769423558	0.6142322097378277	0.4289544235924933	0.011	0.32	0.142	0.178	0.104	0.297	0.289	0.11	0.164	0.103	0.16	0.213	-0.226119
RNF10	ENSG00000022840.16	RNF10	chr12:120563070-120563331_chr12:120563070-120563346	ENST00000413266.6,ENST00000537740.1	ENST00000325954.9	0	0.0	0.729167	0.0	0.4526315789473684	0.43010752688172044	0	0.126	0	0.124	0.07	0.026	0	0.028	0.043	0.052	0.04	0.053	-0.729167
ARL6IP4	ENSG00000182196.13	ARL6IP4	chr12:122981299-122981570_chr12:122981299-122981594	ENST00000315580.9	ENST00000453766.6,ENST00000413381.6,ENST00000439686.6,ENST00000357866.4	0	0.0	0.548673	0.6889605157131345	0.6410466067048242	1.0	0	0.641	0	1.241	0.744	0.612	0.855	0.386	0.784	0.439	0.88	0	-0.548673
RACGAP1	ENSG00000161800.13,STRG.7413	RACGAP1	chr12:49994130-49994038_chr12:49994130-49992655	STRG.7413.4	STRG.7413.5,ENST00000549342.1,ENST00000551016.5,ENST00000454520.6,ENST00000427314.6,ENST00000547905.5,ENST00000312377.10	0.315951	0.36150234741784043	0.703704	0.43949044585987257	0.2902621722846442	0.35982008995502246	0.206	0.446	0.231	0.408	0.437	0.184	0.345	0.44	0.155	0.379	0.24	0.427	-0.387753
KRT80	STRG.7466,ENSG00000167767.14	KRT80	chr12:52171657-52171557_chr12:52171657-52171522	ENST00000313234.9	STRG.7466.1,ENST00000466011.1,ENST00000394815.3	0	1.0	1	0.0	0.4415584415584416	1.0	0	0.126	0.106	0	0.079	0	0	0.097	0.034	0.043	0.04	0	-1
AAAS	ENSG00000094914.14,STRG.5071	AAAS	chr12:53308959-53308851_chr12:53308959-53308815	ENST00000672797.1	STRG.5071.3,ENST00000550033.5,ENST00000548931.6,ENST00000547238.6,ENST00000552161.6,ENST00000552876.5,ENST00000547757.2,ENST00000549450.6,ENST00000547520.6,ENST00000209873.9,ENST00000548880.2,ENST00000394384.7,ENST00000546393.7,ENST00000546562.6,ENST00000550286.5	0	0.056426332288401236	0.201149	0.17350157728706625	0.0	0.227891156462585	0	0.32	0.018	0.301	0.035	0.139	0.055	0.262	0	0.172	0.067	0.227	-0.201149
POLE	ENSG00000177084.18	POLE	chr12:132659294-132658674_chr12:132659294-132657970	ENST00000537064.5,ENST00000672742.1	ENST00000536445.5,ENST00000535270.5,ENST00000320574.10	0	0.0	1	0.0	0.0	1.0	0	0.137	0	0.106	0.096	0	0	0.111	0	0.078	0.093	0	-1
SUPT20H	ENSG00000102710.20	SUPT20H	chr13:37024034-37023044_chr13:37024034-37022080	ENST00000490716.5,ENST00000495071.6	ENST00000484078.5,ENST00000469488.6,ENST00000542180.5,ENST00000464744.5,ENST00000356185.7,ENST00000360252.8,ENST00000350612.11	0.751825	0.0	1	.	0.7166666666666667	0.6666666666666666	0.103	0.034	0	0.071	0.035	0	0	0	0.043	0.017	0.026	0.013	-0.248175
RBM26	ENSG00000139746.16,STRG.5288	RBM26	chr13:79366054-79365733_chr13:79366054-79365718	ENST00000622611.4	STRG.5288.1,ENST00000438737.3,ENST00000438724.5,ENST00000267229.11	0	0.0	0.333333	0.0	0.0	0.0	0	0.172	0	0.142	0.035	0.07	0	0.221	0	0.172	0	0.2	-0.333333
ERCC5	ENSG00000270181.3,ENSG00000134899.23	ERCC5,BIVM-ERCC5	chr13:102853872-102854142_chr13:102853872-102854287	ENST00000651002.1	ENST00000639435.1,ENST00000639132.1,ENST00000638434.1,ENST00000535557.5,ENST00000652613.1,ENST00000652225.2,ENST00000651470.1,ENST00000651055.1,ENST00000651281.1	0	1.0	0.33121	0.0	0.0	0.0	0	0.103	0.053	0	0.052	0.105	0	0.124	0	0.112	0	0.08	-0.33121
TTLL5	ENSG00000119685.20,STRG.7164	TTLL5	chr14:75775630-75776704_chr14:75775630-75776746	ENST00000555422.5	STRG.7164.1,ENST00000298832.14,ENST00000557636.5,ENST00000556893.5,ENST00000554510.5	0	0.0	0.217949	0.0	0.13043478260869565	0.0	0	0.137	0	0.071	0.017	0.061	0	0.083	0.009	0.06	0	0.106	-0.217949
SLIRP	ENSG00000119705.10	SLIRP	chr14:77715879-77717479_chr14:77715879-77717501	ENST00000613856.4	ENST00000238688.9	0.526564	0.6609360076408787	0.75021	0.6128739800543972	0.6035049288061336	0.6858638743455499	0.446	0.401	0.692	0.355	0.892	0.297	0.676	0.427	0.551	0.362	0.786	0.36	-0.223646
.	STRG.5927	.	chr14:100561751-100562578_chr14:100561751-100562815	STRG.5927.2	STRG.5927.1	0.732558	0.5725806451612903	1	0.1842105263157895	1.0	0.0	0.126	0.046	0.071	0.053	0.122	0	0.028	0.124	0.078	0	0	0.053	-0.267442
METTL3	ENSG00000165819.12,STRG.5532	METTL3	chr14:21503172-21501903_chr14:21503172-21501824	STRG.5532.2,ENST00000544500.5,ENST00000539760.5,ENST00000298717.9,ENST00000536201.5,ENST00000537163.5	ENST00000543235.5,ENST00000542054.5	0.772908	0.6254416961130742	1	1.0	1.0	1.0	0.194	0.057	0.177	0.106	0.14	0	0.138	0	0.224	0	0.186	0	-0.227092
NUSAP1	STRG.9721,ENSG00000137804.14	NUSAP1	chr15:41349241-41350990_chr15:41349241-41351032	ENST00000560747.5,ENST00000560177.5	ENST00000558123.5,ENST00000260359.10,ENST00000559046.5,STRG.9721.3	0	0.0	1	.	0.0	0.0	0	0.034	0	0.035	0.114	0	0	0	0	0.017	0	0.013	-1
KIF23	ENSG00000137807.16	KIF23	chr15:69441079-69444789_chr15:69441079-69444810	ENST00000260363.9,ENST00000679126.1,ENST00000647715.1	ENST00000395392.6	0.768456	1.0	1	0.8247863247863247	0.9209302325581395	1.0	0.229	0.069	0.035	0	0.105	0	0.193	0.041	0.198	0.017	0.107	0	-0.231544
HERC2P3	ENSG00000180229.12	HERC2P3	chr15:20453350-20452588_chr15:20453350-20452559	ENST00000440774.1,ENST00000440441.5,ENST00000437318.5	ENST00000424611.5,ENST00000426501.5,ENST00000429257.5,ENST00000428453.5,ENST00000430598.5	0	0.5	0.42623	0.3333333333333333	0.3333333333333333	0.0	0	0.103	0.018	0.018	0.026	0.035	0.028	0.056	0.026	0.052	0	0.026	-0.42623
WDR90	ENSG00000161996.19	WDR90	chr16:656537-656731_chr16:656537-656814	ENST00000552943.5,ENST00000549091.5,ENST00000293879.9,ENST00000552648.5,ENST00000546516.5,ENST00000552728.5,ENST00000548859.1	ENST00000547407.5	0.665049	1.0	1	1.0	0.09473684210526316	1.0	0.137	0.069	0.107	0	0.131	0	0.014	0	0.009	0.086	0.2	0	-0.334951
.	STRG.8342	.	chr16:21867166-21867632_chr16:21867166-21867706	STRG.8342.3	STRG.8342.1	0.260203	0.39189572116746957	0.503665	0.3453312467396975	0.6045901639344263	0.5907540735126942	0.95	2.701	1.383	2.146	1.855	1.828	1.324	2.51	1.844	1.206	1.559	1.08	-0.243463
PRMT7	STRG.9460,ENSG00000132600.17	PRMT7	chr16:68352409-68353394_chr16:68352409-68353491	ENST00000568975.5	STRG.9460.1,ENST00000675132.1,ENST00000441236.3,ENST00000449359.7,ENST00000339507.9,ENST00000567542.5,ENST00000563608.2	0	0.0	1	0.0	1.0	0.0	0	0.103	0	0.142	0.07	0	0	0.069	0.078	0	0	0.08	-1
RAB34	ENSG00000109113.20	RAB34	chr17:28718121-28717425_chr17:28718121-28717291	ENST00000636534.2,ENST00000301043.10,ENST00000415040.6,ENST00000482688.5	ENST00000453384.7,ENST00000625712.2,ENST00000436730.7,ENST00000450529.5	0	1.0	0.970588	.	0.688	1.0	0	0.011	0.514	0	0.297	0.009	0	0	0.172	0.078	0.44	0	-0.970588
CDC27	ENSG00000004897.12	CDC27	chr17:47154671-47151936_chr17:47154671-47151918	ENST00000574304.5,ENST00000525495.6,ENST00000531206.5	ENST00000575830.2,ENST00000576484.1,ENST00000533415.5,ENST00000527547.5,ENST00000066544.8	0	0.0	0.286885	0.0	0.0	0.0	0	0.126	0	0.16	0.035	0.087	0	0.083	0	0.077	0	0.08	-0.286885
RHBDF2	ENSG00000129667.13	RHBDF2	chr17:76481374-76479941_chr17:76481374-76479854	ENST00000313080.8,ENST00000592123.5	ENST00000589582.5,ENST00000587640.1,ENST00000591879.1,ENST00000589526.5,ENST00000674875.1,ENST00000585989.5,ENST00000591697.5,ENST00000675367.1,ENST00000591885.5	0	1.0	1	1.0	0.0	1.0	0	0.126	0.071	0	0.087	0	0.097	0	0	0.146	0.067	0	-1
PCTP	ENSG00000141179.14	PCTP	chr17:55774859-55775310_chr17:55774859-55776034	ENST00000576183.5	ENST00000268896.10,ENST00000417982.6,ENST00000325214.10,ENST00000571489.5	0	0.0	0.396947	0.0	1.0	0.0	0	0.103	0	0.089	0.052	0.079	0	0.028	0.19	0	0	0.12	-0.396947
AC139530.2	ENSG00000183048.12,ENSG00000262660.1	AC139530.2,SLC25A10	chr17:81717491-81717756_chr17:81717491-81717783	ENST00000331531.9	ENST00000571730.1,ENST00000545862.5,ENST00000574129.5,ENST00000350690.10,ENST00000574884.5,ENST00000573246.1	0	0.0	0.5	0.5	0.0	0.0	0	0.159	0	0.107	0.044	0.044	0.055	0.055	0	0.095	0	0.107	-0.5
CNDP2	ENSG00000133313.15	CNDP2	chr18:74496431-74499881_chr18:74496431-74499936	ENST00000583399.5,ENST00000324262.9	ENST00000579847.5,ENST00000583203.5,ENST00000582260.5,ENST00000579583.5	0.5	0.7798742138364779	1	1.0	0.3333333333333333	0.6625	0.069	0.069	0.124	0.035	0.131	0	0.069	0	0.017	0.034	0.053	0.027	-0.5
PPP4R1	ENSG00000154845.16	PPP4R1	chr18:9614225-9595153_chr18:9614225-9595102	ENST00000581250.5,ENST00000580283.1,ENST00000400556.8,ENST00000578875.5	ENST00000581835.1,ENST00000285124.12,ENST00000580182.5,ENST00000400555.7,ENST00000577779.1,ENST00000578178.5,ENST00000584074.5,ENST00000582240.5,ENST00000580745.5	0	0.0	1	0.0	1.0	1.0	0	0.103	0	0.053	0.052	0	0	0.152	0.121	0	0.093	0	-1
ATP8B3	ENSG00000130270.16	ATP8B3	chr19:1806627-1806508_chr19:1806627-1806169	ENST00000531925.5	ENST00000533993.5,ENST00000525591.5,ENST00000526092.6,ENST00000310127.10	0	0.0	1	0.0	0.0	0.24528301886792453	0	0.114	0	0.035	0.009	0	0	0.041	0	0.026	0.013	0.04	-1
PLEKHJ1	STRG.9902,ENSG00000104886.12	PLEKHJ1	chr19:2236154-2235990_chr19:2236154-2235933	ENST00000588450.1,ENST00000326631.7,ENST00000591099.6,ENST00000587962.6,ENST00000586608.3,ENST00000587394.6,ENST00000588356.1,ENST00000589097.6	STRG.9902.4	0.776699	1.0	1	1.0	1.0	1.0	0.08	0.023	0.23	0	0.122	0	0.138	0	0.198	0	0.12	0	-0.223301
PLIN3	ENSG00000105355.9	PLIN3	chr19:4859589-4852301_chr19:4859589-4852265	ENST00000589163.5,ENST00000221957.9,ENST00000589034.5,ENST00000589494.1,ENST00000585479.5	ENST00000592528.5	0.5	0.5282131661442007	0.747182	0.691771269177127	0.7931904161412358	0.6214574898785425	0.412	0.412	0.337	0.301	0.464	0.157	0.496	0.221	0.629	0.164	0.307	0.187	-0.247182
PRKACA	ENSG00000072062.15	PRKACA	chr19:14100825-14098047_chr19:14100825-14097890	ENST00000677971.1	ENST00000588209.5,ENST00000587372.5,ENST00000593092.1,ENST00000350356.7,ENST00000536649.5,ENST00000589994.6,ENST00000677951.1,ENST00000308677.9	0	0.7999999999999999	1	0.9220055710306406	0.4725609756097561	0.9685230024213075	0	0.332	0.284	0.071	0.227	0	0.331	0.028	0.155	0.173	0.4	0.013	-1
SUGP1	ENSG00000105705.16	SUGP1	chr19:19305848-19304043_chr19:19305848-19303847	ENST00000588731.6,ENST00000587119.5	ENST00000247001.10,ENST00000587716.7,ENST00000591350.5,ENST00000590439.2	0	.	1	1.0	1.0	1.0	0	0.103	0	0	0.026	0	0.028	0	0.06	0	0.053	0	-1
AD000671.2	ENSG00000267120.3,ENSG00000161265.15	AD000671.2,U2AF1L4	chr19:35745347-35745212_chr19:35745347-35745187	ENST00000588980.5,ENST00000292879.9,ENST00000601236.1,ENST00000585554.5,ENST00000378975.8,ENST00000412391.6,ENST00000588892.1,ENST00000589807.1	ENST00000588100.1,ENST00000586476.5,ENST00000585771.5,ENST00000592913.5,ENST00000587987.5,ENST00000591057.5	0.668605	1.0	1	1.0	0.935251798561151	1.0	0.115	0.057	0.088	0	0.122	0	0.014	0	0.13	0.009	0.052	0	-0.331395
RTN2	ENSG00000125744.12	RTN2	chr19:45496791-45495214_chr19:45496791-45495139	ENST00000590526.5	ENST00000344680.8,ENST00000245923.9,ENST00000587597.5,ENST00000591286.5	0	0.0	1	1.0	1.0	1.0	0	0.263	0	0.106	0.114	0	0.193	0	0.146	0	0.28	0	-1
AC010642.2	ENSG00000283103.3	AC010642.2	chr19:58314670-58313181_chr19:58314670-58313113	ENST00000651375.2	ENST00000658331.1,ENST00000659246.1	0.330097	0.24882629107981222	0.701149	0.6927374301675978	0.3812154696132597	0.20300751879699247	0.034	0.069	0.053	0.16	0.122	0.052	0.124	0.055	0.069	0.112	0.027	0.106	-0.371052
PTBP1	ENSG00000011304.22	PTBP1	chr19:805187-805491_chr19:805187-805512	ENST00000635647.1,ENST00000592804.2,ENST00000676227.1,ENST00000356948.11,ENST00000679114.1,ENST00000350092.8,ENST00000585956.5,ENST00000585932.5	ENST00000394601.8,ENST00000592113.5	0.070197	1.0	1	0.44631147540983607	0.4772577455504285	0.602502406159769	0.057	0.755	0.958	0	1.671	0	1.089	1.351	0.724	0.793	0.626	0.413	-0.929803
STXBP2	ENSG00000268400.5,ENSG00000076944.16	STXBP2,AC008763.2	chr19:7639807-7640697_chr19:7639807-7640730	ENST00000441779.6	ENST00000595866.1,ENST00000593535.5,ENST00000221283.10,ENST00000597068.5,ENST00000599737.5	0	0.0	0.5	0.0	0.0	0.0	0	0.114	0	0.124	0.035	0.035	0	0.041	0	0.052	0	0.093	-0.5
URI1	STRG.9646,ENSG00000105176.18	URI1	chr19:30012531-30014886_chr19:30012531-30015535	ENST00000392271.6,ENST00000574110.5	ENST00000360605.8,STRG.9646.1	0.626374	1.0	1	1.0	1.0	1.0	0.057	0.034	0.089	0	0.192	0	0.207	0	0.121	0	0.107	0	-0.373626
SUPT7L	ENSG00000119760.16	SUPT7L	chr2:27662178-27661601_chr2:27662178-27661388	ENST00000405491.5	ENST00000337768.10	0	0.0	0.333333	0.0	0.0	1.0	0	0.046	0	0.284	0.061	0.122	0	0.138	0	0.164	0.12	0	-0.333333
KANSL3	ENSG00000114982.19	KANSL3	chr2:96636920-96631543_chr2:96636920-96631482	ENST00000425656.5,ENST00000475820.1,ENST00000354204.10	ENST00000451819.5,ENST00000487070.5,ENST00000597150.5,ENST00000444759.5,ENST00000420155.5,ENST00000431828.6,ENST00000670907.1,ENST00000666923.1	0.0619308	0.06172839506172839	1	0.5474956822107082	1.0	1.0	0.034	0.515	0.035	0.532	0.586	0	0.317	0.262	0.362	0	0.093	0	-0.938069
NCL	ENSG00000115053.17	NCL	chr2:231459000-231458620_chr2:231459000-231458344	ENST00000678849.1	ENST00000678828.1	0.332524	0.7411273486430062	0.589226	0.814516129032258	0.5246376811594203	0.5249999999999999	0.137	0.275	0.355	0.124	0.175	0.122	0.303	0.069	0.181	0.164	0.147	0.133	-0.256701
CENPA	ENSG00000115163.15	CENPA	chr2:26792240-26792501_chr2:26792240-26792755	ENST00000419525.5	ENST00000472719.5,ENST00000335756.9,ENST00000460030.1	0	0.0	0.209302	0.0	0.0	0.0	0	0.125	0	0.142	0.009	0.034	0	0.055	0	0.069	0	0.186	-0.209302
NDUFB3	ENSG00000119013.9	NDUFB3	chr2:201072059-201072278_chr2:201072059-201072338	ENST00000454214.1	ENST00000433898.5	0.248175	.	0.748571	1.0	0.8903225806451612	0.775	0.034	0.103	0	0	0.131	0.044	0.11	0	0.138	0.017	0.093	0.027	-0.500396
DPM1	ENSG00000000419.13	DPM1	chr20:50942030-50940955_chr20:50942030-50940933	ENST00000466152.5	ENST00000371588.10	0.10687	0.04600694444444445	0.35855	0.25018129079042783	0.15227483751160634	0.18916666666666668	0.126	1.053	0.053	1.099	0.455	0.814	0.345	1.034	0.164	0.913	0.227	0.973	-0.25168
RBFOX2	ENSG00000100320.23	RBFOX2	chr22:35761201-35760032_chr22:35761201-35760020	ENST00000449924.6,ENST00000414461.6,ENST00000438146.7	ENST00000495377.6,ENST00000397303.6,ENST00000473487.6,ENST00000405409.6,ENST00000262829.11,ENST00000416721.6,ENST00000359369.8	0.305825	0.07900677200902934	0.574046	0.5826612903225806	0.5149501661129569	0.715203426124197	0.126	0.286	0.035	0.408	0.376	0.279	0.289	0.207	0.155	0.146	0.334	0.133	-0.268221
SUN2	ENSG00000100242.15	SUN2	chr22:38750897-38750383_chr22:38750897-38750320	ENST00000405018.5	ENST00000480307.1,ENST00000456894.5,ENST00000405510.5,ENST00000406622.5	0	0.0	1	0.0	0.0	0.0	0	0.229	0	0.284	0.367	0	0	0.372	0	0.276	0	0.413	-1
POLDIP3	ENSG00000100227.18	POLDIP3	chr22:42602769-42602107_chr22:42602769-42602056	ENST00000451060.6	ENST00000491021.1,ENST00000445215.5,ENST00000252115.10	0.251366	0.0	0.830189	1.0	1.0	0.0	0.046	0.137	0	0.018	0.044	0.009	0.041	0	0.034	0	0	0.187	-0.578823
FBXO7	ENSG00000100225.18	FBXO7	chr22:32475124-32478980_chr22:32475124-32479132	ENST00000266087.12	ENST00000425028.5,ENST00000492535.1	0.75	0.7862903225806452	0.975543	0.9624664879356568	1.0	1.0	0.24	0.08	0.195	0.053	0.359	0.009	0.359	0.014	0.207	0	0.253	0	-0.225543
SETD5	STRG.13297,ENSG00000168137.18	SETD5	chr3:9433950-9434276_chr3:9433950-9434333	ENST00000431285.5,ENST00000407969.5	ENST00000402198.7,STRG.13297.1,ENST00000663774.1,ENST00000666307.1,ENST00000665872.1,ENST00000406341.5,ENST00000670063.1,ENST00000490791.5	0	0.0	0.657143	0.3026315789473684	0.18157894736842106	0.3468208092485549	0	0.308	0	0.337	0.184	0.096	0.138	0.318	0.069	0.311	0.12	0.226	-0.657143
PDCD6IP	ENSG00000170248.15,STRG.13707	PDCD6IP	chr3:33826580-33828837_chr3:33826580-33828852	ENST00000457054.6	STRG.13707.3,ENST00000307296.8,ENST00000412887.5	0.5	0.11627906976744186	0.732824	1.0	0.5401785714285715	0.66875	0.149	0.149	0.035	0.266	0.192	0.07	0.179	0	0.121	0.103	0.107	0.053	-0.232824
HPS3	ENSG00000163755.9	HPS3	chr3:149163949-149167033_chr3:149163949-149167064	ENST00000296051.7,ENST00000460120.5	ENST00000460822.1	0.626374	0.8548387096774194	1	1.0	1.0	1.0	0.057	0.034	0.106	0.018	0.114	0	0.152	0	0.095	0	0.12	0	-0.373626
SEC22C	ENSG00000093183.14,STRG.13420	SEC22C	chr3:42555929-42553448_chr3:42555929-42548657	ENST00000451653.5,ENST00000264454.8	STRG.13420.2,ENST00000273156.11,ENST00000449617.5,ENST00000417572.5	0.5	0.1267605633802817	1	0.5	0.08994708994708996	0.24882629107981222	0.103	0.103	0.018	0.124	0.052	0	0.11	0.11	0.017	0.172	0.053	0.16	-0.5
BAP1	ENSG00000163930.10	BAP1	chr3:52406828-52406376_chr3:52406828-52406322	ENST00000460680.6	ENST00000296288.9	0	.	0.429348	1.0	1.0	1.0	0	0.137	0	0	0.079	0.105	0.193	0	0.129	0	0.067	0	-0.429348
TASOR	ENSG00000163946.13,STRG.14205	TASOR	chr3:56624478-56623843_chr3:56624478-56623566	STRG.14205.1,ENST00000485156.1,ENST00000493960.6	ENST00000459993.5,ENST00000614531.1,ENST00000431842.6,ENST00000355628.9	0.458629	0.9637826961770624	0.839009	1.0	0.5308641975308641	0.9191616766467066	0.194	0.229	0.479	0.018	0.271	0.052	0.331	0	0.215	0.19	0.307	0.027	-0.38038
SHQ1	ENSG00000144736.14	SHQ1	chr3:72848197-72844453_chr3:72848197-72844423	ENST00000444040.6	ENST00000325599.13	0	0.0	0.217949	0.25225225225225223	0.753623188405797	0.33749999999999997	0	0.126	0	0.053	0.017	0.061	0.028	0.083	0.052	0.017	0.027	0.053	-0.217949
CIP2A	STRG.13744,ENSG00000163507.14	CIP2A	chr3:108582976-108582202_chr3:108582976-108582138	STRG.13744.5,ENST00000491772.5,ENST00000295746.13,ENST00000619684.4,ENST00000468953.1,ENST00000487834.5	ENST00000481530.5	0.304054	1.0	0.91866	0.3895582329317269	0.0743801652892562	1.0	0.045	0.103	0.124	0	0.192	0.017	0.097	0.152	0.009	0.112	0.133	0	-0.614606
SRP19	ENSG00000258864.1,ENSG00000153037.15	SRP19,AC008575.1	chr5:112864732-112867371_chr5:112864732-112867403	ENST00000282999.7	ENST00000520401.1,ENST00000505459.6,ENST00000515463.1,ENST00000621420.5,ENST00000506987.1,ENST00000504696.1	0.2	0.0	0.45203	0.4896449704142012	0.2727272727272727	0.2665832290362954	0.103	0.412	0	0.514	0.245	0.297	0.331	0.345	0.207	0.552	0.213	0.586	-0.25203
G3BP1	ENSG00000145907.16,STRG.16693	G3BP1	chr5:151772036-151786571_chr5:151772036-151786602	ENST00000678964.1,ENST00000678925.1,ENST00000679289.1,ENST00000677493.1,ENST00000677757.1,ENST00000519832.1,ENST00000678646.1,ENST00000522367.6,ENST00000677381.1,ENST00000507878.7,ENST00000676813.1,ENST00000678904.1,ENST00000356245.8,ENST00000677433.1,ENST00000678369.1,ENST00000678564.1,ENST00000676894.1	ENST00000676978.1,ENST00000394123.7,STRG.16693.4,ENST00000678854.1,ENST00000518726.5,ENST00000677602.1,ENST00000677105.1,ENST00000517947.5	0.766764	0.8893528183716075	0.979021	0.655	0.9582366589327146	0.44375000000000003	0.263	0.08	0.426	0.053	0.42	0.009	0.262	0.138	0.413	0.018	0.213	0.267	-0.212257
CPLANE1	ENSG00000197603.16	CPLANE1	chr5:37158223-37157868_chr5:37158223-37157814	ENST00000509957.5,ENST00000510830.2,ENST00000514429.5,ENST00000509849.5,ENST00000651892.2	ENST00000511210.5,ENST00000508244.5	0.650655	0.624113475177305	1	0.271523178807947	0.6126126126126127	1.0	0.149	0.08	0.088	0.053	0.219	0	0.041	0.11	0.068	0.043	0.174	0	-0.349345
SIL1	ENSG00000120725.13,STRG.17598	SIL1	chr5:139198268-139196626_chr5:139198268-139196528	STRG.17598.3	ENST00000265195.9,ENST00000440765.2,ENST00000507002.5	0	.	0.209581	0.0	.	1.0	0	0.023	0	0	0.035	0.132	0	0.097	0	0	0.12	0	-0.209581
SIRT5	ENSG00000124523.17,STRG.17072	SIRT5	chr6:13599155-13600647_chr6:13599155-13600833	ENST00000680754.1	ENST00000680432.1,ENST00000397350.7,ENST00000680442.1,STRG.17072.1,ENST00000679658.1,ENST00000681818.1,ENST00000680852.1,ENST00000679663.1,ENST00000679922.1,ENST00000379250.10,ENST00000359782.8,ENST00000379262.8,STRG.17072.3,ENST00000606117.2,ENST00000681905.1,ENST00000680937.1,ENST00000680151.1,ENST00000680707.1	0.0873016	0.0	0.495238	0.0	0.0	0.0	0.011	0.115	0	0.106	0.052	0.053	0	0.11	0	0.051	0	0.04	-0.407937
PPP2R5D	ENSG00000112640.16	PPP2R5D	chr6:42989688-43006462_chr6:42989688-43006486	ENST00000394110.7,ENST00000485511.6	ENST00000472118.5	0.5	0.6698113207547169	1	1.0	1.0	0.775	0.057	0.057	0.071	0.035	0.122	0	0.11	0	0.078	0	0.093	0.027	-0.5
AL109615.2	STRG.18642,ENSG00000231881.2	AL109615.2	chr6:44076013-44079043_chr6:44076013-44081435	ENST00000665400.1	STRG.18642.1,STRG.18642.2	0.598837	0.7862903225806452	0.817708	0.6693548387096775	0.9419354838709677	1.0	0.103	0.069	0.195	0.053	0.157	0.035	0.083	0.041	0.146	0.009	0.093	0	-0.218871
ORC3	STRG.17800,ENSG00000135336.16	ORC3	chr6:87594613-87595107_chr6:87594613-87595171	STRG.17800.5	ENST00000468486.2	0	0.0	0.42623	0.0	0.0	0.33749999999999997	0	0.149	0	0.124	0.052	0.07	0	0.083	0	0.103	0.027	0.053	-0.42623
FAM229B	STRG.17710,ENSG00000203778.8	FAM229B	chr6:112087720-112097040_chr6:112087720-112097087	ENST00000368656.7	STRG.17710.2	0.679443	0.33018867924528306	1	0.8009708737864077	0.6332046332046332	0.22083333333333333	0.195	0.092	0.035	0.071	0.184	0	0.165	0.041	0.164	0.095	0.053	0.187	-0.320557
PNISR	ENSG00000132424.17	PNISR	chr6:99410740-99409344_chr6:99410740-99409286	ENST00000681611.1,ENST00000647811.1,ENST00000481229.2,ENST00000681615.1,ENST00000369239.10,ENST00000478777.5,ENST00000438806.5	ENST00000679525.1	0.758673	0.950925925925926	1	0.8866822429906542	0.8903061224489797	1.0	0.503	0.16	1.027	0.053	0.753	0	0.759	0.097	0.698	0.086	0.813	0	-0.241327
SHPRH	ENSG00000146414.16	SHPRH	chr6:145934906-145933205_chr6:145934906-145933178	ENST00000438092.6,ENST00000629427.2	ENST00000433355.6,ENST00000275233.12,ENST00000519632.5,ENST00000367505.6	0.308725	0.0	1	0.0	0.0	0.0	0.046	0.103	0	0.124	0.026	0	0	0.248	0	0.094	0	0.173	-0.691275
MTRF1L	ENSG00000112031.16	MTRF1L	chr6:152998549-152995319_chr6:152998549-152995294	ENST00000485283.5,ENST00000367230.5,ENST00000367231.9,ENST00000367233.10,ENST00000463251.1	ENST00000464135.5,ENST00000485512.5	0	0.7177419354838709	0.5	0.0	0.6046511627906976	1.0	0	0.103	0.089	0.035	0.044	0.044	0	0.083	0.026	0.017	0.013	0	-0.5
EIF3B	STRG.18298,ENSG00000106263.18	EIF3B	chr7:2379511-2380203_chr7:2379511-2380278	ENST00000360876.9,ENST00000475415.5	ENST00000397011.2,STRG.18298.1,ENST00000468611.5	0	0.1125	0.57377	0.0	0.7984496124031008	0.5	0	0.149	0.018	0.142	0.07	0.052	0	0.124	0.103	0.026	0.027	0.027	-0.57377
ZDHHC4	ENSG00000136247.15	ZDHHC4	chr7:6577720-6578500_chr7:6577720-6578565	ENST00000396706.2	ENST00000396713.6,ENST00000396707.6,ENST00000396709.5,ENST00000483589.5,ENST00000496017.1	0	0.0	0.551181	0.538888888888889	0.5473684210526315	0.865	0	0.195	0	0.106	0.14	0.114	0.097	0.083	0.052	0.043	0.173	0.027	-0.551181
HOTAIRM1	ENSG00000233429.9	HOTAIRM1	chr7:27096388-27099073_chr7:27096388-27099097	ENST00000425358.2	ENST00000429611.7	0.0743243	0.2535211267605634	0.371429	0.7342995169082126	0.2833333333333334	0.775	0.011	0.137	0.018	0.053	0.026	0.044	0.152	0.055	0.034	0.086	0.093	0.027	-0.297104
UPP1	STRG.18536,ENSG00000183696.14	UPP1	chr7:48089418-48090187_chr7:48089418-48090249	ENST00000432131.5,ENST00000457596.5,STRG.18536.3,ENST00000395564.9,ENST00000395560.7,ENST00000444999.5	ENST00000331803.8,ENST00000421046.5,ENST00000482015.5,ENST00000417464.6	0.391635	0.5391304347826087	0.666667	0.6244343891402715	0.455026455026455	0.335	0.103	0.16	0.124	0.106	0.14	0.07	0.138	0.083	0.086	0.103	0.067	0.133	-0.275032
TRRAP	ENSG00000196367.14,STRG.22530	TRRAP	chr7:98992227-98993537_chr7:98992227-98993591	ENST00000628380.2,ENST00000456197.2,ENST00000446306.7,ENST00000360902.2	ENST00000355540.7,ENST00000359863.8,STRG.22530.1	0	0.0	1	0.0	1.0	0.0	0	0.114	0	0.071	0.043	0	0	0.11	0.104	0	0	0.093	-1
ZNF655	ENSG00000197343.11	ZNF655	chr7:99561973-99562343_chr7:99561973-99562367	ENST00000423973.5	ENST00000320583.9,ENST00000416144.5	0	.	1	.	0.0	.	0	0.103	0	0	0.061	0	0	0	0	0.026	0	0	-1
SRRT	ENSG00000087087.20	SRRT	chr7:100887859-100888041_chr7:100887859-100888053	ENST00000611405.5,ENST00000614484.4,ENST00000448764.5,ENST00000478693.1,ENST00000445337.1	ENST00000618262.4,ENST00000618411.4	0.311475	1.0	0.910995	0.2936170212765957	0.3421926910299003	0.5633802816901409	0.057	0.126	0.16	0	0.174	0.017	0.069	0.166	0.103	0.198	0.12	0.093	-0.599519
ORAI2	ENSG00000160991.16	ORAI2	chr7:102433661-102436201_chr7:102433661-102436224	ENST00000356387.6	ENST00000488996.1,ENST00000495936.6	0	.	1	.	0.7378048780487806	0.0	0	0.126	0	0	0.175	0	0	0	0.121	0.043	0	0.133	-1
MET	ENSG00000105976.16	MET	chr7:116758620-116759336_chr7:116758620-116759390	ENST00000318493.11	ENST00000397752.8,ENST00000422097.1	0	0.0	0.771429	0.4554455445544554	0.0	0.8988764044943819	0	0.286	0	0.177	0.297	0.088	0.138	0.165	0	0.216	0.24	0.027	-0.771429
.	STRG.19148	.	chr7:44796067-44795968_chr7:44796067-44795424	STRG.19148.2	STRG.19148.1	0.334951	0.0	0.713115	0.6877828054298643	0.4790697674418605	0.5721925133689839	0.069	0.137	0	0.124	0.087	0.035	0.152	0.069	0.103	0.112	0.107	0.08	-0.378163
PSPH	ENSG00000146733.14	PSPH	chr7:56051137-56034154_chr7:56051137-56034106	ENST00000419984.6,ENST00000395471.7	ENST00000275605.8,ENST00000424596.1	0.440559	0.3732394366197183	0.70339	1.0	0.6872727272727273	0.8556149732620321	0.126	0.16	0.053	0.089	0.166	0.07	0.29	0	0.189	0.086	0.16	0.027	-0.26283
KIAA1549	ENSG00000122778.10	KIAA1549	chr7:138840132-138838160_chr7:138840132-138838112	ENST00000422774.2	ENST00000440172.5	0.200581	1.0	1	0.0	1.0	1.0	0.069	0.275	0.266	0	0.219	0	0	0.193	0.284	0	0.12	0	-0.799419
POMT1	ENSG00000130714.18,STRG.22790	POMT1	chr9:131518957-131519083_chr9:131518957-131519388	ENST00000678833.1	ENST00000372228.9,ENST00000677216.1,STRG.22790.2,ENST00000404875.6,ENST00000423007.5,ENST00000676640.1,ENST00000341012.12,ENST00000402686.8,ENST00000677029.1,ENST00000677853.1,ENST00000678548.1,ENST00000679023.1,ENST00000676803.1,ENST00000679111.1,ENST00000677586.1,ENST00000677626.1,ENST00000678303.1,ENST00000372220.5,ENST00000676835.1,ENST00000678546.1,ENST00000678264.1,ENST00000678366.1,ENST000…	0	0.24822695035460993	0.460177	0.0	0.0	0.0	0	0.161	0.035	0.106	0.052	0.061	0	0.082	0	0.164	0	0.093	-0.460177
RABL6	ENSG00000196642.19	RABL6	chr9:136839121-136839221_chr9:136839121-136839313	ENST00000311502.12,ENST00000371663.10,ENST00000435930.1	ENST00000464941.5,ENST00000629216.2	0.088	0.0	1	1.0	1.0	0.0	0.011	0.114	0	0.053	0.035	0	0.138	0	0.155	0	0	0.08	-0.912
VCP	ENSG00000165280.18	VCP	chr9:35062216-35062155_chr9:35062216-35062138	ENST00000678465.1	ENST00000680834.1,ENST00000417448.2,ENST00000448530.6,ENST00000677257.1,ENST00000679204.2,ENST00000358901.11,ENST00000681690.1,ENST00000681335.1,ENST00000679902.1,ENST00000679647.1,ENST00000678018.1,ENST00000680916.1,ENST00000678650.1,ENST00000679599.1,ENST00000679862.1,ENST00000676836.2	0	0.31454005934718104	0.272414	0.11884057971014492	0.24295774647887322	0.0	0	0.321	0.106	0.231	0.079	0.211	0.041	0.304	0.069	0.215	0	0.294	-0.272414
TEX10	ENSG00000136891.14	TEX10	chr9:100308499-100303842_chr9:100308499-100303785	ENST00000374902.9	ENST00000535814.5	0.748634	1.0	1	0.8247863247863247	1.0	1.0	0.137	0.046	0.231	0	0.114	0	0.193	0.041	0.146	0	0.107	0	-0.251366
ST6GALNAC4	ENSG00000136840.19,STRG.22671	ST6GALNAC4	chr9:127912267-127910086_chr9:127912267-127910058	STRG.22671.5	STRG.22671.3,ENST00000335791.10,ENST00000361444.3	0	0.0	0.303483	0.0	0.0	0.7278911564625851	0	0.286	0	0.195	0.061	0.14	0	0.152	0	0.198	0.107	0.04	-0.303483
OFD1	ENSG00000046651.15	OFD1	chrX:13751368-13752703_chrX:13751368-13753367	ENST00000490265.5	ENST00000380567.5,ENST00000340096.11	0	0.0	0.801527	0.41566265060240964	0.0	0.0	0	0.206	0	0.089	0.105	0.026	0.069	0.097	0	0.103	0	0.12	-0.801527
KDM6A	STRG.21547,ENSG00000147050.16	KDM6A	chrX:45082789-45083459_chrX:45082789-45083518	ENST00000674739.1,ENST00000674541.1,ENST00000676085.1,ENST00000675577.1,ENST00000543216.6,ENST00000674564.1,ENST00000536777.6,ENST00000382899.9,ENST00000676343.1,ENST00000611820.5,ENST00000674586.1,ENST00000674659.1,ENST00000377967.9,ENST00000676062.1,ENST00000674867.1,ENST00000676133.1,ENST00000675816.1,ENST00000675157.1,ENST00000676389.1,ENST00000675182.1,ENST00000675525.1,ENST00000414389.5,ENS…	ENST00000675514.1	0.7125	1.0	1	1.0	1.0	1.0	0.057	0.023	0.195	0	0.174	0	0.097	0	0.155	0	0.147	0	-0.2875
TSPYL2	ENSG00000184205.14	TSPYL2	chrX:53083305-53084531_chrX:53083305-53084544	ENST00000553557.5,ENST00000578306.5	ENST00000375442.8,ENST00000556808.1	0	0.0	0.460177	0.24848484848484848	0.6046511627906977	0.0	0	0.114	0	0.071	0.052	0.061	0.041	0.124	0.026	0.017	0	0.08	-0.460177
OGT	STRG.21676,ENSG00000147162.14	OGT	chrX:71533336-71536177_chrX:71533336-71536207	STRG.21676.1,ENST00000373719.8,ENST00000472270.1,ENST00000498566.3	ENST00000488174.5,ENST00000373701.7	0.748634	0.7511737089201879	1	1.0	0.8497109826589596	0.7999999999999999	0.137	0.046	0.16	0.053	0.175	0	0.151	0	0.147	0.026	0.16	0.04	-0.251366
LINC01278	ENSG00000235437.8	LINC01278	chrX:63560831-63517100_chrX:63560831-63517082	ENST00000656972.1	ENST00000654240.1,ENST00000664128.1,ENST00000664356.1,ENST00000666891.1,ENST00000662689.1,ENST00000669572.1,ENST00000662156.1,ENST00000671338.1,ENST00000670203.1,ENST00000661141.1,ENST00000662779.1,ENST00000665386.1,ENST00000659222.1,ENST00000654366.1,ENST00000667050.1,ENST00000665831.1,ENST00000666437.1,ENST00000665925.1,ENST00000654880.1,ENST00000609401.6,ENST00000433061.1	0	0.0	0.333333	0.0	0.0	0.0	0	0.114	0	0.018	0.026	0.052	0	0.014	0	0.035	0	0.107	-0.333333
MAGEA6	ENSG00000197172.10	MAGEA6	chrX:152769653-152767925_chrX:152769653-152767861	ENST00000616035.4,ENST00000412733.1	ENST00000329342.9	0	0.07853982300884955	0.312277	0.23069767441860467	0.24133333333333332	0.17065390749601275	0	0.595	0.071	0.833	0.262	0.577	0.248	0.827	0.181	0.569	0.107	0.52	-0.312277

## Sheet: ALT5_up
pick_gene_name	gene_id	gene_name	coordinate	inclusion_isoform_ids	exclusion_isoform_ids	siCTL_rep1	siCTL_rep2	siSF3B3-1_rep1	siSF3B3-1_rep2	siSF3B3-2_rep1	siSF3B3-2_rep2	inclusion_siCTL_rep1	exclusion_siCTL_rep1	inclusion_siCTL_rep2	exclusion_siCTL_rep2	inclusion_siSF3B3-1_rep1	exclusion_siSF3B3-1_rep1	inclusion_siSF3B3-1_rep2	exclusion_siSF3B3-1_rep2	inclusion_siSF3B3-2_rep1	exclusion_siSF3B3-2_rep1	inclusion_siSF3B3-2_rep2	exclusion_siSF3B3-2_rep2	deltaPSI
KHDRBS1	ENSG00000121774.18	KHDRBS1	chr1:32038551-32038119_chr1:32038551-32038036	ENST00000307714.12	ENST00000327300.12,ENST00000492989.1,ENST00000484270.2	0.861446	0.0	0	0.8435114503816794	0.0	1.0	0.286	0.046	0	0.39	0	0.393	0.221	0.041	0	0.37	0.426	0	0.861446
ATG4C	ENSG00000125703.15	ATG4C	chr1:62803718-62784273_chr1:62803718-62784225	ENST00000317868.9	ENST00000371120.7	0.751825	1.0	0.307018	0.0	0.664516129032258	0.5	0.103	0.034	0.106	0	0.035	0.079	0	0.083	0.103	0.052	0.08	0.08	0.444807
HHLA3	ENSG00000197568.14	HHLA3	chr1:70366443-70355208_chr1:70366443-70355111	ENST00000359875.9,ENST00000531950.1	ENST00000370940.6	0.575	0.09230769230769231	0.148571	0.3306451612903226	0.5	0.0	0.046	0.034	0.018	0.177	0.026	0.149	0.041	0.083	0.026	0.026	0	0.12	0.426429
CREB3L4	ENSG00000143578.16,STRG.3566	CREB3L4	chr1:153968929-153968699_chr1:153968929-153968639	ENST00000477617.5,ENST00000368607.8,ENST00000271889.8,ENST00000368603.5,ENST00000368601.5,ENST00000479010.1,ENST00000431292.1	STRG.3566.2,ENST00000449724.5,ENST00000461688.5,ENST00000368600.7,ENST00000492729.1	0.235897	0.8349056603773585	0	0.6626506024096386	0.8524590163934426	0.0	0.046	0.149	0.177	0.035	0	0.07	0.055	0.028	0.052	0.009	0	0.027	0.235897
ZC3H11A	ENSG00000058673.17	ZC3H11A	chr1:203801574-203796601_chr1:203801574-203796496	ENST00000432282.5,ENST00000367214.5	ENST00000466470.5,ENST00000367212.7,ENST00000332127.8	1	0.0	0.389972	0.8264984227129337	0.9502762430939226	0.0	0.217	0	0	0.018	0.14	0.219	0.262	0.055	0.172	0.009	0	0.013	0.610028
ZC3H11A	ENSG00000058673.17	ZC3H11A	chr1:203801574-203796607_chr1:203801574-203796496	ENST00000638800.1	ENST00000466470.5,ENST00000367212.7,ENST00000332127.8	1	0.8988764044943821	0.536998	0.8921568627450981	0.9628099173553719	0.9685230024213075	0.275	0	0.16	0.018	0.254	0.219	0.455	0.055	0.233	0.009	0.4	0.013	0.463002
UBE2J2	ENSG00000160087.21	UBE2J2	chr1:1263386-1267732_chr1:1263386-1267861	ENST00000473215.5,ENST00000503294.5,ENST00000347370.6	ENST00000435198.5,ENST00000360466.6,ENST00000464036.5,ENST00000461142.3,ENST00000477894.5,ENST00000349431.11,ENST00000502382.1	0.716981	0.0	0	0.0	0.0	0.0	0.114	0.045	0	0.301	0	0.088	0	0.303	0	0.087	0	0.267	0.716981
IFI6	ENSG00000126709.16	IFI6	chr1:27668535-27669232_chr1:27668535-27669244	ENST00000362020.4	ENST00000361157.11,ENST00000679644.1	0.520913	0.15217391304347827	0.0977011	0.1842105263157895	0.0821256038647343	0.29515418502202645	0.137	0.126	0.035	0.195	0.017	0.157	0.028	0.124	0.017	0.19	0.067	0.16	0.423211
TAF12	ENSG00000120656.12	TAF12	chr1:28622165-28642654_chr1:28622165-28642991	ENST00000263974.4	ENST00000373824.9	0.383033	0.0	0.154185	0.25	0.0	0.0	0.149	0.24	0	0.16	0.035	0.192	0.055	0.165	0	0.172	0	0.2	0.228848
COA7	ENSG00000162377.6,STRG.913	COA7	chr1:52692867-52698165_chr1:52692867-52698220	STRG.913.2	ENST00000371538.5	0.348485	0.19774011299435032	0.0632603	0.11021505376344086	0.3333333333333333	0.0	0.092	0.172	0.035	0.142	0.026	0.385	0.041	0.331	0.069	0.138	0	0.28	0.285225
YY1AP1	STRG.3623,ENSG00000163374.20	YY1AP1	chr1:155679512-155680381_chr1:155679512-155680415	ENST00000311573.9,ENST00000407221.5	STRG.3623.5,ENST00000496324.5,ENST00000493625.5,ENST00000368339.9,ENST00000405763.7,ENST00000368340.9,ENST00000454523.5,ENST00000361140.8,ENST00000347088.9,ENST00000355499.9,ENST00000404643.5,ENST00000354691.9,ENST00000476027.5,ENST00000436865.5,ENST00000295566.8,ENST00000368330.6	0.262673	0.0	0	0.5	0.1650485436893204	0.0	0.057	0.16	0	0.088	0	0.087	0.041	0.041	0.017	0.086	0	0.067	0.262673
RAB29	ENSG00000117280.13,STRG.2313	RAB29	chr1:205775086-205775272_chr1:205775086-205775401	ENST00000367139.8,ENST00000528078.1	STRG.2313.1	1	0.5821596244131455	0.790476	0.5460526315789473	0.8482142857142857	1.0	0.172	0	0.124	0.089	0.166	0.044	0.083	0.069	0.095	0.017	0.147	0	0.209524
MRPL55	ENSG00000162910.19	MRPL55	chr1:228108318-228109148_chr1:228108318-228109260	ENST00000348259.9,ENST00000492170.1	ENST00000366746.7	0.72619	0.3732394366197183	0.198473	0.5843373493975903	0.7678571428571429	0.7999999999999999	0.183	0.069	0.053	0.089	0.026	0.105	0.097	0.069	0.172	0.052	0.16	0.04	0.527717
IRF2BP2	ENSG00000168264.11	IRF2BP2	chr1:234607852-234608446_chr1:234607852-234608494	ENST00000366609.4	ENST00000366610.7	1	1.0	0.665689	1.0	0.5	1.0	0.412	0	0.479	0	0.227	0.114	0.29	0	0.198	0.198	0.413	0	0.334311
CEP170	ENSG00000143702.16	CEP170	chr1:243140107-243142285_chr1:243140107-243142315	ENST00000481987.5,ENST00000336415.8,ENST00000366543.5	ENST00000366542.6,ENST00000366544.5	1	0.0	0	0.0	1.0	0.5714285714285714	0.171	0	0	0.106	0	0.149	0	0.165	0.164	0	0.16	0.12	1
WAC-AS1	ENSG00000254635.6	WAC-AS1	chr10:28524611-28525867_chr10:28524611-28525947	ENST00000664327.1	ENST00000528337.2,ENST00000527986.5	0.425	0.0	0.129771	0.0	0.0	0.0	0.034	0.046	0	0.106	0.017	0.114	0	0.138	0	0.069	0	0.093	0.295229
DNAJB12	STRG.3050,ENSG00000148719.15	DNAJB12	chr10:72334617-72335779_chr10:72334617-72335833	ENST00000444643.7,ENST00000394903.6	STRG.3050.2,ENST00000461919.5	1	1.0	0.564356	0.8870967741935484	1.0	0.9022556390977443	0.114	0	0.142	0	0.114	0.088	0.11	0.014	0.155	0	0.12	0.013	0.435644
HK1	ENSG00000156515.24	HK1	chr10:69288670-69282704_chr10:69288670-69282650	ENST00000448642.6,ENST00000450646.6,ENST00000360289.6,ENST00000421088.5	ENST00000436817.6,ENST00000480047.5,ENST00000464803.6,ENST00000483077.5,ENST00000479594.5,ENST00000476368.6,ENST00000643399.2,ENST00000483054.5,ENST00000488644.5	1	0.0	0	0.0	.	0.0	0.183	0	0	0.195	0	0.166	0	0.165	0	0	0	0.213	1
SAMD8	ENSG00000156671.15	SAMD8	chr10:75150513-75111778_chr10:75150513-75111722	ENST00000372687.4	ENST00000671730.1,ENST00000671800.1,ENST00000542569.6,ENST00000649316.2	1	0.0	0	0.0	1.0	0.5	0.092	0	0	0.053	0	0.201	0	0.124	0.121	0	0.08	0.08	1
NOLC1	ENSG00000166197.17,STRG.4274	NOLC1	chr10:102159432-102159338_chr10:102159432-102159308	ENST00000405356.5,STRG.4274.1,ENST00000370007.5	ENST00000605788.6,ENST00000464969.6,ENST00000603946.5,ENST00000488254.6,ENST00000461421.5,ENST00000476468.5	1	0.3852813852813853	0.6	0.0	0.8835616438356163	0.888888888888889	0.252	0	0.089	0.142	0.21	0.14	0	0.29	0.258	0.034	0.32	0.04	0.4
FADS2	ENSG00000134824.14	FADS2	chr11:61837777-61816696_chr11:61837777-61816426	ENST00000522056.5	ENST00000257261.10	1	.	0	0.0	.	0.0	0.011	0	0	0	0	0.227	0	0.179	0	0	0	0.107	1
BANF1	ENSG00000175334.8	BANF1	chr11:66003234-66002570_chr11:66003234-66002513	ENST00000312175.7	ENST00000445560.6	0.724891	0.6461405030355594	0.453653	0.45186399016796397	0.5684039087947882	0.4947775628626692	1.328	0.504	1.49	0.816	1.155	1.391	1.103	1.338	1.396	1.06	1.279	1.306	0.271238
CENATAC	STRG.4448,ENSG00000186166.9	CENATAC	chr11:119011938-119011311_chr11:119011938-119011283	STRG.4448.1,ENST00000524670.5,ENST00000526463.5,ENST00000532132.5,ENST00000580556.5,ENST00000528088.1,ENST00000583842.1	ENST00000334418.6	0.838983	0.2511737089201878	0.0748899	0.2776659959758552	0.47528517110266155	0.5	0.297	0.057	0.107	0.319	0.017	0.21	0.138	0.359	0.25	0.276	0.213	0.213	0.764093
FOXRED1	ENSG00000110074.11,STRG.4057	FOXRED1	chr11:126271436-126269415_chr11:126271436-126269291	ENST00000532125.1	ENST00000263578.10,STRG.4057.3,ENST00000529802.1,ENST00000527004.5	0.262357	0.0	0	0.7477477477477478	.	.	0.069	0.194	0	0.16	0	0.044	0.083	0.028	0	0	0	0	0.262357
SIGIRR	ENSG00000185187.13	SIGIRR	chr11:410027-417293_chr11:410027-417324	ENST00000397632.7,ENST00000527295.5	ENST00000332725.7	1	.	0.0228426	1.0	0.02425876010781671	0.0	0.011	0	0	0	0.009	0.385	0.234	0	0.009	0.362	0	0.307	0.977157
MRPL11	ENSG00000174547.13	MRPL11	chr11:66438259-66438631_chr11:66438259-66438709	ENST00000310999.11,ENST00000534488.5,ENST00000329819.4	ENST00000430466.6	1	1.0	0.793103	0.8364116094986808	0.8484848484848485	0.8477272727272728	0.401	0	0.408	0	0.437	0.114	0.634	0.124	0.336	0.06	0.373	0.067	0.206897
RAD52	ENSG00000002016.18	RAD52	chr12:929886-929972_chr12:929886-930050	ENST00000463750.5	ENST00000545564.5,ENST00000542785.5,ENST00000397230.6,ENST00000468231.5,ENST00000536177.5,ENST00000488642.6,ENST00000542584.5,ENST00000545967.1,ENST00000358495.8,ENST00000461568.5,ENST00000430095.6	0.25	0.20224719101123595	0	0.3333333333333333	0.10344827586206896	0.16249999999999998	0.023	0.069	0.018	0.071	0	0.105	0.028	0.056	0.009	0.078	0.013	0.067	0.25
CBX5	ENSG00000094916.16	CBX5	chr12:54257692-54259269_chr12:54257692-54259508	ENST00000550411.5	ENST00000439541.6	0.244444	0.28225806451612906	0	0.271523178807947	0.19767441860465115	0.0	0.011	0.034	0.035	0.089	0	0.184	0.041	0.11	0.034	0.138	0	0.08	0.244444
GOLGA3	ENSG00000090615.15,STRG.5221	GOLGA3	chr12:132822311-132828326_chr12:132822311-132828802	ENST00000456883.6,ENST00000204726.8	STRG.5221.1,STRG.5221.2,ENST00000450791.7,ENST00000545875.4	0.701754	0.0	0	0.776	0.75	0.0	0.08	0.034	0	0.16	0	0.165	0.097	0.028	0.078	0.026	0	0.173	0.701754
MTRF1	STRG.5383,ENSG00000120662.16	MTRF1	chr13:41262331-41263274_chr13:41262331-41263484	ENST00000379477.5	STRG.5383.2,ENST00000239852.10	0.373626	0.0	0	0.0	0.24637681159420288	0.0	0.034	0.057	0	0.089	0	0.148	0	0.151	0.017	0.052	0	0.027	0.373626
TRIM13	ENSG00000204977.10,STRG.5846	TRIM13	chr13:49997666-49997216_chr13:49997666-49997131	ENST00000356017.8,STRG.5846.3,ENST00000457662.2	ENST00000478111.5,ENST00000420995.6	0.688525	0.5988700564971752	0.374101	1.0	0.37681159420289856	1.0	0.126	0.057	0.106	0.071	0.052	0.087	0.083	0	0.026	0.043	0.067	0	0.314424
MIA2	ENSG00000150527.17	MIA2	chr14:39293270-39291111_chr14:39293270-39291096	ENST00000396158.6,ENST00000556148.5	ENST00000553728.1,ENST00000640607.1,ENST00000341749.7,ENST00000557038.5,ENST00000396165.8,ENST00000556990.1,ENST00000280083.7,ENST00000341502.9,ENST00000348007.7,ENST00000553352.1	0.748634	0.0	0	0.22905027932960892	0.3468208092485549	0.4597701149425288	0.137	0.046	0	0.089	0	0.087	0.041	0.138	0.06	0.113	0.08	0.094	0.748634
PRMT5	ENSG00000100462.16	PRMT5	chr14:22928615-22929166_chr14:22928615-22929251	ENST00000216350.12,ENST00000397440.8,ENST00000556426.1,ENST00000397441.6	ENST00000324366.13,ENST00000421938.2,ENST00000553550.5,ENST00000557015.1,ENST00000553897.5,ENST00000554867.5	0.437158	0.30256410256410254	0.0390977	0.12850467289719628	0.33333333333333326	0.07692307692307693	0.24	0.309	0.177	0.408	0.026	0.639	0.055	0.373	0.233	0.466	0.04	0.48	0.398061
FAN1	ENSG00000198690.10	FAN1	chr15:30904511-30904024_chr15:30904511-30904011	ENST00000670849.1,ENST00000561607.6,ENST00000654013.1,ENST00000664837.1,ENST00000565280.5,ENST00000662114.1	ENST00000667837.1,ENST00000565466.5,ENST00000655421.1,ENST00000664070.1,ENST00000665894.1,ENST00000670074.1,ENST00000656109.1,ENST00000656307.1,ENST00000666852.1,ENST00000362065.9,ENST00000665705.1,ENST00000666143.1,ENST00000602886.2	0.323529	0.39772727272727276	0	0.39999999999999997	0.0	0.0	0.011	0.023	0.035	0.053	0	0.105	0.028	0.042	0	0.043	0	0.013	0.323529
BUB1B	ENSG00000156970.13	BUB1B	chr15:40170536-40170163_chr15:40170536-40170121	ENST00000412359.7	ENST00000560120.5,ENST00000559414.5,ENST00000558715.5,ENST00000287598.11	0.237113	0.4011299435028248	0	0.23504273504273504	0.0	0.10629921259842519	0.046	0.148	0.071	0.106	0	0.219	0.055	0.179	0	0.173	0.027	0.227	0.237113
UBL7-AS1	ENSG00000247240.8	UBL7-AS1	chr15:74466035-74462098_chr15:74466035-74462031	ENST00000664892.1,ENST00000564621.2,ENST00000666989.1,ENST00000670462.1	ENST00000499217.6,ENST00000564137.5	0.634921	0.7511737089201879	0.409326	0.6693548387096775	0.8404907975460123	0.8375	0.08	0.046	0.16	0.053	0.079	0.114	0.083	0.041	0.137	0.026	0.067	0.013	0.225594
CCDC32	STRG.9685,ENSG00000128891.16	CCDC32	chr15:40563027-40564790_chr15:40563027-40564975	ENST00000561011.5,ENST00000358005.7,ENST00000625629.2	STRG.9685.1,ENST00000560305.5,ENST00000558113.5,ENST00000559291.5,ENST00000560109.1,ENST00000559911.5,ENST00000558871.1,ENST00000416810.7	0.879121	0.2535211267605634	0.129353	0.22905027932960892	0.0	0.0	0.08	0.011	0.018	0.053	0.026	0.175	0.041	0.138	0	0.13	0	0.16	0.749768
ADPGK	ENSG00000159322.17	ADPGK	chr15:72775097-72783245_chr15:72775097-72783458	ENST00000567941.5	ENST00000567733.1,ENST00000311669.12,ENST00000563907.5	1	1.0	0	.	0.0	0.0	0.298	0	0.337	0	0	0.21	0	0	0	0.327	0	0.32	1
WDR90	ENSG00000161996.19	WDR90	chr16:661050-660870_chr16:661050-660714	ENST00000547407.5	ENST00000552943.5,ENST00000549091.5,ENST00000293879.9,ENST00000546516.5,ENST00000552728.5,ENST00000552683.5,ENST00000548844.1	0.317972	0.0	0	0.0	0.9052631578947369	0.0	0.069	0.148	0	0.107	0	0.131	0	0.014	0.086	0.009	0	0.2	0.317972
WDR90	ENSG00000161996.19	WDR90	chr16:665678-663064_chr16:665678-662844	ENST00000547407.5	ENST00000549091.5,ENST00000293879.9,ENST00000549024.5	0.377049	.	0	.	1.0	0.0	0.069	0.114	0	0	0	0.122	0	0	0.086	0	0	0.2	0.377049
UBE2I	ENSG00000103275.21	UBE2I	chr16:1314019-1312667_chr16:1314019-1312603	ENST00000567383.6,ENST00000406620.6	ENST00000397515.6,ENST00000562470.3	0.839161	1.0	0.518367	0.3937823834196891	0.36111111111111105	0.28494623655913975	0.24	0.046	0.177	0	0.254	0.236	0.152	0.234	0.078	0.138	0.053	0.133	0.320793
CHD9	ENSG00000177200.17	CHD9	chr16:53308685-53307953_chr16:53308685-53307905	ENST00000615216.4,ENST00000447540.5,ENST00000398510.7,ENST00000565803.2	ENST00000566029.5,ENST00000564845.5,ENST00000219084.10	1	0.19774011299435032	0	0.0	0.5273972602739725	1.0	0.137	0	0.035	0.142	0	0.183	0	0.207	0.077	0.069	0.173	0	1
NUTF2	ENSG00000102898.12	NUTF2	chr16:67865101-67847566_chr16:67865101-67847456	ENST00000568396.2	ENST00000567105.5,ENST00000569436.6,ENST00000570026.1	1	0.0	0.285047	0.0	0.9701986754966887	0.0	0.16	0	0	0.408	0.122	0.306	0	0.386	0.293	0.009	0	0.04	0.714953
CDK10	ENSG00000185324.22	CDK10	chr16:89690552-89689324_chr16:89690552-89689306	ENST00000508723.5,ENST00000505473.5,ENST00000511415.5,ENST00000502547.5,ENST00000353379.12,ENST00000505733.5,ENST00000472018.5,ENST00000564192.5,ENST00000514965.5,ENST00000503560.1	ENST00000507205.5	1	1.0	0	1.0	1.0	1.0	0.103	0	0.089	0	0	0.009	0.014	0	0.052	0	0.08	0	1
CDK10	ENSG00000185324.22	CDK10	chr16:89689251-89686797_chr16:89689251-89686759	ENST00000353379.12,ENST00000505733.5,ENST00000472018.5	ENST00000505473.5,ENST00000507205.5,ENST00000564192.5	1	1.0	0	1.0	1.0	1.0	0.103	0	0.089	0	0	0.009	0.014	0	0.043	0	0.08	0	1
TMEM170A	STRG.8082,ENSG00000166822.13	TMEM170A	chr16:75447688-75451668_chr16:75447688-75451737	ENST00000569540.5,ENST00000561878.2,ENST00000567796.1	STRG.8082.2,ENST00000357613.8,ENST00000568559.1,ENST00000566980.1	1	1.0	0.576389	0.540785498489426	0.9105263157894737	0.08904109589041094	0.183	0	0.266	0	0.166	0.122	0.179	0.152	0.173	0.017	0.013	0.133	0.423611
BECN1	ENSG00000126581.13	BECN1	chr17:42823879-42824132_chr17:42823879-42824154	ENST00000585515.5,ENST00000591307.5,ENST00000361523.8	ENST00000543382.6,ENST00000591085.1,ENST00000590099.6,ENST00000593112.1,ENST00000438274.7,ENST00000617806.4,ENST00000593205.5,ENST00000612631.1	0.666667	0.5391304347826087	0.278481	0.7469879518072289	0.5	0.7048458149779736	0.16	0.08	0.124	0.106	0.044	0.114	0.124	0.042	0.086	0.086	0.16	0.067	0.388186
CYB561	ENSG00000008283.16	CYB561	chr17:63435791-63436006_chr17:63435791-63436053	ENST00000584031.5,ENST00000578072.1	ENST00000581163.5,ENST00000581573.5,ENST00000580691.5,ENST00000542042.5,ENST00000582997.5,ENST00000392975.6,ENST00000584291.5,ENST00000392976.5,ENST00000582297.5,ENST00000360793.8,ENST00000582034.5,ENST00000577989.5,ENST00000577368.5,ENST00000578016.1,ENST00000448884.6	0.5	0.0	0	0.0	0.0	0.0	0.092	0.092	0	0.248	0	0.14	0	0.179	0	0.086	0	0.2	0.5
CNTROB	ENSG00000170037.14	CNTROB	chr17:7949084-7948685_chr17:7949084-7948619	ENST00000380262.7	ENST00000563694.6,ENST00000576536.1	1	0.33333333333333337	0	0.41566265060240964	0.303030303030303	1.0	0.149	0	0.071	0.142	0	0.201	0.069	0.097	0.06	0.138	0.147	0	1
ADPRM	ENSG00000170222.12,STRG.8046	ADPRM	chr17:10706437-10705615_chr17:10706437-10705527	ENST00000468843.1,STRG.8046.4	ENST00000379774.5,ENST00000609540.1,STRG.8046.3	0.81746	0.0	0.5	0.224	0.2857142857142857	0.16874999999999998	0.103	0.023	0	0.106	0.079	0.079	0.028	0.097	0.052	0.13	0.027	0.133	0.31746
MPRIP	ENSG00000133030.22	MPRIP	chr17:17142626-17138429_chr17:17142626-17138075	ENST00000651222.2,ENST00000466186.2	ENST00000395811.9,ENST00000341712.8,ENST00000584067.5	1	0.0	0.791809	0.5	0.3047858942065491	0.0	0.355	0	0	0.195	0.464	0.122	0.193	0.193	0.121	0.276	0	0.307	0.208191
ANKRD13B	ENSG00000198720.13	ANKRD13B	chr17:29608194-29608110_chr17:29608194-29607999	ENST00000583728.5,ENST00000394859.8,ENST00000614878.4,ENST00000488766.5,ENST00000578811.1	ENST00000487527.5,ENST00000493506.5	1	0.0	0.685714	1.0	1.0	1.0	0.137	0	0	0.142	0.096	0.044	0.055	0	0.155	0	0.147	0	0.314286
AP2B1	ENSG00000006125.18,STRG.8536	AP2B1	chr17:35594007-35587663_chr17:35594007-35587597	STRG.8536.4,ENST00000612116.5,ENST00000618940.4,ENST00000592167.5	ENST00000614600.4,STRG.8536.5,ENST00000588093.1	1	1.0	0.42623	0.20289855072463767	0.5584415584415584	0.5	0.114	0	0.089	0	0.026	0.035	0.014	0.055	0.043	0.034	0.08	0.08	0.57377
FKBP10	ENSG00000141756.19	FKBP10	chr17:41820268-41820049_chr17:41820268-41819675	ENST00000489591.5	ENST00000321562.9	0.2875	0.0	0	0.2849740932642487	0.0	1.0	0.046	0.114	0	0.142	0	0.149	0.055	0.138	0	0.078	0.08	0	0.2875
CLTC	ENSG00000141367.12	CLTC	chr17:59647397-59644495_chr17:59647397-59644483	ENST00000621829.4,ENST00000580081.1	ENST00000393043.5,ENST00000269122.8,ENST00000579456.5	0.733981	0.0	0.444915	0.0	0.6673114119922632	0.0	0.378	0.137	0	0.479	0.21	0.262	0	0.607	0.345	0.172	0	0.533	0.289065
AFMID	ENSG00000183077.15	AFMID	chr17:78205945-78205753_chr17:78205945-78205738	ENST00000327898.9	ENST00000409257.9,ENST00000585419.1	0.666667	0.0	0.465649	1.0	0.25862068965517243	0.225	0.114	0.057	0	0.195	0.061	0.07	0.179	0	0.06	0.172	0.027	0.093	0.201018
C18orf32	STRG.8866,ENSG00000177576.12	C18orf32	chr18:49483771-49487042_chr18:49483771-49487206	STRG.8866.4,ENST00000318240.8	STRG.8866.3,ENST00000613385.4	1	0.8007518796992481	0.508032	0.5	0.5	0.30018761726078796	0.263	0	0.213	0.053	0.253	0.245	0.221	0.221	0.207	0.207	0.16	0.373	0.491968
ATP8B3	ENSG00000130270.16	ATP8B3	chr19:1810683-1811488_chr19:1810683-1811600	ENST00000533993.5,ENST00000525591.5,ENST00000587160.2,ENST00000526092.6,ENST00000310127.10	ENST00000531925.5	1	1.0	0	1.0	1.0	0.7547169811320755	0.114	0	0.035	0	0	0.009	0.041	0	0.026	0	0.04	0.013	1
FBXL12	ENSG00000127452.9	FBXL12	chr19:9818617-9818727_chr19:9818617-9818753	ENST00000590808.1,ENST00000247977.9,ENST00000589626.5,ENST00000586073.1	ENST00000592067.1,ENST00000588922.5,ENST00000592732.5	1	1.0	0.748571	1.0	1.0	1.0	0.217	0	0.142	0	0.131	0.044	0.22	0	0.052	0	0.159	0	0.251429
SMIM7	ENSG00000214046.9	SMIM7	chr19:16646800-16647095_chr19:16646800-16647119	ENST00000600740.5,ENST00000593404.5,ENST00000602194.5	ENST00000599310.5	0.22973	0.0	0	0.0	0.2691218130311615	0.6244131455399061	0.034	0.114	0	0.124	0	0.245	0	0.248	0.095	0.258	0.133	0.08	0.22973
IGFL2-AS1	ENSG00000268621.6	IGFL2-AS1	chr19:46189229-46190223_chr19:46189229-46190284	ENST00000669846.1	ENST00000664765.1	0.223301	0.26691729323308266	0	0.0	0.0	0.0	0.046	0.16	0.071	0.195	0	0.114	0	0.055	0	0.146	0	0.16	0.223301
AC010642.2	ENSG00000283103.3	AC010642.2	chr19:58312288-58312969_chr19:58312288-58313099	ENST00000634676.2,ENST00000659246.1,ENST00000664481.1	ENST00000651375.2	0.751825	0.7862903225806452	0.298851	0.5490909090909091	0.6790697674418604	0.775	0.103	0.034	0.195	0.053	0.052	0.122	0.151	0.124	0.146	0.069	0.093	0.027	0.452974
WDR83	STRG.10210,ENSG00000123154.12	WDR83	chr19:12670179-12670097_chr19:12670179-12670080	ENST00000418543.8,ENST00000547481.5,ENST00000550939.5,ENST00000551329.1,STRG.10210.2,ENST00000425834.7	ENST00000546754.5,ENST00000548381.5,ENST00000553179.5,ENST00000547255.5	1	1.0	0	0.5	1.0	1.0	0.126	0	0.071	0	0	0.096	0.055	0.055	0.069	0	0.093	0	1
FANCL	STRG.11099,ENSG00000115392.12	FANCL	chr2:58165874-58198578_chr2:58165874-58198593	ENST00000417361.1,ENST00000402135.7	STRG.11099.6,ENST00000403295.7,ENST00000233741.9,ENST00000449070.5,ENST00000403676.5	0.809129	0.3345864661654135	0.311024	0.8136363636363636	0.6	0.46109510086455335	0.195	0.046	0.089	0.177	0.079	0.175	0.179	0.041	0.129	0.086	0.16	0.187	0.498105
TXNDC9	ENSG00000115514.12	TXNDC9	chr2:99327653-99332983_chr2:99327653-99333021	ENST00000463385.5,ENST00000438680.1	ENST00000409434.5,ENST00000264255.8,ENST00000434323.5,ENST00000409705.5	0.2375	0.0	0	0.1353135313531353	0.0	0.1930835734870317	0.057	0.183	0	0.231	0	0.367	0.041	0.262	0	0.319	0.067	0.28	0.2375
ERCC3	ENSG00000163161.14	ERCC3	chr2:127293718-127293794_chr2:127293718-127294053	ENST00000445889.5	ENST00000285398.7,ENST00000645233.1,ENST00000490062.1,ENST00000462306.5,ENST00000647169.1,ENST00000494464.5,ENST00000642308.1,ENST00000644317.1,ENST00000646654.1,ENST00000645467.1	1	0.2994350282485876	0.653509	.	0.3035714285714286	0.0	0.16	0	0.053	0.124	0.149	0.079	0	0	0.034	0.078	0	0.053	0.346491
ORMDL1	ENSG00000128699.14,STRG.11945	ORMDL1	chr2:189782602-189783878_chr2:189782602-189784268	STRG.11945.3	ENST00000409519.5,ENST00000392350.7	0.78327	0.0	0	1.0	0.47096774193548385	.	0.206	0.057	0	0.195	0	0.044	0.069	0	0.146	0.164	0	0	0.78327
PAPOLG	ENSG00000115421.13	PAPOLG	chr2:60760133-60756495_chr2:60760133-60756349	ENST00000238714.8	ENST00000496283.5,ENST00000414060.5	1	1.0	0.721311	1.0	1.0	1.0	0.114	0	0.053	0	0.044	0.017	0.028	0	0.026	0	0.093	0	0.278689
CYTOR	ENSG00000222041.11,STRG.11191	CYTOR	chr2:87521206-87480423_chr2:87521206-87480362	ENST00000414584.1,ENST00000645138.1,STRG.11191.4	ENST00000644577.1	0.943299	0.7517730496453899	0.685714	1.0	0.8231292517006803	1.0	0.183	0.011	0.106	0.035	0.096	0.044	0.165	0	0.121	0.026	0.2	0	0.257585
MARCHF7	ENSG00000136536.15,STRG.11687	MARCHF7	chr2:159729008-159712661_chr2:159729008-159712606	STRG.11687.1,ENST00000473749.1	ENST00000539065.5,ENST00000259050.8	0.691275	0.5	0	0.0	1.0	0.0	0.103	0.046	0.089	0.089	0	0.061	0	0.083	0.086	0	0	0.027	0.691275
AGPS	ENSG00000018510.18	AGPS	chr2:177420268-177395676_chr2:177420268-177393049	ENST00000681891.1	ENST00000637633.2,ENST00000679459.1,ENST00000680770.1,ENST00000680705.1,ENST00000681752.1,ENST00000460342.2,ENST00000679421.1,ENST00000680910.1,ENST00000681032.1,ENST00000680893.1,ENST00000681565.1,ENST00000680677.1,ENST00000409888.1,ENST00000642466.2,ENST00000264167.11	0.27972	0.26691729323308266	0	0.0	0.23076923076923075	0.0	0.08	0.206	0.142	0.39	0	0.157	0	0.346	0.078	0.26	0	0.067	0.27972
FASTKD2	ENSG00000118246.14	FASTKD2	chr2:206766643-206765747_chr2:206766643-206765654	ENST00000402774.8	ENST00000236980.10,ENST00000487777.5	0.824742	0.55625	0.22293	0.5	1.0	0.7999999999999999	0.16	0.034	0.089	0.071	0.035	0.122	0.069	0.069	0.078	0	0.16	0.04	0.601812
SPAG4	ENSG00000061656.11	SPAG4	chr20:35617135-35616307_chr20:35617135-35616288	ENST00000374273.8	ENST00000679710.1	0.553398	0.0	0	1.0	0.0	0.0	0.114	0.092	0	0.177	0	0.105	0.179	0	0	0.164	0	0.08	0.553398
CPNE1	STRG.16988,ENSG00000214078.13	CPNE1	chr20:35632923-35664759_chr20:35632923-35664801	ENST00000397443.7,ENST00000416778.5,ENST00000439669.5,ENST00000483359.5,ENST00000414664.5,ENST00000430570.5	STRG.16988.5,ENST00000412056.5,ENST00000401607.6,ENST00000437340.5,ENST00000397442.5	1	1.0	0.10828	0.8549222797927462	0.6368421052631579	0.0	0.206	0	0.337	0	0.017	0.14	0.165	0.028	0.121	0.069	0	0.133	0.89172
DSN1	ENSG00000149636.16	DSN1	chr20:36771473-36773393_chr20:36771473-36773661	ENST00000426836.5,ENST00000447406.1	ENST00000373740.7,ENST00000473615.5,ENST00000373734.8,ENST00000480153.5,ENST00000373750.9	1	1.0	0	0.5	1.0	0.0	0.103	0	0.142	0	0	0.087	0.055	0.055	0.026	0	0	0.133	1
NDUFV3	STRG.12966,ENSG00000160194.18	NDUFV3	chr21:42883605-42879865_chr21:42883605-42879755	ENST00000460259.1	STRG.12966.1	0.691275	0.5435897435897435	0	0.6014492753623188	0.7225806451612904	0.7999999999999999	0.103	0.046	0.106	0.089	0	0.079	0.083	0.055	0.112	0.043	0.16	0.04	0.691275
FAM207A	ENSG00000160256.13,STRG.12793	FAM207A	chr21:44960099-44943837_chr21:44960099-44943792	ENST00000291634.11	STRG.12793.3,ENST00000397826.7,ENST00000458015.1	0.5	0.0	0	0.0	0.7671232876712328	0.547945205479452	0.103	0.103	0	0.195	0	0.131	0	0.055	0.112	0.034	0.08	0.066	0.5
GNB1L	ENSG00000215012.9,ENSG00000185838.14,STRG.12931	GNB1L,RTL10	chr22:19854539-19854659_chr22:19854539-19854819	ENST00000328554.9	STRG.12931.2,ENST00000407472.5,ENST00000484072.5,ENST00000329517.11,ENST00000405009.5	1	0.0	0	0.0	.	0.0	0.023	0	0	0.053	0	0.157	0	0.097	0	0	0	0.133	1
HPS4	ENSG00000100099.21,STRG.12911	HPS4	chr22:26482240-26483673_chr22:26482240-26483744	STRG.12911.6,ENST00000398145.7	STRG.12911.3,ENST00000466781.5	0.5	0.33018867924528306	0.165605	1.0	1.0	0.24528301886792453	0.034	0.034	0.035	0.071	0.026	0.131	0.041	0	0.138	0	0.013	0.04	0.334395
TANGO2	STRG.12936,ENSG00000183597.16	TANGO2	chr22:20043354-20037094_chr22:20043354-20036854	ENST00000434570.6,ENST00000456048.5,ENST00000399807.7,ENST00000401833.5	ENST00000401886.5,ENST00000471707.5,ENST00000432198.5,ENST00000475446.5,ENST00000420290.6,ENST00000432883.5,ENST00000447208.6,ENST00000411907.5,ENST00000398042.6,ENST00000450664.5,ENST00000450019.5,ENST00000327374.9,ENST00000479679.5,ENST00000430807.5,ENST00000434168.5,ENST00000444651.5,ENST00000462579.5,ENST00000484373.5,ENST00000485715.2,STRG.12936.3	0.50365	0.8983050847457628	0	0.0	0.07964601769911504	0.0	0.069	0.068	0.159	0.018	0	0.114	0	0.083	0.009	0.104	0	0.093	0.50365
SMARCB1	ENSG00000099956.20	SMARCB1	chr22:23793558-23791894_chr22:23793558-23791867	ENST00000644036.2,ENST00000644619.1,ENST00000263121.12,ENST00000417137.6,ENST00000646723.1,ENST00000643421.1,ENST00000646911.1,ENST00000634926.1	ENST00000407422.8,ENST00000344921.11,ENST00000491967.2,ENST00000407082.4,ENST00000644462.1,ENST00000635578.1	1	0.5725806451612903	0.578313	0.46111111111111114	0.696969696969697	0.4435146443514644	0.172	0	0.071	0.053	0.096	0.07	0.083	0.097	0.138	0.06	0.106	0.133	0.421687
RPL23AP82	ENSG00000184319.16,STRG.13022	RPL23AP82	chr22:50785172-50784021_chr22:50785172-50783864	ENST00000494075.5,ENST00000423888.5,ENST00000651346.1	ENST00000462238.5,STRG.13022.3	0.545817	0.41000000000000003	0.26506	0.3827586206896551	0.3839285714285714	0.1125	0.137	0.114	0.123	0.177	0.044	0.122	0.111	0.179	0.086	0.138	0.027	0.213	0.280756
TRNT1	ENSG00000072756.17	TRNT1	chr3:3147449-3146623_chr3:3147449-3146563	ENST00000251607.11,ENST00000650755.1,ENST00000651352.1,ENST00000434583.5,ENST00000650839.1,ENST00000650814.1,ENST00000652340.1	ENST00000280591.10	1	.	0.548571	0.711340206185567	1.0	1.0	0.125	0	0	0	0.096	0.079	0.069	0.028	0.138	0	0.133	0	0.451429
THUMPD3	ENSG00000134077.16	THUMPD3	chr3:9365015-9363332_chr3:9365015-9363127	ENST00000345094.7	ENST00000452837.7	1	0.4538461538461538	0.703896	0.5709342560553633	1.0	1.0	0.217	0	0.177	0.213	0.271	0.114	0.165	0.124	0.267	0	0.213	0	0.296104
THUMPD3	ENSG00000134077.16	THUMPD3	chr3:9365015-9363728_chr3:9365015-9363127	ENST00000515662.6	ENST00000452837.7	1	0.0	0.129771	0.43891402714932126	1.0	1.0	0.034	0	0	0.213	0.017	0.114	0.097	0.124	0.026	0	0.067	0	0.870229
FLNB	ENSG00000136068.15	FLNB	chr3:58142649-58141929_chr3:58142649-58141896	ENST00000490882.5,ENST00000295956.9	ENST00000429972.6	1	1.0	0	0.0	1.0	.	0.115	0	0.106	0	0	0.201	0	0.193	0.095	0	0	0	1
RPP14	ENSG00000163684.12	RPP14	chr3:58310308-58306651_chr3:58310308-58306417	ENST00000445193.7	ENST00000295959.10,ENST00000461797.5	1	1.0	0.756983	0.8197026022304832	0.7323651452282157	1.0	0.275	0	0.301	0	0.271	0.087	0.441	0.097	0.353	0.129	0.267	0	0.243017
HPS3	ENSG00000163755.9	HPS3	chr3:149140003-149130453_chr3:149140003-149129940	ENST00000462030.5	ENST00000296051.7,ENST00000486530.1	0.446602	0.14516129032258063	0.198473	0.15555555555555556	0.0743801652892562	0.1836734693877551	0.046	0.057	0.018	0.106	0.026	0.105	0.028	0.152	0.009	0.112	0.027	0.12	0.248129
MFSD1	ENSG00000118855.21	MFSD1	chr3:158804318-158802315_chr3:158804318-158802284	ENST00000622669.4,ENST00000484166.5,ENST00000415822.8,ENST00000480292.5,ENST00000264266.12,ENST00000471266.5	ENST00000471500.5	1	1.0	0.782143	1.0	1.0	1.0	0.126	0	0.195	0	0.219	0.061	0.207	0	0.172	0	0.053	0	0.217857
ACTL6A	ENSG00000136518.17	ACTL6A	chr3:179569823-179563165_chr3:179569823-179562973	ENST00000392662.5,ENST00000490364.1	ENST00000450518.6,ENST00000468767.6,ENST00000494843.5	1	0.0	0.258303	0.19902912621359223	0.3812154696132597	1.0	0.24	0	0	0.195	0.07	0.201	0.041	0.165	0.069	0.112	0.093	0	0.741697
ACTL6A	ENSG00000136518.17	ACTL6A	chr3:179569823-179563165_chr3:179569823-179563117	ENST00000392662.5,ENST00000490364.1	ENST00000491202.5,ENST00000429709.7	0.403361	0.0	0.142857	0.09601873536299767	0.14838709677419357	0.1703296703296703	0.24	0.355	0	0.319	0.07	0.42	0.041	0.386	0.069	0.396	0.093	0.453	0.260504
ACTL6A	ENSG00000136518.17	ACTL6A	chr3:179569823-179563117_chr3:179569823-179562973	ENST00000491202.5,ENST00000429709.7	ENST00000450518.6,ENST00000468767.6,ENST00000494843.5	1	0.6206225680933852	0.676329	0.7005444646098004	0.7795275590551182	1.0	0.355	0	0.319	0.195	0.42	0.201	0.386	0.165	0.396	0.112	0.453	0	0.323671
THUMPD3-AS1	STRG.13296,ENSG00000206573.9	THUMPD3-AS1	chr3:9390497-9391106_chr3:9390497-9391678	ENST00000664273.1	STRG.13296.2,ENST00000521267.5,ENST00000489616.1,ENST00000467069.6,ENST00000494680.6,ENST00000481221.7,ENST00000522525.6,ENST00000519043.5	0.293814	0.24822695035460993	0	0.0	0.0	0.3773584905660377	0.057	0.137	0.035	0.106	0	0.174	0	0.193	0	0.163	0.04	0.066	0.293814
SGO1	ENSG00000129810.15,STRG.13160	SGO1	chr3:20184034-20185947_chr3:20184034-20186058	ENST00000421451.5,ENST00000443724.5,ENST00000442720.5,ENST00000425061.5,ENST00000417364.1,ENST00000452020.5,ENST00000412997.6	STRG.13160.2,STRG.13160.4,ENST00000437051.5,ENST00000306698.6,ENST00000419233.6,ENST00000263753.8	0.78836	0.9140049140049139	0.577608	0.6424870466321243	0.856353591160221	0.8290155440414507	0.298	0.08	0.372	0.035	0.227	0.166	0.248	0.138	0.31	0.052	0.32	0.066	0.210752
DALRD3	STRG.22216,ENSG00000178149.17	DALRD3	chr3:49015707-49015803_chr3:49015707-49015818	STRG.22216.3,ENST00000472331.5,ENST00000498498.5,ENST00000460505.5,ENST00000341949.9,ENST00000441576.6,ENST00000484831.5,ENST00000313778.9	STRG.22216.2,ENST00000481001.5,ENST00000438585.5,ENST00000440857.5	0.81746	0.6666666666666666	0.460177	0.5564516129032259	0.7851239669421488	1.0	0.103	0.023	0.07	0.035	0.052	0.061	0.069	0.055	0.095	0.026	0.08	0	0.357283
GOLGB1	STRG.14925,ENSG00000173230.15	GOLGB1	chr3:121730017-121730847_chr3:121730017-121730875	STRG.14925.4,ENST00000482512.5,ENST00000614479.4	STRG.14925.1,ENST00000472475.1,ENST00000393667.7,ENST00000494517.5,ENST00000340645.9	0.779221	0.17948717948717952	0.129151	0.0	0.0	0.09642857142857142	0.24	0.068	0.035	0.16	0.035	0.236	0	0.317	0	0.19	0.027	0.253	0.650069
NCBP2	ENSG00000114503.11	NCBP2	chr3:196939432-196942159_chr3:196939432-196942369	ENST00000447325.5	ENST00000482976.1,ENST00000428425.1	0.227092	0.10416666666666669	0	0.0	0.0	0.0	0.057	0.194	0.035	0.301	0	0.175	0	0.165	0	0.241	0	0.213	0.227092
DCK	ENSG00000156136.10	DCK	chr4:70998066-70994017_chr4:70998066-70993926	ENST00000503359.5	ENST00000504730.5,ENST00000504952.1,ENST00000286648.10	1	0.24822695035460993	0.317708	1.0	0.5601851851851852	0.0	0.08	0	0.035	0.106	0.061	0.131	0.152	0	0.121	0.095	0	0.067	0.682292
HMGCR	ENSG00000113161.17	HMGCR	chr5:75345573-75344745_chr5:75345573-75344332	ENST00000679456.1	ENST00000511206.5,ENST00000680160.1,ENST00000287936.9,ENST00000343975.9,ENST00000680940.1,ENST00000681271.1,ENST00000681410.1	0.264781	0.0	0	0.0	0.4258064516129032	0.1420911528150134	0.103	0.286	0	0.213	0	0.21	0	0.331	0.198	0.267	0.053	0.32	0.264781
HMGCR	ENSG00000113161.17	HMGCR	chr5:75359984-75359556_chr5:75359984-75359511	ENST00000511206.5,ENST00000679456.1,ENST00000287936.9,ENST00000681567.1,ENST00000343975.9,ENST00000680940.1,ENST00000681271.1,ENST00000681410.1	ENST00000680160.1	1	1.0	0.5	0.540785498489426	1.0	1.0	0.389	0	0.213	0	0.105	0.105	0.179	0.152	0.465	0	0.373	0	0.5
MATR3	ENSG00000015479.20	MATR3	chr5:139307238-139294028_chr5:139307238-139293805	ENST00000618441.5	ENST00000510056.5,ENST00000394805.8	0.800499	0.0	0.3979	1.0	0.4762430939226519	0.6125574272588056	0.321	0.08	0	0.532	0.341	0.516	0.441	0	0.431	0.474	0.4	0.253	0.402599
CNOT8	ENSG00000155508.14	CNOT8	chr5:154863206-154858816_chr5:154863206-154858768	ENST00000520472.5,ENST00000403027.6,ENST00000521729.5,ENST00000522644.5	ENST00000521174.5,ENST00000517876.5,ENST00000519211.5,ENST00000285896.11,ENST00000519404.5	0.2589	0.0	0	0.0	0.2163009404388715	0.0	0.08	0.229	0	0.39	0	0.297	0	0.386	0.069	0.25	0	0.347	0.2589
CANX	ENSG00000127022.16	CANX	chr5:179705678-179699084_chr5:179705678-179699049	ENST00000680618.1	ENST00000452673.6,ENST00000680504.1,ENST00000679395.1,ENST00000680837.1,ENST00000502673.6	0.580645	0.0	0.348571	0.776	0.25	0.4953271028037383	0.126	0.091	0	0.266	0.061	0.114	0.097	0.028	0.043	0.129	0.053	0.054	0.232074
ETF1	ENSG00000120705.13	ETF1	chr5:138518867-138542633_chr5:138518867-138542832	ENST00000499810.6	ENST00000360541.10,ENST00000512198.1	0.35625	0.0	0.095941	0.2277227722772277	0.3488372093023256	0.0	0.114	0.206	0	0.301	0.026	0.245	0.069	0.234	0.06	0.112	0	0.173	0.260309
POLR1H	ENSG00000066379.15	POLR1H	chr6:30061514-30061413_chr6:30061514-30061398	ENST00000376785.2	ENST00000359374.8,ENST00000463141.1	1	0.0	0	0.0	0.0	0.20149253731343283	0.08	0	0	0.142	0	0.175	0	0.179	0	0.233	0.027	0.107	1
TRMT11	ENSG00000066651.20,STRG.17873	TRMT11	chr6:126038704-126021280_chr6:126038704-126021265	ENST00000479748.5,STRG.17873.2,ENST00000648977.1,ENST00000334379.11,STRG.17873.5,ENST00000466316.1	ENST00000368332.7	1	1.0	0.782178	1.0	0.9267241379310346	1.0	0.194	0	0.266	0	0.158	0.044	0.276	0	0.215	0.017	0.253	0	0.217822
AL022069.3	ENSG00000286760.1	AL022069.3	chr6:166348078-166343147_chr6:166348078-166342726	ENST00000659081.1	ENST00000666448.1	1	0.6147186147186147	0	0.0	1.0	1.0	0.149	0	0.142	0.089	0	0.227	0	0.276	0.215	0	0.2	0	1
SERPINB6	ENSG00000124570.21	SERPINB6	chr6:2959342-2971247_chr6:2959342-2971532	ENST00000643098.1	ENST00000380539.7	1	1.0	0.767176	1.0	1.0	1.0	0.424	0	0.39	0	0.402	0.122	0.4	0	0.284	0	0.44	0	0.232824
SERPINB6	ENSG00000124570.21	SERPINB6	chr6:2959342-2971490_chr6:2959342-2971532	ENST00000380546.7	ENST00000380539.7	1	.	0	1.0	.	1.0	0.057	0	0	0	0	0.122	0.179	0	0	0	0.2	0	1
AL031777.2	ENSG00000282988.2	AL031777.2	chr6:26197269-26198858_chr6:26197269-26198948	ENST00000635641.1	ENST00000650491.1	0.665455	0.26691729323308266	0.332061	0.25	0.11643835616438356	0.41150442477876104	0.183	0.092	0.071	0.195	0.087	0.175	0.069	0.207	0.017	0.129	0.093	0.133	0.333393
VPS52	ENSG00000223501.9	VPS52	chr6:33270283-33271136_chr6:33270283-33271585	ENST00000482399.5	ENST00000445902.3	1	0.0	0.270833	1.0	0.45086705202312144	0.421259842519685	0.16	0	0	0.195	0.052	0.14	0.138	0	0.078	0.095	0.107	0.147	0.729167
MMUT	ENSG00000146085.8,STRG.17209	MMUT	chr6:49459505-49463102_chr6:49459505-49463167	ENST00000274813.4	STRG.17209.1	1	0.6112852664576802	0.761468	0.36303630363036304	1.0	1.0	0.332	0	0.195	0.124	0.166	0.052	0.11	0.193	0.241	0	0.227	0	0.238532
AL033397.1	ENSG00000231683.6	AL033397.1	chr6:53564889-53569422_chr6:53564889-53569479	ENST00000504928.1,ENST00000510846.5,ENST00000503985.5,ENST00000502390.5	ENST00000505995.5	1	1.0	0.696517	1.0	1.0	1.0	0.114	0	0.177	0	0.14	0.061	0.179	0	0.138	0	0.16	0	0.303483
TENT5A	ENSG00000112773.16	TENT5A	chr6:81752178-81752375_chr6:81752178-81752430	ENST00000369754.7	ENST00000320172.11	0.632653	0.19999999999999998	0	0.6290322580645161	0.31926121372031663	0.0	0.217	0.126	0.071	0.284	0	0.394	0.234	0.138	0.121	0.258	0	0.373	0.632653
IBTK	ENSG00000005700.15,STRG.17643	IBTK	chr6:82225647-82227163_chr6:82225647-82227191	ENST00000503400.5	STRG.17643.3,ENST00000505222.5,ENST00000503631.5,ENST00000510291.5,ENST00000369751.2,ENST00000610980.4,ENST00000306270.12	0.2	0.0	0	0.0	0.0	0.0	0.023	0.092	0	0.124	0	0.148	0	0.248	0	0.154	0	0.12	0.2
RARS2	ENSG00000146282.18,STRG.17798	RARS2	chr6:87569590-87589700_chr6:87569590-87589921	STRG.17798.4,STRG.17798.2,STRG.17798.3	ENST00000369536.10	0.899563	0.24822695035460993	0.591489	0.8875502008032129	0.8357487922705313	0.5286343612334802	0.206	0.023	0.035	0.106	0.139	0.096	0.221	0.028	0.173	0.034	0.12	0.107	0.308074
BZW2	ENSG00000136261.15	BZW2	chr7:16665436-16646304_chr7:16665436-16646288	ENST00000415365.5,ENST00000433922.6,ENST00000437745.5,ENST00000432311.5	ENST00000630952.2,ENST00000436868.5,ENST00000258761.8	0.46092	0.49193548387096775	0.141319	0.27625000000000005	0.3758620689655172	0.3166458072590738	0.401	0.469	0.549	0.567	0.105	0.638	0.221	0.579	0.327	0.543	0.253	0.546	0.319601
ARPC1B	ENSG00000130429.15	ARPC1B	chr7:99385701-99377455_chr7:99385701-99377439	ENST00000645391.1,ENST00000418347.6,ENST00000458033.6	ENST00000455009.6,ENST00000417330.6,ENST00000431816.6,ENST00000427217.6,ENST00000451682.5	1	0.11496746203904556	0.738137	0.40096618357487923	0.6484641638225257	0.5584642233856895	0.321	0	0.053	0.408	0.42	0.149	0.083	0.124	0.19	0.103	0.32	0.253	0.261863
TBRG4	ENSG00000136270.14,STRG.19161	TBRG4	chr7:45109287-45111642_chr7:45109287-45111663	ENST00000471142.5,ENST00000361278.7,ENST00000258770.8,ENST00000461363.1	STRG.19161.2,ENST00000395655.8,ENST00000478532.5	0.782278	0.523076923076923	0.4219	0.7552334943639292	0.7535816618911175	0.5784797630799605	0.618	0.172	0.408	0.372	0.262	0.359	0.469	0.152	0.526	0.172	0.586	0.427	0.360378
VIPR2	STRG.19086,ENSG00000106018.14	VIPR2	chr7:159142545-159144297_chr7:159142545-159144720	ENST00000402066.5	STRG.19086.1,STRG.19086.3,ENST00000421760.2,ENST00000262178.7	0.251366	0.0	0	0.22580645161290322	0.0	1.0	0.046	0.137	0	0.089	0	0.078	0.028	0.096	0	0.078	0.013	0	0.251366
ZHX1-C8orf76	ENSG00000165156.15,ENSG00000259305.6,STRG.19970	ZHX1-C8orf76,ZHX1	chr8:123267386-123274121_chr8:123267386-123274216	ENST00000297857.3,ENST00000480132.6,ENST00000522595.5	STRG.19970.3,ENST00000395571.8,ENST00000622816.2	1	0.660377358490566	0.113924	0.0	1.0	1.0	0.137	0	0.035	0.018	0.009	0.07	0	0.152	0.069	0	0.107	0	0.886076
COMMD5	ENSG00000170619.10	COMMD5	chr8:144851395-144852725_chr8:144851395-144852838	ENST00000543949.2,ENST00000533270.1	ENST00000305103.4	0.616162	.	0	.	1.0	0.0	0.183	0.114	0	0	0	0.096	0	0	0.112	0	0	0.067	0.616162
PVT1	ENSG00000249859.12,STRG.20112	PVT1	chr8:128096517-128070361_chr8:128096517-128070272	ENST00000652816.1,ENST00000657211.1,ENST00000651587.1,ENST00000656402.1,ENST00000659625.1,ENST00000670532.1,ENST00000663461.1,ENST00000653990.1,ENST00000512617.7,ENST00000659106.1,ENST00000671092.1,ENST00000660781.1,ENST00000661391.1,ENST00000668479.1,ENST00000669509.1,ENST00000668480.1	STRG.20112.1,ENST00000667305.1,ENST00000653522.1,ENST00000653845.1,ENST00000665737.1,ENST00000663753.1,ENST00000660631.1,ENST00000654105.1,ENST00000670714.1,ENST00000661205.1,ENST00000659912.1,ENST00000513868.6,ENST00000655783.1,ENST00000662709.1,ENST00000666147.1,ENST00000653853.1,ENST00000523190.6,ENST00000652492.1,ENST00000658429.1,ENST00000660912.1,ENST00000671587.1,ENST00000666878.1,ENST0000…	0.694656	0.20224719101123595	0.251185	0.42955326460481097	0.8076923076923077	0.3539823008849557	0.182	0.08	0.018	0.071	0.053	0.158	0.125	0.166	0.147	0.035	0.08	0.146	0.443472
CTSL	ENSG00000135047.16	CTSL	chr9:87727593-87726398_chr9:87727593-87726308	ENST00000343150.10,ENST00000482054.2,ENST00000677955.1,ENST00000678596.1,ENST00000677638.1,ENST00000677615.1,ENST00000676466.1,ENST00000677349.1	ENST00000679149.1,ENST00000678599.1,ENST00000678654.1	0.548592	0.5770065075921909	0.220126	0.41295938104448743	0.5169692186266772	0.3998234774933804	0.779	0.641	0.532	0.39	0.21	0.744	0.427	0.607	0.655	0.612	0.453	0.68	0.328466
CTSL	ENSG00000135047.16	CTSL	chr9:87727593-87726398_chr9:87727593-87726253	ENST00000343150.10,ENST00000482054.2,ENST00000677955.1,ENST00000678596.1,ENST00000677638.1,ENST00000677615.1,ENST00000676466.1,ENST00000677349.1	ENST00000679157.1,ENST00000677935.1,ENST00000678752.1,ENST00000678649.1,ENST00000678367.1,ENST00000342020.6,ENST00000495822.2,ENST00000679030.1	0.612903	0.3614130434782609	0.165485	0.3874773139745916	0.36551339285714285	0.4594320486815415	0.779	0.492	0.532	0.94	0.21	1.059	0.427	0.675	0.655	1.137	0.453	0.533	0.447419
CTSL	ENSG00000135047.16	CTSL	chr9:87727360-87726398_chr9:87727360-87726308	ENST00000677821.1,ENST00000677262.1	ENST00000676881.1	1	0.6396396396396397	0.672355	0.690311418685121	1.0	0.5266272189349113	0.401	0	0.284	0.16	0.394	0.192	0.399	0.179	0.224	0	0.267	0.24	0.327645
APTX	STRG.22800,ENSG00000137074.20	APTX	chr9:32989895-33001515_chr9:32989895-33001566	ENST00000472896.6,ENST00000309615.8,ENST00000477119.2,ENST00000672519.1	STRG.22800.3,STRG.22800.1,STRG.22800.13,ENST00000672535.1,ENST00000672846.1,ENST00000672553.1,ENST00000474658.7,ENST00000379825.7,ENST00000672286.1,ENST00000494973.1,ENST00000379813.7,ENST00000379817.7,ENST00000480031.6,ENST00000672244.1,ENST00000478279.6,ENST00000464632.6,ENST00000476858.6,ENST00000397172.8	0.298246	0.2994350282485876	0.0412844	0.09210526315789472	0.12318840579710144	0.27397260273972607	0.034	0.08	0.053	0.124	0.009	0.209	0.014	0.138	0.017	0.121	0.04	0.106	0.256961
VCP	ENSG00000165280.18	VCP	chr9:35068362-35072276_chr9:35068362-35072336	ENST00000448530.6	ENST00000677257.1,ENST00000480327.2,ENST00000493886.5,ENST00000679204.2,ENST00000358901.11,ENST00000681690.1,ENST00000681335.1,ENST00000679902.1,ENST00000679647.1,ENST00000678465.1,ENST00000678018.1,ENST00000680916.1,ENST00000679800.1,ENST00000679599.1,ENST00000679862.1,ENST00000676836.2	0.385915	0.16614420062695928	0	0.0	0.0	0.0	0.137	0.218	0.053	0.266	0	0.237	0	0.29	0	0.284	0	0.267	0.385915
TOMM5	ENSG00000175768.13	TOMM5	chr9:37588932-37592252_chr9:37588932-37592290	ENST00000544379.1,ENST00000540941.1	ENST00000401811.3	0.403509	.	0.0789474	0.20289855072463767	0.5142857142857142	0.08124999999999999	0.023	0.034	0	0	0.009	0.105	0.014	0.055	0.018	0.017	0.013	0.147	0.324561
POLA1	ENSG00000101868.13	POLA1	chrX:24699424-24694004_chrX:24699424-24693986	ENST00000678847.1,ENST00000672178.1,ENST00000379068.8,ENST00000677890.1	ENST00000379059.7	1	1.0	0.326923	1.0	1.0	.	0.125	0	0.089	0	0.017	0.035	0.165	0	0.068	0	0	0	0.673077
TCEAL1	STRG.22125,ENSG00000172465.14	TCEAL1	chrX:103629884-103629807_chrX:103629884-103629573	STRG.22125.4	ENST00000372625.8	0.60582	1.0	0	1.0	.	0.0	0.229	0.149	0.231	0	0	0.184	0.303	0	0	0	0	0.093	0.60582
ALG13	ENSG00000101901.12	ALG13	chrX:111682235-111681424_chrX:111682235-111681299	ENST00000621367.4,ENST00000482374.5,ENST00000495283.5	ENST00000624161.3,ENST00000492038.5,ENST00000470971.5	1	.	0	0.0	1.0	.	0.011	0	0	0	0	0.131	0	0.055	0.19	0	0	0	1
XIAP	ENSG00000101966.13	XIAP	chrX:123885630-123860545_chrX:123885630-123860293	ENST00000355640.3	ENST00000422098.5,ENST00000371199.8	0.7625	1.0	0.545139	0.0	0.0	0.0	0.183	0.057	0.089	0	0.157	0.131	0	0.124	0	0.233	0	0.24	0.217361
FAM122C	ENSG00000156500.15	FAM122C	chrX:134845204-134839603_chrX:134845204-134839561	ENST00000645176.1,ENST00000645256.1	ENST00000644752.1	1	.	0	0.6626506024096386	0.3617021276595745	.	0.046	0	0	0	0	0.14	0.055	0.028	0.034	0.06	0	0	1
FTX	ENSG00000230590.11	FTX	chrX:74274410-74280376_chrX:74274410-74280393	ENST00000662494.1,ENST00000602576.5,ENST00000661133.1,ENST00000671343.1,ENST00000659574.1,ENST00000664123.1,ENST00000652319.1	ENST00000652013.1,ENST00000659407.1,ENST00000666535.1,ENST00000652540.1,ENST00000658203.1,ENST00000665069.1,ENST00000657327.1,ENST00000671385.1,ENST00000671067.1,ENST00000418855.6,ENST00000603672.5,ENST00000657070.1,ENST00000656041.1,ENST00000653874.1,ENST00000657611.1,ENST00000651451.1,ENST00000654870.1,ENST00000602776.6,ENST00000651140.1,ENST00000638985.1,ENST00000653018.1,ENST00000638681.1,ENS…	0.351145	0.0	0.0748899	0.06334841628959276	0.09420289855072463	0.0	0.092	0.17	0	0.196	0.017	0.21	0.014	0.207	0.026	0.25	0	0.294	0.276255

## Sheet: ALT5_down
pick_gene_name	gene_id	gene_name	coordinate	inclusion_isoform_ids	exclusion_isoform_ids	siCTL_rep1	siCTL_rep2	siSF3B3-1_rep1	siSF3B3-1_rep2	siSF3B3-2_rep1	siSF3B3-2_rep2	inclusion_siCTL_rep1	exclusion_siCTL_rep1	inclusion_siCTL_rep2	exclusion_siCTL_rep2	inclusion_siSF3B3-1_rep1	exclusion_siSF3B3-1_rep1	inclusion_siSF3B3-1_rep2	exclusion_siSF3B3-1_rep2	inclusion_siSF3B3-2_rep1	exclusion_siSF3B3-2_rep1	inclusion_siSF3B3-2_rep2	exclusion_siSF3B3-2_rep2	deltaPSI
TMEM167B	ENSG00000215717.7	TMEM167B	chr1:109094416-109093082_chr1:109094416-109093021	ENST00000651489.1	ENST00000338272.9,ENST00000479160.1	0	0.0	0.246377	0.224	0.11538461538461538	0.0	0	0.149	0	0.018	0.017	0.052	0.028	0.097	0.009	0.069	0	0.12	-0.246377
AHCYL1	ENSG00000168710.18	AHCYL1	chr1:110009033-109985543_chr1:110009033-109985172	ENST00000393614.8	ENST00000369799.10,ENST00000475081.1	0.114478	0.0	0.577093	1.0	0.2621951219512195	1.0	0.034	0.263	0	0.355	0.131	0.096	0.179	0	0.043	0.121	0.147	0	-0.462614
H4C14	ENSG00000270882.2	H4C14	chr1:149834134-149833864_chr1:149834134-149833114	ENST00000618193.1	ENST00000614272.1	0.133721	0.4747774480712167	0.462555	0.0	0.11643835616438356	0.5787401574803149	0.023	0.149	0.16	0.177	0.105	0.122	0	0.083	0.017	0.129	0.147	0.107	-0.328834
DAP3	STRG.3627,ENSG00000132676.16	DAP3	chr1:155709772-155689243_chr1:155709772-155689174	ENST00000343043.7,ENST00000496863.5	ENST00000471642.6,STRG.3627.4,ENST00000535183.5,ENST00000421487.6,ENST00000368336.10,ENST00000465375.5,ENST00000462002.5,ENST00000470830.5	0.171461	0.23221586263286995	0.414498	0.2908256880733945	0.1707097933513028	0.19765625000000003	0.149	0.72	0.284	0.939	0.446	0.63	0.317	0.773	0.19	0.923	0.253	1.027	-0.243037
SMG7	ENSG00000116698.21	SMG7	chr1:183544352-183542502_chr1:183544352-183542364	ENST00000508461.5,ENST00000347615.6	ENST00000367537.7,ENST00000419169.5,ENST00000507469.5,ENST00000515829.6	0	0.0	1	0.0	0.8349514563106796	0.0	0	0.126	0	0.089	0.14	0	0	0.207	0.086	0.017	0	0.067	-1
DISP1	STRG.3442,ENSG00000154309.9	DISP1	chr1:222823883-222815171_chr1:222823883-222815078	STRG.3442.4,ENST00000434872.2	STRG.3442.3,STRG.3442.2,ENST00000676412.1,STRG.3442.5,ENST00000442171.6,ENST00000495684.2	0.243499	0.4620390455531453	0.558923	0.683206106870229	0.5805243445692884	0.718562874251497	0.103	0.32	0.213	0.248	0.166	0.131	0.179	0.083	0.155	0.112	0.24	0.094	-0.315424
IFI6	ENSG00000126709.16	IFI6	chr1:27668535-27669220_chr1:27668535-27669232	ENST00000339145.8	ENST00000362020.4	0	0.0	0.5	0.0	0.0	0.0	0	0.137	0	0.035	0.017	0.017	0	0.028	0	0.017	0	0.067	-0.5
PRDX1	ENSG00000117450.15	PRDX1	chr1:45519054-45521608_chr1:45519054-45521828	ENST00000262746.5	ENST00000319248.13,ENST00000372079.1	0.477943	0.49086412968814397	0.824365	0.7957716182164587	0.6071664247063482	0.5401877292223535	6.078	6.639	7.146	7.412	11.95	2.546	12.948	3.323	9.201	5.953	8.69	7.397	-0.346422
PSRC1	STRG.820,ENSG00000134222.16	PSRC1	chr1:109282736-109283062_chr1:109282736-109283073	STRG.820.4,ENST00000369909.6	STRG.820.1	0.771812	1.0	1	1.0	0.7984496124031008	1.0	0.115	0.034	0.106	0	0.061	0	0.041	0	0.103	0.026	0.067	0	-0.228188
ADAR	ENSG00000160710.18	ADAR	chr1:154589928-154590183_chr1:154589928-154590341	ENST00000681429.1,ENST00000681901.1,ENST00000680305.1,ENST00000648231.2,ENST00000368474.9,ENST00000649408.2,ENST00000649749.1,ENST00000648311.1,ENST00000649022.2,ENST00000368471.8,ENST00000679899.1,ENST00000681683.1,ENST00000649042.1,ENST00000681056.1,ENST00000649021.1,ENST00000680270.1,ENST00000679805.1,ENST00000649724.1	ENST00000648714.2	0	1.0	1	0.6272727272727272	1.0	1.0	0	0.057	0.053	0	0.122	0	0.069	0.041	0.137	0	0.119	0	-1
DCAF8	ENSG00000132716.19	DCAF8	chr1:160261358-160262116_chr1:160261358-160262275	ENST00000610139.5,ENST00000368073.7	ENST00000326837.6	0	0.3679525222551929	0.686747	0.8985507246376812	0.27368421052631575	0.6	0	0.229	0.124	0.213	0.114	0.052	0.248	0.028	0.052	0.138	0.12	0.08	-0.686747
AL591806.2	STRG.1369,ENSG00000158769.18,ENSG00000270149.5	AL591806.2,F11R	chr1:161000777-161001019_chr1:161000777-161001044	STRG.1369.2,STRG.1369.3,ENST00000472573.5,ENST00000335772.3,ENST00000368026.11,ENST00000602966.1,ENST00000289779.7,ENST00000470694.1	ENST00000621309.4	0.7251	0.40112994350282494	1	0.7228915662650602	0.7932692307692307	1.0	0.182	0.069	0.071	0.106	0.2	0	0.18	0.069	0.165	0.043	0.226	0	-0.2749
NUCKS1	STRG.2309	NUCKS1	chr1:205715947-205716274_chr1:205715947-205716435	STRG.2309.3	STRG.2309.2,STRG.2309.4	0.452153	0.38103756708407877	0.674129	0.3333333333333333	0.6120218579234973	0.4917407878017789	0.378	0.458	0.426	0.692	0.542	0.262	0.276	0.552	0.448	0.284	0.387	0.4	-0.221976
NUCKS1	STRG.2309	NUCKS1	chr1:205715947-205716217_chr1:205715947-205716435	STRG.2309.5	STRG.2309.2,STRG.2309.4	0.39418	0.45035742652899124	0.615836	0.2301255230125523	0.5977337110481586	0.5310668229777257	0.298	0.458	0.567	0.692	0.42	0.262	0.165	0.552	0.422	0.284	0.453	0.4	-0.221656
MRPL55	ENSG00000162910.19	MRPL55	chr1:228109021-228109148_chr1:228109021-228109260	ENST00000366731.9,ENST00000457264.5,ENST00000483159.1,ENST00000336520.8,ENST00000430433.5	ENST00000473066.5,ENST00000495899.1,ENST00000391867.8,ENST00000495434.1,ENST00000295008.8	0.5	1.0	0.897233	0.6369636963696369	0.6688311688311688	0.865	0.08	0.08	0.213	0	0.227	0.026	0.193	0.11	0.103	0.051	0.173	0.027	-0.397233
CEP170	ENSG00000143702.16	CEP170	chr1:243140107-243142315_chr1:243140107-243142366	ENST00000366542.6,ENST00000366544.5	ENST00000492145.1,ENST00000464936.5,ENST00000490813.5,ENST00000413359.6	0	1.0	1	1.0	.	1.0	0	0.011	0.106	0	0.149	0	0.165	0	0	0	0.12	0	-1
ZNF670-ZNF695	STRG.1888,ENSG00000197472.15,ENSG00000135747.11	ZNF670-ZNF695,ZNF695	chr1:246999440-246999911_chr1:246999440-246999947	STRG.1888.2,ENST00000366504.6,ENST00000339986.8,ENST00000491337.6,ENST00000487338.6	STRG.1888.3,ENST00000479214.5,ENST00000465049.6,ENST00000474541.1	0.330097	0.1521739130434783	0.720183	0.6686746987951807	0.2275132275132275	0.5026737967914439	0.034	0.069	0.035	0.195	0.157	0.061	0.111	0.055	0.043	0.146	0.094	0.093	-0.390086
ITGB1	ENSG00000150093.20	ITGB1	chr10:32935558-32936241_chr10:32935558-32936349	ENST00000678591.1	ENST00000678943.1,ENST00000678952.1	0	0.0	0.422907	0.0	1.0	0.0	0	0.137	0	0.213	0.096	0.131	0	0.207	0.138	0	0	0.08	-0.422907
NT5C2	ENSG00000076685.19,STRG.4300	NT5C2	chr10:103174982-103181184_chr10:103174982-103181230	ENST00000467380.1,ENST00000674860.1,ENST00000404739.8,ENST00000675436.1,ENST00000675020.1,ENST00000675326.1	STRG.4300.4	0.6	0.0	0.877698	0.753012048192771	0.3333333333333333	0.7687861271676301	0.069	0.046	0	0.035	0.122	0.017	0.125	0.041	0.026	0.052	0.133	0.04	-0.277698
STK32C	STRG.2437,ENSG00000165752.17	STK32C	chr10:132330485-132331435_chr10:132330485-132331481	ENST00000456004.1	STRG.2437.2	0.244207	0.7572649572649574	0.48381	0.5424430641821947	0.5696428571428571	0.6104166666666666	0.137	0.424	0.443	0.142	0.254	0.271	0.262	0.221	0.319	0.241	0.293	0.187	-0.239603
RPP38	ENSG00000152464.15	RPP38	chr10:15102217-15097766_chr10:15102217-15097409	ENST00000378197.5	ENST00000378203.5,ENST00000378201.6	0.732558	0.0	1	1.0	0.6462585034013606	0.6992481203007518	0.126	0.046	0	0.231	0.087	0	0.069	0	0.095	0.052	0.093	0.04	-0.267442
GBF1	ENSG00000107862.6	GBF1	chr10:102358038-102354468_chr10:102358038-102354444	ENST00000673650.1	ENST00000674034.1	0.36014	1.0	0.718475	0.0	0.31159420289855067	1.0	0.103	0.183	0.213	0	0.245	0.096	0	0.248	0.043	0.095	0.213	0	-0.358335
SLC3A2	ENSG00000168003.18	SLC3A2	chr11:62871576-62856453_chr11:62871576-62856381	ENST00000681467.1	ENST00000680729.1,ENST00000680002.1,ENST00000377891.6,ENST00000535296.5	0	0.0	0.520548	0.0	0.21487603305785125	0.0	0	0.148	0	0.16	0.114	0.105	0	0.124	0.026	0.095	0	0.147	-0.520548
ZFPL1	ENSG00000162300.13	ZFPL1	chr11:65084690-65084378_chr11:65084690-65084360	ENST00000294258.8,ENST00000525509.1,ENST00000531761.5,ENST00000453524.6,ENST00000533216.1,ENST00000526945.5	ENST00000650243.1,ENST00000526289.5,ENST00000526334.5,ENST00000526791.1	0.752747	0.9154929577464789	1	0.7999999999999999	0.859504132231405	0.8773584905660378	0.137	0.045	0.195	0.018	0.183	0	0.22	0.055	0.104	0.017	0.093	0.013	-0.247253
ANKRD49	ENSG00000168876.9	ANKRD49	chr11:94498070-94497077_chr11:94498070-94496951	ENST00000540349.1	ENST00000544612.6,ENST00000302755.4	0	0.0	1	0.05957446808510638	0.15853658536585363	0.0	0	0.114	0	0.053	0.035	0	0.014	0.221	0.026	0.138	0	0.08	-1
ANKRD49	ENSG00000168876.9	ANKRD49	chr11:94498070-94497118_chr11:94498070-94496951	ENST00000534911.1	ENST00000544612.6,ENST00000302755.4	0.088	0.0	1	0.0	0.1096774193548387	0.0	0.011	0.114	0	0.053	0.017	0	0	0.221	0.017	0.138	0	0.08	-0.912
UBE4A	ENSG00000110344.10	UBE4A	chr11:118373085-118372687_chr11:118373085-118372666	ENST00000431736.6	ENST00000252108.8	0.463087	0.0	1	0.7028985507246377	0.0	0.25	0.069	0.08	0	0.124	0.184	0	0.097	0.041	0	0.121	0.04	0.12	-0.536913
CDKN1C	ENSG00000129757.14	CDKN1C	chr11:2884134-2884669_chr11:2884134-2885201	ENST00000430149.3,ENST00000414822.8,ENST00000440480.8	ENST00000647251.1,ENST00000380725.2	0	0.0	1	0.4435483870967742	0.0	0.0	0	0.114	0	0.16	0.131	0	0.055	0.069	0	0.181	0	0.133	-1
STX5	STRG.4177,ENSG00000162236.13	STX5	chr11:62824565-62825024_chr11:62824565-62825035	ENST00000491231.5	STRG.4177.2,ENST00000431400.2,ENST00000294179.8,ENST00000492066.5,ENST00000394690.5,ENST00000377897.8	0	0.0	0.5	0.1686746987951807	0.0	0.0	0	0.206	0	0.195	0.061	0.061	0.028	0.138	0	0.25	0	0.12	-0.5
CTSC	ENSG00000109861.17	CTSC	chr11:88309318-88312387_chr11:88309318-88312449	ENST00000527018.6,ENST00000227266.10,ENST00000677802.1,ENST00000678464.1,ENST00000678554.1,ENST00000533897.2,ENST00000678915.1,ENST00000676612.1,ENST00000679224.1,ENST00000677661.1	ENST00000678395.1	0.75	1.0	1	1.0	1.0	1.0	0.24	0.08	0.301	0	0.507	0	0.483	0	0.456	0	0.559	0	-0.25
ZBTB44	ENSG00000196323.14	ZBTB44	chr11:130234273-130236792_chr11:130234273-130237009	ENST00000357899.9,ENST00000527478.6,ENST00000397753.5	ENST00000525842.5	0	1.0	1	1.0	1.0	1.0	0	0.114	0.071	0	0.114	0	0.138	0	0.095	0	0.133	0	-1
METTL7A	ENSG00000185432.12,STRG.7446	METTL7A	chr12:50931614-50930291_chr12:50931614-50930220	ENST00000547104.1	STRG.7446.1	0	0.5	0.541667	0.0	0.0	0.0	0	0.137	0.089	0.089	0.052	0.044	0	0.055	0	0.095	0	0.2	-0.541667
LETMD1	ENSG00000050426.16	LETMD1	chr12:51049033-51048518_chr12:51049033-51048478	ENST00000547555.5	ENST00000547318.5,ENST00000550446.5,ENST00000550442.5,ENST00000549340.5,ENST00000546992.5,ENST00000548390.5,ENST00000551261.5,ENST00000550715.5,ENST00000548209.5,ENST00000548251.5,ENST00000262055.9,ENST00000418425.6,ENST00000547008.5,ENST00000380135.7,ENST00000550100.5	0	0.39419795221843007	0.285714	0.3162544169611307	0.276923076923077	0.2431818181818182	0	0.504	0.231	0.355	0.14	0.35	0.179	0.387	0.198	0.517	0.107	0.333	-0.285714
RXYLT1	ENSG00000118600.12	RXYLT1	chr12:63781018-63780462_chr12:63781018-63780129	ENST00000537982.5,ENST00000537373.5	ENST00000536219.5,ENST00000543342.5,ENST00000261234.11	0.562842	0.5	1	0.5	0.35833333333333334	0.0	0.103	0.08	0.053	0.053	0.061	0	0.055	0.055	0.043	0.077	0	0.054	-0.437158
TXNRD1	ENSG00000198431.16,STRG.4951	TXNRD1	chr12:104288930-104287346_chr12:104288930-104287109	ENST00000526691.5	ENST00000526266.5,ENST00000397736.6,ENST00000503506.6,ENST00000531691.5,ENST00000526390.5,ENST00000531689.5,ENST00000529546.5,STRG.4951.4,ENST00000526207.1,ENST00000528079.6	0.632799	0.4990619136960601	0.845878	0.44136460554371004	0.8361904761904762	0.9325	0.355	0.206	0.266	0.267	0.236	0.043	0.207	0.262	0.439	0.086	0.373	0.027	-0.21308
UBE3B	ENSG00000151148.14	UBE3B	chr12:109481636-109478109_chr12:109481636-109477764	ENST00000342494.8,ENST00000340074.9,ENST00000449510.6	ENST00000434735.6,ENST00000539843.5,ENST00000536398.5,ENST00000537063.1	0.446602	1.0	1	0.7302631578947368	0.6160714285714285	0.803030303030303	0.046	0.057	0.142	0	0.104	0	0.111	0.041	0.069	0.043	0.053	0.013	-0.553398
ARL6IP4	ENSG00000182196.13	ARL6IP4	chr12:122981570-122981299_chr12:122981570-122981266	ENST00000315580.9	ENST00000542099.5,ENST00000454885.6	0	0.0	1	1.0	1.0	1.0	0	0.24	0	0.372	0.744	0	0.855	0	0.784	0	0.88	0	-1
ARL6IP4	STRG.9329,ENSG00000182196.13	ARL6IP4	chr12:122981594-122981299_chr12:122981594-122981266	ENST00000453766.6,ENST00000413381.6,ENST00000439686.6,ENST00000357866.4	ENST00000543566.5,ENST00000392435.6,ENST00000426960.6,STRG.9329.4,ENST00000412505.6,ENST00000536502.5,ENST00000456762.2	0.589696	1.0	1	1.0	1.0	0.0	0.641	0.446	1.241	0	0.612	0	0.386	0	0.439	0	0	0.76	-0.410304
RAD52	ENSG00000002016.18	RAD52	chr12:927263-929763_chr12:927263-929818	ENST00000481052.5,ENST00000468231.5,ENST00000488642.6,ENST00000545967.1,ENST00000461568.5	ENST00000545564.5,ENST00000228345.9,ENST00000542785.5,ENST00000536177.5,ENST00000542584.5,ENST00000463750.5,ENST00000358495.8,ENST00000430095.6	0	0.0	0.247619	0.3333333333333333	0.10344827586206896	0.0	0	0.138	0	0.089	0.026	0.079	0.028	0.056	0.009	0.078	0	0.08	-0.247619
RACGAP1	ENSG00000161800.13,STRG.7413	RACGAP1	chr12:50016719-50025327_chr12:50016719-50025397	STRG.7413.4,ENST00000454520.6,ENST00000546786.5	STRG.7413.5,ENST00000550149.5,ENST00000312377.10,ENST00000548598.5	0.69802	0.6536796536796537	0.924915	0.7555555555555555	0.5710900473933649	1.0	0.423	0.183	0.302	0.16	0.542	0.044	0.51	0.165	0.241	0.181	0.24	0	-0.226895
NCOR2	ENSG00000196498.13	NCOR2	chr12:124326370-124327408_chr12:124326370-124327546	ENST00000413172.1,ENST00000464377.1,ENST00000404121.6,ENST00000356219.7,ENST00000405201.5,ENST00000429285.6	ENST00000418829.5,ENST00000404621.5	0.2875	1.0	0.63253	0.0	1.0	0.0	0.046	0.114	0.231	0	0.105	0.061	0	0.193	0.198	0	0	0.107	-0.34503
BCL2L2	ENSG00000258643.6,ENSG00000129473.11	BCL2L2,BCL2L2-PABPN1	chr14:23307191-23306941_chr14:23307191-23306894	ENST00000679000.1	ENST00000250405.10,ENST00000678502.1,ENST00000557579.2,ENST00000553781.5,ENST00000556100.3,ENST00000557236.6	0	0.0	0.357724	0.0	0.0	0.0	0	0.401	0	0.408	0.044	0.079	0	0.373	0	0.259	0	0.387	-0.357724
PTGR2	ENSG00000140043.11	PTGR2	chr14:73858815-73852120_chr14:73858815-73852004	ENST00000267568.8	ENST00000555228.5,ENST00000555976.5,ENST00000553326.5	0.365079	0.5725806451612903	0.926829	0.5	0.5348837209302326	0.83125	0.046	0.08	0.071	0.053	0.114	0.009	0.069	0.069	0.069	0.06	0.133	0.027	-0.56175
PTGR2	ENSG00000140043.11,ENSG00000258653.3	PTGR2,AC005520.1	chr14:73858815-73852116_chr14:73858815-73852004	ENST00000556551.2	ENST00000555228.5,ENST00000555976.5,ENST00000553326.5	0.75	0.7511737089201879	0.969799	0.7620689655172413	0.7087378640776699	0.8875000000000001	0.24	0.08	0.16	0.053	0.289	0.009	0.221	0.069	0.146	0.06	0.213	0.027	-0.219799
TDP1	STRG.5909,ENSG00000042088.14	TDP1	chr14:89984515-89980679_chr14:89984515-89980632	ENST00000554976.5,STRG.5909.2	ENST00000393452.7,ENST00000335725.9,ENST00000393454.6,ENST00000553617.5,ENST00000555178.5,ENST00000555880.5	0	0.0	0.267176	0.0	0.0	0.0	0	0.114	0	0.177	0.035	0.096	0	0.083	0	0.103	0	0.133	-0.267176
VCPKMT	ENSG00000100483.14	VCPKMT	chr14:50115911-50116068_chr14:50115911-50116079	ENST00000569518.5,ENST00000395860.7,ENST00000395859.2	ENST00000484763.1,ENST00000491402.5	0.691275	1.0	0.897727	1.0	1.0	1.0	0.103	0.046	0.177	0	0.079	0.009	0.11	0	0.095	0	0.12	0	-0.206452
L3HYPDH	ENSG00000126790.12	L3HYPDH	chr14:59479351-59483679_chr14:59479351-59483808	ENST00000481608.1,ENST00000527981.1	ENST00000247194.9	0.14375	0.5435897435897435	0.673077	0.40579710144927533	0.10344827586206896	1.0	0.023	0.137	0.106	0.089	0.035	0.017	0.028	0.041	0.009	0.078	0.013	0	-0.529327
UNC45A	ENSG00000140553.18,STRG.7900	UNC45A	chr15:90935543-90935375_chr15:90935543-90935330	ENST00000557212.5,ENST00000418476.2,ENST00000486253.1	ENST00000672480.1,ENST00000394275.7,ENST00000495068.5,ENST00000553671.6,ENST00000497152.6,STRG.7900.1	0.0964912	0.10112359550561797	0.715447	0.302158273381295	0.0	0.10833333333333334	0.011	0.103	0.018	0.16	0.088	0.035	0.042	0.097	0	0.06	0.013	0.107	-0.618956
HERC2P3	ENSG00000180229.12	HERC2P3	chr15:20440642-20443338_chr15:20440642-20443370	ENST00000437318.5	ENST00000424611.5,ENST00000426501.5,ENST00000429257.5,ENST00000428453.5,ENST00000430598.5	0	0.5	0.42623	0.3333333333333333	0.3333333333333333	0.0	0	0.103	0.018	0.018	0.026	0.035	0.028	0.056	0.026	0.052	0	0.026	-0.42623
TJP1	ENSG00000104067.17	TJP1	chr15:29701689-29704161_chr15:29701689-29704221	ENST00000400011.6,ENST00000677774.1,ENST00000614355.5,ENST00000356107.11	ENST00000346128.10,ENST00000545208.6	0	0.0	1	0.0	0.3023255813953489	0.0	0	0.137	0	0.16	0.105	0	0	0.152	0.026	0.06	0	0.08	-1
ANXA2	ENSG00000182718.18	ANXA2	chr15:60386086-60393012_chr15:60386086-60393037	ENST00000678061.1,ENST00000678450.1	ENST00000559780.6	0.443366	1.0	0.762763	0.6088328075709779	0.7535641547861507	0.5522682445759369	0.137	0.172	0.159	0	0.254	0.079	0.386	0.248	0.37	0.121	0.28	0.227	-0.319397
INTS14	ENSG00000138614.15	INTS14	chr15:65607442-65610795_chr15:65607442-65611097	ENST00000568573.1,ENST00000573314.5	ENST00000442903.3,ENST00000431261.6,ENST00000313182.6	0	1.0	0.780908	0.7951582867783984	0.8354430379746836	1.0	0	0.435	0.266	0	0.499	0.14	0.427	0.11	0.396	0.078	0.333	0	-0.780908
AAGAB	ENSG00000103591.13,STRG.6369	AAGAB	chr15:67236820-67254413_chr15:67236820-67254558	ENST00000561452.5	STRG.6369.1,ENST00000261880.10,ENST00000558725.5	0.248908	0.0	0.857923	0.46111111111111114	0.16666666666666666	0.5442176870748299	0.057	0.172	0	0.213	0.157	0.026	0.083	0.097	0.026	0.13	0.08	0.067	-0.609015
TTC23	ENSG00000103852.13,STRG.7036	TTC23	chr15:99245510-99249170_chr15:99245510-99249416	ENST00000394132.7	STRG.7036.5,ENST00000560772.5,ENST00000459771.5	0.75	1.0	1	0.0	0.8269230769230769	1.0	0.069	0.023	0.124	0	0.157	0	0	0.028	0.043	0.009	0.027	0	-0.25
HMOX2	ENSG00000103415.12	HMOX2	chr16:4505483-4476665_chr16:4505483-4476487	ENST00000619913.4,ENST00000574466.5	ENST00000570646.6	0.114478	1.0	1	0.0	0.6007751937984496	1.0	0.034	0.263	0.142	0	0.157	0	0	0.069	0.155	0.103	0.013	0	-0.885522
ATF7IP2	STRG.7568,ENSG00000166669.13	ATF7IP2	chr16:10387143-10386451_chr16:10387143-10386122	STRG.7568.3	ENST00000562527.5,ENST00000566316.5,ENST00000561932.5,ENST00000569939.5,ENST00000569900.5	0	.	0.475904	0.2971014492753623	0.0	0.0	0	0.137	0	0	0.079	0.087	0.041	0.097	0	0.069	0	0.08	-0.475904
TMC5	ENSG00000103534.17,STRG.7537	TMC5	chr16:19430412-19411176_chr16:19430412-19410773	ENST00000381414.8,ENST00000396229.6,STRG.7537.2	ENST00000541464.5	0.463087	0.19774011299435032	0.73494	0.39855072463768115	0.7806451612903226	1.0	0.069	0.08	0.035	0.142	0.122	0.044	0.055	0.083	0.121	0.034	0.106	0	-0.271853
KIF22	ENSG00000079616.13	KIF22	chr16:29796892-29791461_chr16:29796892-29791221	ENST00000400751.9	ENST00000561482.5	0.506316	1.0	1	1.0	0.4873294346978557	.	0.481	0.469	0.709	0	0.779	0	0.979	0	0.5	0.526	0	0	-0.493684
SLC12A3	ENSG00000070915.10	SLC12A3	chr16:56892952-56892160_chr16:56892952-56892133	ENST00000438926.6,ENST00000566786.5	ENST00000563236.6,ENST00000262502.5	0.0372168	0.0	0.785714	0.30726256983240224	1.0	0.0	0.023	0.595	0	0.567	0.385	0.105	0.11	0.248	0.491	0	0	0.386	-0.748497
CES2	ENSG00000265408.1,ENSG00000172831.14	CES2,AC009084.1	chr16:66943298-66942785_chr16:66943298-66942737	ENST00000568470.6,ENST00000317091.10,ENST00000566869.1	ENST00000417689.6,ENST00000564420.1,ENST00000568347.1,ENST00000563988.1	0.223301	0.0	1	0.0	0.5	0.0	0.023	0.08	0	0.106	0.122	0	0	0.152	0.034	0.034	0	0.147	-0.776699
LUC7L	STRG.6739,ENSG00000007392.17	LUC7L	chr16:189339-189930_chr16:189339-189967	ENST00000397783.5	STRG.6739.7,STRG.6739.6,STRG.6739.3,ENST00000468732.5,ENST00000429378.5,ENST00000464711.5,ENST00000426094.5,ENST00000629543.2,ENST00000293872.13,ENST00000490762.5	0	0.0	0.236486	0.0	0.2524271844660194	0.0	0	0.149	0	0.107	0.035	0.113	0	0.055	0.026	0.077	0	0.174	-0.236486
ACD	ENSG00000102977.17,STRG.9433	ACD	chr16:67659795-67659876_chr16:67659795-67659902	ENST00000602622.5,ENST00000602850.5,ENST00000602821.1	STRG.9433.2,ENST00000602945.5,ENST00000602780.1,ENST00000602519.1,ENST00000620761.6,ENST00000602860.5,ENST00000219251.13,ENST00000602320.1,ENST00000620338.4	0	0.0	0.270833	0.0	0.0	0.0	0	0.138	0	0.124	0.026	0.07	0	0.083	0	0.112	0	0.08	-0.270833
CRK	ENSG00000167193.8	CRK	chr17:1423650-1436619_chr17:1423650-1436789	ENST00000300574.3	ENST00000398970.5,ENST00000572145.1	0.78327	1.0	1	1.0	0.35635359116022103	0.5	0.206	0.057	0.337	0	0.289	0	0.234	0	0.129	0.233	0.173	0.173	-0.21673
CTNS	ENSG00000040531.16	CTNS	chr17:3637106-3636887_chr17:3637106-3636831	ENST00000452111.5	ENST00000673669.1,ENST00000574776.6,ENST00000488623.6,ENST00000495445.5,ENST00000467663.5,ENST00000046640.9,ENST00000574218.1,ENST00000399306.7	0	0.0	1	0.0	0.0	.	0	0.102	0	0.071	0.009	0	0	0.014	0	0.009	0	0	-1
CYB5D2	ENSG00000167740.10	CYB5D2	chr17:4149890-4144005_chr17:4149890-4143763	ENST00000301391.8	ENST00000575251.5,ENST00000573984.1	0	1.0	1	.	1.0	1.0	0	0.034	0.106	0	0.157	0	0	0	0.121	0	0.147	0	-1
CYB5D2	STRG.8269,ENSG00000167740.10	CYB5D2	chr17:4149890-4144005_chr17:4149890-4143919	ENST00000301391.8	STRG.8269.4	0	0.2994350282485876	0.720183	0.0	0.6994219653179191	0.8448275862068966	0	0.321	0.106	0.248	0.157	0.061	0	0.221	0.121	0.052	0.147	0.027	-0.720183
ENO3	ENSG00000108515.18	ENO3	chr17:4951827-4951224_chr17:4951827-4951182	ENST00000323997.10,ENST00000519300.1	ENST00000519602.6,ENST00000521659.5,ENST00000519584.5,ENST00000518972.5,ENST00000519834.5,ENST00000571235.5	0.245776	0.35454545454545455	0.472892	0.47586206896551725	0.29930394431554525	0.28609625668449196	0.16	0.491	0.195	0.355	0.157	0.175	0.138	0.152	0.129	0.302	0.107	0.267	-0.227116
DRG2	STRG.10708,ENSG00000108591.10	DRG2	chr17:18107153-18106486_chr17:18107153-18106470	ENST00000225729.8,STRG.10708.4,ENST00000580055.5,ENST00000467099.6,ENST00000583355.1,ENST00000582528.5,ENST00000497744.1,ENST00000482564.1	ENST00000395726.8	0.632653	0.6112852664576802	0.866412	0.7985611510791366	1.0	1.0	0.217	0.126	0.195	0.124	0.227	0.035	0.111	0.028	0.163	0	0.213	0	-0.233759
AC022706.1	ENSG00000267364.2	AC022706.1	chr17:35323147-35313706_chr17:35323147-35313644	ENST00000662865.1,ENST00000659130.1	ENST00000669048.1,ENST00000663051.1	0	0.0	1	.	1.0	1.0	0	0.149	0	0.053	0.122	0	0	0	0.052	0	0.04	0	-1
NFE2L1	ENSG00000082641.16	NFE2L1	chr17:48050606-48048864_chr17:48050606-48048847	ENST00000361665.7,ENST00000585062.1	ENST00000582574.1	0	1.0	1	.	1.0	1.0	0	0.011	0.231	0	0.114	0	0	0	0.043	0	0.12	0	-1
PRKAR1A	ENSG00000108946.15	PRKAR1A	chr17:68515393-68512579_chr17:68515393-68512548	ENST00000392711.5,ENST00000588702.5	ENST00000592194.1,ENST00000585608.5,ENST00000585460.1,ENST00000589228.6,ENST00000392710.8	0.11039	0.0	0.36165	0.0	0.30115830115830117	0.0	0.034	0.274	0	0.195	0.149	0.263	0	0.235	0.078	0.181	0	0.106	-0.251261
HAUS1	ENSG00000152240.13	HAUS1	chr18:46118180-46105408_chr18:46118180-46105368	ENST00000591715.5	ENST00000592471.1,ENST00000591098.1,ENST00000282058.11	0	0.12535211267605634	0.253049	0.07081174438687392	0.16634429400386846	0.10468750000000002	0	0.641	0.089	0.621	0.166	0.49	0.041	0.538	0.086	0.431	0.067	0.573	-0.253049
TMEM161A	ENSG00000064545.15	TMEM161A	chr19:19121166-19121307_chr19:19121166-19121317	ENST00000587583.6,ENST00000162044.14,ENST00000587096.5,ENST00000589448.5,ENST00000587406.5,ENST00000450333.6	ENST00000587985.6	0.764103	0.5988700564971752	1	1.0	1.0	1.0	0.149	0.046	0.106	0.071	0.079	0	0.152	0	0.155	0	0.147	0	-0.235897
POLR2I	ENSG00000105258.9	POLR2I	chr19:36114713-36114797_chr19:36114713-36114819	ENST00000221859.9,ENST00000586789.5,ENST00000592962.5	ENST00000586439.1	0.0625575	0.22063037249283668	0.368838	0.11904761904761905	0.3087757313109426	0.18039624608967675	0.068	1.019	0.231	0.816	0.419	0.717	0.11	0.814	0.285	0.638	0.173	0.786	-0.306281
C19orf54	ENSG00000188493.15,STRG.17371	C19orf54	chr19:40742770-40743904_chr19:40742770-40743914	STRG.17371.2,ENST00000378313.7,ENST00000597507.1,ENST00000470681.5,ENST00000596809.5	ENST00000469741.6	0.7125	0.8317757009345794	1	1.0	1.0	1.0	0.057	0.023	0.089	0.018	0.105	0	0.193	0	0.189	0	0.133	0	-0.2875
LIG1	ENSG00000105486.14,STRG.20654	LIG1	chr19:48119190-48120166_chr19:48119190-48121169	ENST00000613670.4,ENST00000601091.5,ENST00000594759.5	STRG.20654.4,ENST00000594067.5,ENST00000263274.12,ENST00000427526.6,ENST00000536218.5	0.088	0.22012578616352202	0.664122	0.0	0.0	0.27397260273972607	0.011	0.114	0.035	0.124	0.087	0.044	0	0.18	0	0.095	0.04	0.106	-0.576122
QPCTL	STRG.20589,ENSG00000011478.13	QPCTL	chr19:45693412-45693103_chr19:45693412-45692910	ENST00000677024.1,ENST00000677542.1	ENST00000012049.10,STRG.20589.1,STRG.20589.2,ENST00000678862.1,ENST00000366382.8,ENST00000591606.1	0.25	0.0	0.922018	0.0	0.20858895705521474	0.8107142857142856	0.046	0.138	0	0.213	0.201	0.017	0	0.179	0.034	0.129	0.227	0.053	-0.672018
U2AF2	ENSG00000063244.13,STRG.14780	U2AF2	chr19:55669443-55669181_chr19:55669443-55669169	ENST00000308924.9	ENST00000450554.6,STRG.14780.5,ENST00000590551.1	0	0.5	0.36747	0.224	0.44516129032258067	0.0	0	0.114	0.035	0.035	0.061	0.105	0.028	0.097	0.069	0.086	0	0.12	-0.36747
FHL2	ENSG00000115641.19	FHL2	chr2:105386540-105389875_chr2:105386540-105390106	ENST00000447958.1	ENST00000344213.9	0	0.0	1	.	0.0	0.0	0	0.137	0	0.16	0.009	0	0	0	0	0.121	0	0.333	-1
SMPD4	ENSG00000136699.20	SMPD4	chr2:130176637-130181295_chr2:130176637-130181529	ENST00000441135.1	ENST00000680679.1,ENST00000431183.6,ENST00000412570.5,ENST00000680810.1,ENST00000454468.5,ENST00000681660.1,ENST00000433118.5,ENST00000680298.1,ENST00000351288.10,ENST00000473720.5,ENST00000409031.5,ENST00000680987.1,ENST00000439029.5,ENST00000680401.1,ENST00000680196.1	0	0.0	0.210843	0.0	0.0	0.0	0	0.08	0	0.142	0.035	0.131	0	0.166	0	0.155	0	0.159	-0.210843
TTC21B	ENSG00000123607.16	TTC21B	chr2:165930364-165931740_chr2:165930364-165931757	ENST00000680327.1,ENST00000679931.1	ENST00000681167.1,ENST00000679356.1,ENST00000680657.1,ENST00000680888.1,ENST00000680947.1,ENST00000679799.1,ENST00000243344.8,ENST00000679840.1,ENST00000679671.1,ENST00000681606.1,ENST00000681483.1,ENST00000681024.1,ENST00000680448.1,ENST00000680690.1,ENST00000679676.1,ENST00000681819.1,ENST00000652557.1,ENST00000464374.5,ENST00000679967.1,ENST00000681083.1,ENST00000681952.1,ENST00000681502.1	0	0.0	0.273684	0.0	0.0	0.0	0	0.102	0	0.106	0.026	0.069	0	0.083	0	0.12	0	0.092	-0.273684
HSPD1	ENSG00000144381.18	HSPD1	chr2:197498850-197499141_chr2:197498850-197499166	ENST00000418022.2	ENST00000439605.2	0	0.4608695652173913	1	0.0	1.0	0.5541666666666667	0	0.069	0.106	0.124	0.131	0	0	0.097	0.086	0	0.133	0.107	-1
HAT1	STRG.11826,ENSG00000128708.13	HAT1	chr2:171925536-171924927_chr2:171925536-171923117	ENST00000494601.5	STRG.11826.3	0.73665	0.8384146341463415	1	1.0	1.0	0.8953125000000001	0.607	0.217	0.55	0.106	0.63	0	0.8	0	0.577	0	0.573	0.067	-0.26335
AGPS	ENSG00000018510.18	AGPS	chr2:177420268-177393059_chr2:177420268-177393049	ENST00000680155.1	ENST00000637633.2,ENST00000679459.1,ENST00000680770.1,ENST00000680705.1,ENST00000681752.1,ENST00000460342.2,ENST00000679421.1,ENST00000680910.1,ENST00000681032.1,ENST00000680893.1,ENST00000681565.1,ENST00000680677.1,ENST00000409888.1,ENST00000642466.2,ENST00000264167.11	0	0.0	0.30837	0.21896162528216706	0.2837465564738292	0.6149425287356323	0	0.206	0	0.39	0.07	0.157	0.097	0.346	0.103	0.26	0.107	0.067	-0.30837
ITPRID2	STRG.11674,ENSG00000138434.17	ITPRID2	chr2:181918597-181917005_chr2:181918597-181916427	ENST00000440623.5	ENST00000431877.7,ENST00000320370.11,ENST00000409001.5,ENST00000454579.5,ENST00000416081.5,ENST00000409136.5,STRG.11674.4	0	0.0	0.5	0.0	0.0	0.0	0	0.252	0	0.213	0.07	0.07	0	0.331	0	0.233	0	0.373	-0.5
NABP1	ENSG00000173559.15,STRG.11715	NABP1	chr2:191678989-191678705_chr2:191678989-191678241	ENST00000674172.1,ENST00000674414.1,ENST00000307849.7,ENST00000674262.1,ENST00000425611.9,ENST00000451500.5	ENST00000491331.5,ENST00000307834.9,ENST00000674187.1,ENST00000462712.5,ENST00000410026.7,ENST00000674360.1,ENST00000674406.1,STRG.11715.4	0.391635	0.10112359550561797	0.656126	0.8875502008032129	0.6840490797546013	0.41150442477876104	0.103	0.16	0.018	0.16	0.166	0.087	0.221	0.028	0.223	0.103	0.093	0.133	-0.264492
PPP1R7	ENSG00000115685.15	PPP1R7	chr2:241159212-241158549_chr2:241159212-241158531	ENST00000438799.5,ENST00000402734.5,ENST00000423280.5,ENST00000407025.5,ENST00000272983.12,ENST00000234038.11,ENST00000439916.5,ENST00000406106.7,ENST00000401987.5,ENST00000427172.5,ENST00000485630.5	ENST00000404405.7,ENST00000450367.1,ENST00000467159.5	0.6171	1.0	0.932468	1.0	1.0	1.0	0.332	0.206	0.337	0	0.359	0.026	0.359	0	0.414	0	0.453	0	-0.315367
NAA20	ENSG00000173418.12	NAA20	chr20:20022455-20018041_chr20:20022455-20017449	ENST00000398602.2	ENST00000310450.8,ENST00000463154.5,ENST00000334982.9	0	0.0	1	1.0	0.5741935483870968	0.26058631921824105	0	0.206	0	0.638	0.367	0	0.648	0	0.267	0.198	0.08	0.227	-1
TGIF2	ENSG00000118707.11	TGIF2	chr20:36578740-36573745_chr20:36578740-36573652	ENST00000373872.9	ENST00000373874.6	0.465116	0.0	1	0.0	1.0	0.0	0.08	0.092	0	0.177	0.114	0	0	0.041	0.19	0	0	0.147	-0.534884
IFT52	ENSG00000101052.13	IFT52	chr20:43594692-43591054_chr20:43594692-43591029	ENST00000373030.8	ENST00000373039.4	0.377049	0.6698113207547169	1	1.0	0.43333333333333335	0.8448275862068966	0.069	0.114	0.071	0.035	0.079	0	0.097	0	0.026	0.034	0.147	0.027	-0.622951
NELFCD	ENSG00000101158.15,STRG.12536	NELFCD	chr20:58994109-58993764_chr20:58994109-58993675	ENST00000602795.6,ENST00000652272.2,ENST00000460601.5	STRG.12536.2,ENST00000477741.5,ENST00000479207.1	0.719346	1.0	0.965863	0.8711943793911007	0.9604651162790697	1.0	0.264	0.103	0.532	0	0.481	0.017	0.372	0.055	0.413	0.017	0.454	0	-0.246517
TBC1D20	ENSG00000125875.15	TBC1D20	chr20:441689-441778_chr20:441689-441856	ENST00000681441.1	ENST00000680088.1,ENST00000679741.1,ENST00000681389.1,ENST00000461304.5,ENST00000680792.1,ENST00000681636.1,ENST00000354200.5,ENST00000681777.1,ENST00000680911.1,ENST00000680284.1,ENST00000681551.1,ENST00000679895.1,ENST00000681129.1,ENST00000680990.1,ENST00000681414.1,ENST00000681539.1,ENST00000679973.1,ENST00000680515.1,ENST00000681742.1,ENST00000680050.1,ENST00000679944.1,ENST00000680106.1	0	0.0	0.351351	0.0	0.0	0.0	0	0.183	0	0.124	0.052	0.096	0	0.138	0	0.129	0	0.134	-0.351351
TMEM230	ENSG00000089063.15	TMEM230	chr20:5109445-5112719_chr20:5109445-5112729	ENST00000379283.6	ENST00000379299.6	0	0.3145245559038662	0.323374	0.43976777939042083	0.16104868913857678	0.36563071297989036	0	0.595	0.301	0.656	0.184	0.385	0.303	0.386	0.129	0.672	0.2	0.347	-0.323374
TMEM230	ENSG00000089063.15	TMEM230	chr20:5109445-5112719_chr20:5109445-5112742	ENST00000379283.6	ENST00000492419.1,ENST00000379279.6	0	0.5856031128404668	0.382536	0.536283185840708	0.9347826086956521	0.3333333333333333	0	0.251	0.301	0.213	0.184	0.297	0.303	0.262	0.129	0.009	0.2	0.4	-0.382536
AURKA	ENSG00000087586.18	AURKA	chr20:56388202-56391942_chr20:56388202-56392167	ENST00000347343.6	ENST00000395915.8,ENST00000395907.5	0.75	1.0	1	1.0	.	0.91875	0.069	0.023	0.16	0	0.122	0	0.179	0	0	0	0.147	0.013	-0.25
DYRK1A	ENSG00000157540.22	DYRK1A	chr21:37511910-37506354_chr21:37511910-37506223	ENST00000338785.8	ENST00000646523.1,ENST00000647425.1,ENST00000647188.2,ENST00000647504.1,ENST00000644942.1,ENST00000643624.1,ENST00000398960.7,ENST00000646548.1,ENST00000646224.1,ENST00000646351.1	0	0.5	0.257143	1.0	0.17307692307692307	0.0	0	0.115	0.035	0.035	0.009	0.026	0.028	0	0.009	0.043	0	0.013	-0.257143
SUMO3	ENSG00000184900.16	SUMO3	chr21:44809118-44813861_chr21:44809118-44813975	ENST00000411651.6	ENST00000397898.7,ENST00000397893.3,ENST00000332859.11,ENST00000479153.1	0.2125	0.0	0.472973	0.7477477477477478	0.13178294573643412	0.6666666666666667	0.034	0.126	0	0.142	0.07	0.078	0.083	0.028	0.017	0.112	0.08	0.04	-0.260473
PES1	ENSG00000100029.18	PES1	chr22:30581644-30584364_chr22:30581644-30584415	ENST00000406208.7,ENST00000354694.12,ENST00000335214.8,ENST00000402281.5,ENST00000405677.5	ENST00000402284.7	0.64507	1.0	1	1.0	1.0	1.0	0.229	0.126	0.39	0	0.254	0	0.262	0	0.233	0	0.347	0	-0.35493
FOXRED2	ENSG00000100350.15	FOXRED2	chr22:36506423-36506911_chr22:36506423-36507008	ENST00000216187.10	ENST00000397224.9	0.175258	0.1267605633802817	0.5	0.0	0.5652173913043478	0.28723404255319146	0.034	0.16	0.018	0.124	0.026	0.026	0	0.097	0.078	0.06	0.027	0.067	-0.324742
RABL2B	STRG.13021,ENSG00000079974.18	RABL2B	chr22:50769124-50769424_chr22:50769124-50769454	STRG.13021.1,ENST00000395593.7,ENST00000436958.5	ENST00000465063.5,ENST00000425098.5,ENST00000354869.7,ENST00000395595.8,ENST00000395591.5,ENST00000435118.5,ENST00000395598.7	0	0.0	1	0.0	0.39534883720930236	0.0	0	0.057	0	0.089	0.131	0	0	0.083	0.017	0.026	0	0.106	-1
SMARCB1	ENSG00000099956.20	SMARCB1	chr22:23803294-23801135_chr22:23803294-23801081	ENST00000344921.11,ENST00000417137.6	ENST00000407422.8,ENST00000644036.2,ENST00000647057.1,ENST00000643421.1,ENST00000646911.1	0	0.0	0.26506	0.0	0.0	0.0	0	0.172	0	0.124	0.044	0.122	0	0.152	0	0.198	0	0.239	-0.26506
RPL23AP82	ENSG00000184319.16,STRG.13022	RPL23AP82	chr22:50785172-50784072_chr22:50785172-50783864	ENST00000463325.5,ENST00000480246.1	ENST00000462238.5,STRG.13022.3	0	0.0	0.416268	0.2782258064516129	0.3839285714285714	0.334375	0	0.114	0	0.177	0.087	0.122	0.069	0.179	0.086	0.138	0.107	0.213	-0.416268
RPL23AP82	ENSG00000184319.16	RPL23AP82	chr22:50785172-50784072_chr22:50785172-50784021	ENST00000463325.5,ENST00000480246.1	ENST00000494075.5,ENST00000423888.5,ENST00000651346.1	0	0.0	0.664122	0.38333333333333336	0.5	0.7985074626865671	0	0.137	0	0.123	0.087	0.044	0.069	0.111	0.086	0.086	0.107	0.027	-0.664122
ITPR1	ENSG00000150995.20	ITPR1	chr3:4676613-4675248_chr3:4676613-4675221	ENST00000302640.12,ENST00000649015.2,ENST00000650294.1,ENST00000443694.4,ENST00000647717.1	ENST00000357086.10,ENST00000354582.11,ENST00000456211.8,ENST00000648266.1,ENST00000648309.1,ENST00000648038.1,ENST00000648431.1	0.2875	0.2731958762886598	0.814286	0.6626506024096386	0.39999999999999997	1.0	0.023	0.057	0.053	0.141	0.114	0.026	0.055	0.028	0.052	0.078	0.093	0	-0.526786
TMEM42	STRG.13532,ENSG00000169964.8	TMEM42	chr3:44864196-44862116_chr3:44864196-44862015	STRG.13532.6,ENST00000302392.5	STRG.13532.5	0.701754	0.5	1	0.0	0.6829268292682926	1.0	0.08	0.034	0.035	0.035	0.122	0	0	0.069	0.112	0.052	0.08	0	-0.298246
CCDC66	ENSG00000180376.17	CCDC66	chr3:56558845-56557253_chr3:56558845-56557234	ENST00000422222.5,ENST00000460838.5,ENST00000439445.5,ENST00000394672.8,ENST00000459746.5,ENST00000472582.5,ENST00000434467.5,ENST00000341455.10,ENST00000422788.5,ENST00000442522.6	ENST00000326595.11,ENST00000471681.5	0.740458	0.5725806451612903	1	0.770949720670391	0.9628099173553719	1.0	0.194	0.068	0.071	0.053	0.263	0	0.138	0.041	0.233	0.009	0.147	0	-0.259542
NMD3	STRG.14260,ENSG00000169251.13	NMD3	chr3:161221993-161221724_chr3:161221993-161221409	ENST00000463518.5	STRG.14260.4,ENST00000472947.5,ENST00000351193.7	0	0.0	1	.	0.05806451612903225	0.0	0	0.343	0	0.053	0.044	0	0	0	0.009	0.146	0	0.24	-1
FGD5-AS1	ENSG00000225733.6,STRG.13484	FGD5-AS1	chr3:14946154-14947086_chr3:14946154-14947113	STRG.13484.2,ENST00000424349.1,ENST00000655923.1	ENST00000665738.1	0.368664	1.0	1	1.0	1.0	0.6	0.08	0.137	0.213	0	0.122	0	0.11	0	0.121	0	0.12	0.08	-0.631336
ANKRD28	ENSG00000206560.11	ANKRD28	chr3:15795306-15796404_chr3:15795306-15797970	ENST00000461696.1	ENST00000497037.5,ENST00000624145.3	0.598837	1.0	1	0.8870967741935484	1.0	1.0	0.103	0.069	0.071	0	0.079	0	0.11	0.014	0.052	0	0.093	0	-0.401163
GOLGB1	ENSG00000173230.15	GOLGB1	chr3:121668158-121669196_chr3:121668158-121669211	ENST00000393667.7	ENST00000482512.5,ENST00000614479.4,ENST00000340645.9	0	0.0	0.321101	0.0	0.4751381215469613	1.0	0	0.286	0	0.142	0.07	0.148	0	0.248	0.086	0.095	0.253	0	-0.321101
COPB2	ENSG00000184432.11	COPB2	chr3:139383435-139389468_chr3:139383435-139389547	ENST00000510181.6,ENST00000512153.5	ENST00000677601.1,ENST00000677309.1,ENST00000333188.10,ENST00000512309.2,ENST00000677882.1,ENST00000504295.1,ENST00000515006.5,ENST00000503326.6,ENST00000677073.1	0.215909	0.7517730496453899	0.444915	0.4636871508379889	0.3822525597269625	0.8556149732620321	0.057	0.207	0.106	0.035	0.105	0.131	0.083	0.096	0.112	0.181	0.16	0.027	-0.229006
PHC3	ENSG00000173889.16	PHC3	chr3:170178938-170181686_chr3:170178938-170181701	ENST00000494943.5,ENST00000472330.5,ENST00000474275.5	ENST00000491258.1,ENST00000481639.1,ENST00000466189.5,ENST00000497658.5,ENST00000484931.5,ENST00000465896.5,ENST00000467570.5,ENST00000479467.5,ENST00000475729.5,ENST00000495893.7	0.0604396	0.559748427672956	0.260606	0.14507772020725387	0.0	0.12206572769953052	0.011	0.171	0.089	0.07	0.043	0.122	0.028	0.165	0	0.207	0.026	0.187	-0.200167
FAM200B	ENSG00000288606.1,ENSG00000237765.8	FAM200B,AC114744.2	chr4:15686235-15682021_chr4:15686235-15681901	ENST00000510032.5,ENST00000513053.5,ENST00000502856.5	ENST00000515697.5,ENST00000509022.5,ENST00000505260.5,ENST00000504598.5,ENST00000507305.5,ENST00000422728.3	0.404255	0.36317135549872126	0.614706	0.4075067024128686	0.372972972972973	0.5772727272727273	0.171	0.252	0.142	0.249	0.209	0.131	0.152	0.221	0.138	0.232	0.254	0.186	-0.210451
ENOPH1	ENSG00000145293.16	ENOPH1	chr4:82447919-82430913_chr4:82447919-82430884	ENST00000273920.8	ENST00000509635.5,ENST00000505846.5	0	1.0	1	1.0	1.0	1.0	0	0.114	0.124	0	0.114	0	0.165	0	0.103	0	0.08	0	-1
TRIM2	ENSG00000109654.16,ENSG00000288637.1	TRIM2,AC013477.1	chr4:153324077-153322828_chr4:153324077-153322816	ENST00000676408.1,ENST00000675079.1,ENST00000675899.1,ENST00000676167.1,ENST00000674935.1,ENST00000676196.1,ENST00000674847.1,ENST00000675462.1,ENST00000674726.1	ENST00000676423.1,ENST00000675745.1,ENST00000676348.1,ENST00000674874.1,ENST00000675518.1,ENST00000675315.1,ENST00000676458.1,ENST00000675782.1,ENST00000437508.7,ENST00000674680.1,ENST00000675838.1,ENST00000494872.6,ENST00000460908.2,ENST00000433687.2,ENST00000675780.1,ENST00000338700.10,ENST00000676305.1,ENST00000674976.1,ENST00000675411.1,ENST00000676172.1,ENST00000676029.1,ENST00000675293.1,EN…	0	0.6698113207547169	0.639118	0.9452054794520548	0.0	0.960960960960961	0	0.239	0.142	0.07	0.464	0.262	0.483	0.028	0	0.457	0.32	0.013	-0.639118
XRCC4	ENSG00000152422.16	XRCC4	chr5:83104909-83077662_chr5:83104909-83077615	ENST00000282268.7,ENST00000511817.1	ENST00000338635.10,ENST00000396027.9,ENST00000542685.5	0	0.24822695035460993	0.357895	0.2014388489208633	0.49275362318840576	0.08904109589041094	0	0.126	0.035	0.106	0.034	0.061	0.028	0.111	0.034	0.035	0.013	0.133	-0.357895
CENPK	ENSG00000123219.13	CENPK	chr5:65554946-65561462_chr5:65554946-65561496	ENST00000505960.5,ENST00000510693.5,ENST00000396679.6	ENST00000510354.1,ENST00000514814.5,ENST00000510768.5	0.575597	0.6112852664576802	0.83642	0.7995169082125604	0.6657458563535912	0.615606936416185	0.217	0.16	0.195	0.124	0.271	0.053	0.331	0.083	0.241	0.121	0.213	0.133	-0.260823
MRPS27	STRG.16730,ENSG00000113048.17	MRPS27	chr5:72314158-72320148_chr5:72314158-72320180	STRG.16730.2,ENST00000513900.5,ENST00000522404.5,ENST00000522095.1,ENST00000261413.10,ENST00000520285.5	ENST00000457646.8,ENST00000515404.5	0.51068	0.592901878914405	1	0.6144975288303131	0.6055045871559633	0.6153846153846154	0.263	0.252	0.284	0.195	0.455	0	0.373	0.234	0.198	0.129	0.32	0.2	-0.48932
MRPS27	ENSG00000113048.17	MRPS27	chr5:72314158-72319999_chr5:72314158-72320180	ENST00000523654.5	ENST00000457646.8,ENST00000515404.5	0.0836364	0.15217391304347827	1	0.0	0.06521739130434781	0.11894273127753303	0.023	0.252	0.035	0.195	0.009	0	0	0.234	0.009	0.129	0.027	0.2	-0.916364
TTC37	ENSG00000198677.12,STRG.16453	TTC37	chr5:95550650-95554880_chr5:95550650-95554935	ENST00000513823.5	STRG.16453.5,ENST00000358746.7,ENST00000514952.5	0	0.0	0.346154	0.0	0.3461538461538461	0.0	0	0.126	0	0.018	0.009	0.017	0	0.138	0.009	0.017	0	0.013	-0.346154
YIPF5	ENSG00000145817.17	YIPF5	chr5:144169965-144170283_chr5:144169965-144170534	ENST00000448443.6	ENST00000508754.1,ENST00000274496.10,ENST00000522203.5	0	0.4540816326530612	0.927966	0.5299145299145299	0.10397553516819574	0.13029315960912052	0	0.32	0.089	0.107	0.219	0.017	0.124	0.11	0.034	0.293	0.04	0.267	-0.927966
LARS1	ENSG00000133706.19	LARS1	chr5:146144709-146149551_chr5:146144709-146149657	ENST00000674170.1	ENST00000674290.1	0.311475	0.4119601328903655	0.822917	.	0.25	1.0	0.057	0.126	0.124	0.177	0.079	0.017	0	0	0.026	0.078	0.04	0	-0.511441
BPHL	ENSG00000137274.13,STRG.16847	BPHL	chr6:3138040-3137493_chr6:3138040-3137422	STRG.16847.3,ENST00000490918.5	ENST00000430655.6,ENST00000433912.5,ENST00000380368.6,ENST00000488487.2	0	0.3396226415094339	0.395349	0.20289855072463767	0.3333333333333333	0.16874999999999998	0	0.103	0.018	0.035	0.017	0.026	0.014	0.055	0.017	0.034	0.027	0.133	-0.395349
TNFAIP3	ENSG00000118503.15	TNFAIP3	chr6:137871212-137867542_chr6:137871212-137867494	ENST00000421450.1,ENST00000612899.5	ENST00000237289.8	0	1.0	1	1.0	1.0	1.0	0	0.103	0.018	0	0.07	0	0.041	0	0.086	0	0.027	0	-1
ECI2	ENSG00000198721.13	ECI2	chr6:4133711-4135311_chr6:4133711-4135510	ENST00000465828.5	ENST00000380118.8,ENST00000478266.6,ENST00000380120.6	0	1.0	0.667939	0.75	1.0	1.0	0	0.126	0.035	0	0.175	0.087	0.165	0.055	0.164	0	0.24	0	-0.667939
TBC1D7	ENSG00000145979.18,STRG.16832	TBC1D7	chr6:13326906-13328295_chr6:13326906-13328455	STRG.16832.4,ENST00000379300.8,ENST00000607532.5,ENST00000450347.5	STRG.16832.1,STRG.16832.3,ENST00000379307.6,ENST00000343141.8,ENST00000421203.6,ENST00000606370.5,ENST00000356436.8	0.449782	0.0	0.757991	0.8403041825095057	0.6187845303867403	1.0	0.103	0.126	0	0.195	0.166	0.053	0.221	0.042	0.112	0.069	0.213	0	-0.308209
EHMT2	ENSG00000204371.11	EHMT2	chr6:31884799-31884890_chr6:31884799-31884911	ENST00000480912.5	ENST00000461880.5,ENST00000494816.5,ENST00000477678.1,ENST00000436026.1,ENST00000375528.8,ENST00000395728.7,ENST00000375537.8,ENST00000375530.8	0	0.0	0.258475	0.0	0.0	0.07514450867052022	0	0.194	0	0.301	0.061	0.175	0	0.234	0	0.172	0.013	0.16	-0.258475
CUTA	ENSG00000112514.18	CUTA	chr6:33417695-33417958_chr6:33417695-33418086	ENST00000488478.5,ENST00000488034.6	ENST00000374484.8,ENST00000374500.10	0	0.0	0.220056	0.13911290322580647	0.2560646900269542	0.44011976047904194	0	0.355	0	0.266	0.079	0.28	0.069	0.427	0.095	0.276	0.147	0.187	-0.220056
LINC00680	ENSG00000215190.9	LINC00680	chr6:57947177-57948872_chr6:57947177-57948917	ENST00000422882.1,ENST00000418765.6,ENST00000418368.1	ENST00000399751.6,ENST00000450081.5	0.403509	1.0	0.939597	0.9078947368421052	0.875912408759124	1.0	0.023	0.034	0.177	0	0.14	0.009	0.138	0.014	0.12	0.017	0.106	0	-0.536089
EPB41L2	ENSG00000079819.19,STRG.17785	EPB41L2	chr6:130956499-131063141_chr6:130956499-131063154	ENST00000368128.6,ENST00000445890.6,ENST00000530481.5,ENST00000525271.5,ENST00000527411.5	STRG.17785.1,ENST00000628542.2,ENST00000337057.8,ENST00000392427.7	0	0.0	0.422907	0.35751295336787564	0.07053941908713691	0.20149253731343283	0	0.194	0	0.231	0.096	0.131	0.069	0.124	0.017	0.224	0.027	0.107	-0.422907
IFNGR1	ENSG00000027697.15	IFNGR1	chr6:137207077-137218671_chr6:137207077-137219242	ENST00000644894.1	ENST00000458076.5,ENST00000478333.1,ENST00000367739.9	0	0.0	0.230088	.	0.0	0.0	0	0.149	0	0.124	0.026	0.087	0	0	0	0.129	0	0.12	-0.230088
DNAH11	ENSG00000105877.18	DNAH11	chr7:21617618-21616307_chr7:21617618-21616292	ENST00000620169.4,ENST00000328843.10	ENST00000409508.8	0	1.0	1	0.0	0.0	1.0	0	0.08	0.035	0	0.219	0	0	0.097	0	0.112	0.147	0	-1
NUP42	ENSG00000136243.17,STRG.18402	NUP42	chr7:23185069-23182489_chr7:23185069-23182206	ENST00000485250.5	STRG.18402.1,ENST00000438012.5,ENST00000497500.5,ENST00000410002.7,ENST00000258742.10,ENST00000487595.5,ENST00000413919.1	0.117949	0.28494623655913975	0.32377	0.12669683257918551	0.5845410628019324	0.2834224598930481	0.023	0.172	0.106	0.266	0.079	0.165	0.028	0.193	0.121	0.086	0.053	0.134	-0.205822
PSMC2	ENSG00000161057.13	PSMC2	chr7:103347523-103344525_chr7:103347523-103344342	ENST00000679341.1	ENST00000679205.1	0	1.0	0.807786	1.0	1.0	0.0	0	0.092	0.177	0	0.332	0.079	0.51	0	0.25	0	0	0.107	-0.807786
DUS4L	STRG.18797,ENSG00000288558.2,ENSG00000105865.11	DUS4L,DUS4L-BCAP29	chr7:107564587-107564209_chr7:107564587-107564059	ENST00000422290.5,ENST00000674049.1,ENST00000265720.8,ENST00000673780.1,ENST00000673992.1,ENST00000673757.1,ENST00000458611.1	STRG.18797.2,ENST00000431839.5	0.452381	1.0	1	1.0	1.0	1.0	0.057	0.069	0.053	0	0.148	0	0.083	0	0.069	0	0.027	0	-0.547619
SSBP1	ENSG00000106028.11	SSBP1	chr7:141739123-141738593_chr7:141739123-141738410	ENST00000612337.4,ENST00000463093.5	ENST00000496622.1,ENST00000265304.11,ENST00000489378.5,ENST00000469123.5,ENST00000465582.5,ENST00000465167.1	0.286257	0.42445099967223854	0.518509	0.5732758620689655	0.5342044581091469	0.5733137829912023	0.904	2.254	1.295	1.756	2.073	1.925	2.261	1.683	2.085	1.818	2.346	1.746	-0.232252
NUB1	ENSG00000013374.17	NUB1	chr7:151375847-151374243_chr7:151375847-151374201	ENST00000568733.6,ENST00000470229.6	ENST00000413040.7	0	0.44375000000000003	0.628571	0.2971014492753623	0.0	1.0	0	0.183	0.071	0.089	0.044	0.026	0.041	0.097	0	0.095	0.04	0	-0.628571
IGFBP3	ENSG00000146674.15	IGFBP3	chr7:45917439-45920719_chr7:45917439-45920737	ENST00000381083.9	ENST00000460477.1,ENST00000275521.10,ENST00000613132.4,ENST00000615754.4,ENST00000381086.9	0	1.0	1	0.6239157372986369	0.5374186550976139	1.0	0	1.889	1.827	0	1.653	0	1.007	0.607	0.991	0.853	1.706	0	-1
FIGNL1	ENSG00000132436.11	FIGNL1	chr7:50448289-50449117_chr7:50448289-50449562	ENST00000433017.5	ENST00000395556.6	0.248175	.	1	1.0	1.0	0.5970149253731343	0.034	0.103	0	0	0.035	0	0.014	0	0.026	0	0.04	0.027	-0.751825
SDAD1P1	STRG.19365,ENSG00000228451.4	SDAD1P1	chr8:26381866-26382310_chr8:26381866-26382387	ENST00000650042.1	STRG.19365.1,ENST00000519902.1	0	0.5	0.333333	0.20289855072463767	0.0	0.33749999999999997	0	0.161	0.035	0.035	0.035	0.07	0.028	0.11	0	0.138	0.027	0.053	-0.333333
UQCRB	ENSG00000156467.10	UQCRB	chr8:96231132-96231225_chr8:96231132-96231378	ENST00000521036.5	ENST00000518406.5	0.345638	0.4747774480712167	0.693925	0.5	0.6685082872928176	0.5	0.103	0.195	0.16	0.177	0.297	0.131	0.248	0.248	0.121	0.06	0.16	0.16	-0.348288
PCM1	STRG.19214,ENSG00000078674.18	PCM1	chr8:17993482-17991700_chr8:17993482-17991676	ENST00000325083.12,ENST00000524226.5,ENST00000522275.5,STRG.19214.1	ENST00000519253.5	0.748634	0.5821596244131455	1	1.0	0.7500000000000001	1.0	0.137	0.046	0.124	0.089	0.289	0	0.166	0	0.129	0.043	0.267	0	-0.251366
SLC25A37	ENSG00000147454.14	SLC25A37	chr8:23568321-23566813_chr8:23568321-23566336	ENST00000290075.10	ENST00000519973.6,ENST00000523930.1	0.583942	1.0	0.931298	0.8870967741935484	0.5	1.0	0.08	0.057	0.071	0	0.122	0.009	0.11	0.014	0.034	0.034	0.067	0	-0.347356
SMIM19	ENSG00000176209.12	SMIM19	chr8:42546468-42542373_chr8:42546468-42541705	ENST00000417410.7,ENST00000529505.1	ENST00000414154.6,ENST00000498447.5	0.184466	0.18661971830985913	0.953368	1.0	0.40066225165562913	1.0	0.057	0.252	0.053	0.231	0.184	0.009	0.262	0	0.121	0.181	0.227	0	-0.768902
RMI1	ENSG00000178966.17	RMI1	chr9:83999708-83981004_chr9:83999708-83980891	ENST00000325875.7	ENST00000445877.6	0	1.0	0.432836	0.711340206185567	0.0	0.358288770053476	0	0.137	0.106	0	0.087	0.114	0.069	0.028	0	0.095	0.067	0.12	-0.432836
EXOSC2	STRG.22766,ENSG00000130713.16	EXOSC2	chr9:130697581-130695606_chr9:130697581-130695593	ENST00000430138.6	STRG.22766.2,ENST00000546165.5,ENST00000372352.7,ENST00000372358.10,ENST00000372351.7,ENST00000372350.7,ENST00000463488.1,ENST00000495699.2	0	0.1125	0.315152	0.4685990338164251	0.2898550724637681	0.6992481203007518	0	0.24	0.018	0.142	0.052	0.113	0.097	0.11	0.06	0.147	0.093	0.04	-0.315152
AIF1L	ENSG00000126878.13	AIF1L	chr9:131117755-131114618_chr9:131117755-131114594	ENST00000372309.7,ENST00000372314.3,ENST00000247291.8,ENST00000372300.5,ENST00000372298.1,ENST00000372297.6,ENST00000372301.2	ENST00000372302.5	0.77027	1.0	1	1.0	1.0	1.0	0.114	0.034	0.194	0	0.096	0	0.11	0	0.095	0	0.08	0	-0.22973
AL591501.1	ENSG00000233928.6	AL591501.1	chrX:34343959-34339033_chrX:34343959-34339015	ENST00000653446.1,ENST00000670793.1	ENST00000668394.1	0	0.0	1	1.0	.	.	0	0.034	0	0.106	0.149	0	0.041	0	0	0	0	0	-1
EOLA1	ENSG00000197620.11,STRG.21957	EOLA1	chrX:149545367-149542085_chrX:149545367-149542066	STRG.21957.2,ENST00000423540.6,ENST00000393985.8,ENST00000428236.5	ENST00000431132.6,ENST00000450602.6,ENST00000441248.5,ENST00000423421.5,STRG.21957.5,ENST00000434353.6,ENST00000514208.5	0	0.1650943396226415	0.298851	0.8313253012048193	0.5306122448979592	0.43010752688172044	0	0.137	0.035	0.177	0.026	0.061	0.138	0.028	0.078	0.069	0.08	0.106	-0.298851
SPIN2B	ENSG00000186787.10,STRG.21602	SPIN2B	chrX:57120631-57121237_chrX:57120631-57121292	ENST00000333933.3,ENST00000434397.3,ENST00000374910.3	STRG.21602.3	0.669903	1.0	0.92623	1.0	1.0	0.7476635514018692	0.069	0.034	0.16	0	0.113	0.009	0.096	0	0.12	0	0.08	0.027	-0.256327
ZMYM3	ENSG00000147130.14	ZMYM3	chrX:71246512-71246594_chrX:71246512-71246630	ENST00000314425.9,ENST00000373984.7,ENST00000489332.1,ENST00000373988.5	ENST00000373998.5	0	0.0	0.729167	1.0	0.0	1.0	0	0.126	0	0.16	0.07	0.026	0.138	0	0	0.103	0.107	0	-0.729167
CXorf56	ENSG00000018610.15,STRG.22075	CXorf56	chrX:119560385-119565124_chrX:119560385-119565231	ENST00000320339.8	STRG.22075.2,STRG.22075.5,STRG.22075.4,STRG.22075.6,ENST00000536133.2,ENST00000644802.2	0	0.14112903225806456	0.23913	0.0	0.0	0.0	0	0.333	0.035	0.213	0.044	0.14	0	0.18	0	0.172	0	0.228	-0.23913
FIRRE	ENSG00000213468.7	FIRRE	chrX:131794115-131794296_chrX:131794115-131794323	ENST00000637577.2,ENST00000665076.1,ENST00000663405.1	ENST00000649541.1	0	0.0	0.432836	0.711340206185567	0.3035714285714286	0.5698924731182795	0	0.114	0	0.071	0.087	0.114	0.069	0.028	0.034	0.078	0.106	0.08	-0.432836
AC244102.3	STRG.21885,ENSG00000287394.1	AC244102.3	chrX:152635987-152639603_chrX:152635987-152639659	STRG.21885.3	ENST00000671457.1	0.2	1.0	1	1.0	0.8583333333333333	1.0	0.023	0.092	0.071	0	0.105	0	0.097	0	0.103	0.017	0.093	0	-0.8
CSAG1	ENSG00000198930.13,STRG.21881	CSAG1	chrX:152727863-152728022_chrX:152727863-152728073	STRG.21881.4,STRG.21881.2	ENST00000361211.9,ENST00000452779.3,ENST00000370287.7	0	0.0	1	0.3333333333333333	0.6884057971014492	0.45578231292517	0	0.206	0	0.195	0.122	0	0.055	0.11	0.095	0.043	0.067	0.08	-1

## Sheet: ES_up
Supplemental Table S3. The list of SF3B3-regulated AS events identified using Nanopore sequencing in KYSE140 cells.
pick_gene_name	gene_id	gene_name	coordinate	inclusion_isoform_ids	exclusion_isoform_ids	siCTL_rep1	siCTL_rep2	siSF3B3-1_rep1	siSF3B3-1_rep2	siSF3B3-2_rep1	siSF3B3-2_rep2	inclusion_siCTL_rep1	exclusion_siCTL_rep1	inclusion_siCTL_rep2	exclusion_siCTL_rep2	inclusion_siSF3B3-1_rep1	exclusion_siSF3B3-1_rep1	inclusion_siSF3B3-1_rep2	exclusion_siSF3B3-1_rep2	inclusion_siSF3B3-2_rep1	exclusion_siSF3B3-2_rep1	inclusion_siSF3B3-2_rep2	exclusion_siSF3B3-2_rep2	deltaPSI
RAB29	STRG.2313,ENSG00000117280.13	RAB29	chr1:205772495-205772567	STRG.2313.3,STRG.2313.7,ENST00000367139.8,ENST00000235932.8,ENST00000533111.1,ENST00000437324.6,ENST00000414729.1	ENST00000446390.6,STRG.2313.5,STRG.2313.1	1	0.5821596244131455	0.799087	0.5460526315789473	0.8835616438356163	1.0	0.172	0	0.124	0.089	0.175	0.044	0.083	0.069	0.129	0.017	0.147	0	0.200913
KYAT3	ENSG00000213516.10,ENSG00000137944.18	KYAT3,RBMXL1	chr1:88988251-88988351	ENST00000652648.1,ENST00000413769.1,ENST00000260508.9,ENST00000370486.1,ENST00000399794.6	ENST00000370491.7,ENST00000321792.5	1	0.19774011299435032	0.539823	0.0	0.35374149659863946	0.6475770925110133	0.138	0	0.035	0.142	0.061	0.052	0	0.083	0.052	0.095	0.147	0.08	0.460177
WLS	ENSG00000116729.14,STRG.279	WLS	chr1:68193954-68194227	ENST00000262348.9,ENST00000471243.2,ENST00000527864.1,ENST00000491076.1,STRG.279.1,ENST00000530486.5	ENST00000534713.5,ENST00000370976.7	1	1.0	0.561151	1.0	1.0	1.0	0.195	0	0.142	0	0.078	0.061	0.235	0	0.216	0	0.186	0	0.438849
LBR	STRG.3478,ENSG00000143815.15	LBR	chr1:225410290-225410416	ENST00000272163.9,ENST00000338179.6,ENST00000424022.2	STRG.3478.2	0.77027	0.0	0.534351	0.7150259067357513	0.7671232876712328	0.5349999999999999	0.114	0.034	0	0.124	0.07	0.061	0.138	0.055	0.112	0.034	0.107	0.093	0.235919
RNPEP	STRG.1416,ENSG00000176393.11	RNPEP	chr1:201996146-201996263	ENST00000478617.5,ENST00000447312.5,ENST00000487116.5,ENST00000481780.5,STRG.1416.3,ENST00000492587.5,ENST00000295640.9,ENST00000492849.5	ENST00000367286.7	0.38835	0.0	0	0.0	0.0	1.0	0.08	0.126	0	0.16	0	0.079	0	0.262	0	0.19	0.187	0	0.38835
PPFIA4	ENSG00000143847.15	PPFIA4	chr1:203048917-203048980	ENST00000447715.6,ENST00000600426.5,ENST00000295706.8	ENST00000367240.6	0.5	0.0	0.179592	.	0.0	.	0.08	0.08	0	0.089	0.044	0.201	0	0	0	0.078	0	0	0.320408
SCAMP3	ENSG00000116521.11	SCAMP3	chr1:155261656-155261734	ENST00000302631.8,ENST00000497470.1	ENST00000465312.5,ENST00000355379.3	0.725264	0.5606837606837607	0.340452	0.7304147465437788	0.7343608340888487	0.39773895169578627	0.755	0.286	0.656	0.514	0.271	0.525	0.634	0.234	0.81	0.293	0.387	0.586	0.384812
SNX7	STRG.452,ENSG00000162627.17	SNX7	chr1:98738236-98738389	ENST00000529992.5,ENST00000306121.8	STRG.452.2,ENST00000528824.1	1	0.5298013245033113	0.772021	1.0	0.8835616438356163	0.8937007874015748	0.114	0	0.16	0.142	0.149	0.044	0.193	0	0.129	0.017	0.227	0.027	0.227979
ARNT	ENSG00000143437.21	ARNT	chr1:150823193-150823345	ENST00000354396.6,ENST00000505755.5,ENST00000515192.5,ENST00000358595.10	ENST00000471844.6	1	1.0	0.666667	1.0	0.8903225806451612	1.0	0.194	0	0.106	0	0.088	0.044	0.124	0	0.138	0.017	0.133	0	0.333333
AC242426.2	ENSG00000237188.5,ENSG00000131778.19	AC242426.2,CHD1L	chr1:147270931-147271005	ENST00000651207.1,ENST00000651410.1,ENST00000622533.4,ENST00000650828.1,ENST00000651420.1,ENST00000369258.8,ENST00000652357.1,ENST00000431239.6,ENST00000651231.1,ENST00000652346.1,ENST00000651510.1,ENST00000361293.10,ENST00000488864.5,ENST00000650714.1,ENST00000652188.1,ENST00000369259.4,ENST00000652616.1	ENST00000651151.1,ENST00000651407.1,ENST00000651206.1,ENST00000650813.1,ENST00000650721.1,ENST00000651070.1,ENST00000652161.1,ENST00000652486.1,ENST00000652494.1	1	0.78125	0.690647	0.697841726618705	1.0	0.5970149253731343	0.103	0	0.125	0.035	0.096	0.043	0.097	0.042	0.198	0	0.04	0.027	0.309353
FOXJ3	ENSG00000198815.9	FOXJ3	chr1:42205761-42205863	ENST00000361346.6,ENST00000372572.5,ENST00000372573.5,ENST00000545068.5	ENST00000445886.5,ENST00000361776.5	1	1.0	0.57377	1.0	0.6829268292682926	1.0	0.126	0	0.089	0	0.07	0.052	0.083	0	0.112	0.052	0.187	0	0.42623
SHC1	ENSG00000160691.19	SHC1	chr1:154973292-154973508	ENST00000366442.2	ENST00000412170.5,ENST00000368450.5,ENST00000368453.8	0.5	1.0	0.0731707	0.5	1.0	.	0.057	0.057	0.018	0	0.009	0.114	0.028	0.028	0.043	0	0	0	0.426829
EFCAB2	ENSG00000203666.12,STRG.1549	EFCAB2	chr1:245002120-245002232	ENST00000366522.6,ENST00000549220.5,ENST00000366521.7	ENST00000495271.5,STRG.1549.4,ENST00000447569.6,ENST00000487845.5,ENST00000366523.5,ENST00000497591.5,ENST00000473686.5	0.463087	0.0	0.120805	0.5729166666666666	0.09444444444444446	0.25	0.069	0.08	0	0.178	0.018	0.131	0.055	0.041	0.017	0.163	0.04	0.12	0.342282
MTR	ENSG00000116984.15,STRG.1453	MTR	chr1:236803427-236803642	ENST00000463959.1,ENST00000651455.1,ENST00000535889.6,ENST00000366577.10,ENST00000681102.1,STRG.1453.1,ENST00000650888.1,ENST00000680454.1,ENST00000681177.1,ENST00000679842.1	ENST00000674797.2,ENST00000652435.1	1	0.4274193548387097	0.26506	1.0	0.7851239669421488	1.0	0.263	0	0.053	0.071	0.044	0.122	0.124	0	0.095	0.026	0.027	0	0.73494
EGLN1	ENSG00000135766.9,ENSG00000287856.1	EGLN1,AL445524.2	chr1:231370561-231370698	ENST00000658954.1,ENST00000653198.1,ENST00000662216.1,ENST00000366641.4,ENST00000476717.2,ENST00000654803.1	ENST00000667629.1,ENST00000653908.1	1	1.0	0	0.1686746987951807	1.0	0.19999999999999998	0.126	0	0.071	0	0	0.052	0.014	0.069	0.086	0	0.04	0.16	1
DTL	ENSG00000143476.18	DTL	chr1:212042992-212043118	ENST00000366991.5	ENST00000475419.5,ENST00000542077.5	0.91958	0.9154929577464789	0.5	0.7875647668393781	0.5726141078838175	0.7654867256637168	0.263	0.023	0.195	0.018	0.131	0.131	0.152	0.041	0.138	0.103	0.173	0.053	0.41958
MDM4	ENSG00000198625.13	MDM4	chr1:204537429-204537497	ENST00000454264.6,ENST00000367182.8	ENST00000391947.6,ENST00000470908.5,ENST00000507825.3	1	0.6677115987460814	0.577608	0.4405797101449276	0.344	0.0	0.286	0	0.213	0.106	0.227	0.166	0.152	0.193	0.086	0.164	0	0.187	0.422392
PLA2G4A	ENSG00000116711.10,STRG.1233	PLA2G4A	chr1:186854285-186854387	ENST00000367466.4	STRG.1233.2	1	1.0	0	1.0	0.7364341085271318	1.0	0.114	0	0.231	0	0	0.061	0.083	0	0.095	0.034	0.053	0	1
SMG7	ENSG00000116698.21	SMG7	chr1:183502252-183502391	ENST00000367537.7,ENST00000502375.1,ENST00000507691.6	ENST00000440812.7,ENST00000515829.6,ENST00000367538.1,ENST00000347615.6,ENST00000507469.5,ENST00000444547.6,ENST00000638826.1	1	1.0	0.056962	0.5990338164251208	0.08035714285714286	0.0	0.103	0	0.089	0	0.009	0.149	0.124	0.083	0.009	0.103	0	0.067	0.943038
SMG7	ENSG00000116698.21	SMG7	chr1:183547102-183547252	ENST00000508461.5,ENST00000367537.7,ENST00000507469.5	ENST00000515829.6,ENST00000347615.6	1	1.0	0	0.5990338164251208	0.1650485436893204	0.0	0.103	0	0.089	0	0	0.14	0.124	0.083	0.017	0.086	0	0.067	1
DEDD	ENSG00000158796.17	DEDD	chr1:161130814-161130847	ENST00000463227.5,ENST00000496632.1,ENST00000473679.6,ENST00000458050.6,ENST00000368006.8,ENST00000489249.5	ENST00000545495.5,ENST00000464113.1	1	1.0	0.66879	1.0	0.589041095890411	0.5026737967914439	0.229	0	0.123	0	0.105	0.052	0.124	0	0.086	0.06	0.094	0.093	0.33121
NCSTN	ENSG00000162736.17	NCSTN	chr1:160344475-160344614	ENST00000368063.6	ENST00000421914.5,ENST00000437169.5,ENST00000465223.1,ENST00000294785.10	0.5	1.0	0	0.6145251396648045	0.5601851851851852	0.0	0.103	0.103	0.124	0	0	0.183	0.11	0.069	0.121	0.095	0	0.16	0.5
MTX1	ENSG00000173171.15	MTX1	chr1:155212126-155212219	ENST00000609421.1,ENST00000424959.5,ENST00000368376.8,ENST00000495589.5	ENST00000316721.8	1	1.0	0	1.0	0.0	1.0	0.492	0	0.443	0	0	0.464	0.469	0	0	0.448	0.533	0	1
CHTOP	ENSG00000160679.13	CHTOP	chr1:153643226-153643364	ENST00000368690.7,ENST00000368687.1,ENST00000368694.8	ENST00000403433.5	1	1.0	0.790476	1.0	0.91005291005291	1.0	0.366	0	0.426	0	0.166	0.044	0.427	0	0.172	0.017	0.227	0	0.209524
TUFT1	ENSG00000143367.16	TUFT1	chr1:151562090-151562165	ENST00000498606.5,ENST00000368849.8	ENST00000353024.4,ENST00000368848.6,ENST00000392712.7	0.874317	0.0	0.5	1.0	0.0	0.0	0.16	0.023	0	0.089	0.079	0.079	0.028	0	0	0.198	0	0.106	0.374317
AC242426.2	ENSG00000131778.19,ENSG00000237188.5	AC242426.2,CHD1L	chr1:147254869-147254976	ENST00000467213.5,ENST00000651207.1,ENST00000651410.1,ENST00000651206.1,ENST00000650785.1,ENST00000650721.1,ENST00000651070.1,ENST00000652278.1,ENST00000639534.1,ENST00000652486.1,ENST00000369258.8,ENST00000431239.6,ENST00000652616.1,ENST00000652357.1,ENST00000651407.1,ENST00000651231.1,ENST00000651820.1,ENST00000651510.1,ENST00000650714.1,ENST00000652188.1,ENST00000492728.1,ENST00000651226.1,ENS…	ENST00000651420.1,ENST00000652161.1,ENST00000650828.1	1	1.0	0.5	0.5	1.0	1.0	0.126	0	0.16	0	0.026	0.026	0.097	0.097	0.112	0	0.107	0	0.5
CSDE1	ENSG00000009307.16	CSDE1	chr1:114741526-114741673	ENST00000369530.5,ENST00000610726.4,ENST00000438362.6	ENST00000339438.10,ENST00000358528.9,ENST00000525878.5	0.273923	0.0853462157809984	0	0.06327160493827161	0.24726775956284153	0.11544011544011545	0.229	0.607	0.053	0.568	0	0.621	0.041	0.607	0.181	0.551	0.08	0.613	0.273923
TTC4	ENSG00000243725.7,ENSG00000271723.5,STRG.768	TTC4,MROH7-TTC4	chr1:54733628-54733710	ENST00000371284.9,ENST00000460155.1,ENST00000414150.6,ENST00000371281.4,ENST00000425300.6,ENST00000606515.5	STRG.768.3	1	1.0	0.752381	0.5	1.0	0.43010752688172044	0.103	0	0.16	0	0.079	0.026	0.028	0.028	0.112	0	0.04	0.053	0.247619
LRRC42	ENSG00000116212.15,STRG.754	LRRC42	chr1:53947787-53947821	STRG.754.4,ENST00000371370.8	STRG.754.3,ENST00000319223.8	0.821875	0.0	0.223958	0.05957446808510638	0.0	0.39999999999999997	0.263	0.057	0	0.195	0.043	0.149	0.014	0.221	0	0.112	0.08	0.12	0.597917
PABPC4	STRG.987,ENSG00000090621.15	PABPC4	chr1:39563835-39563922	ENST00000676859.1,ENST00000372857.7,ENST00000677708.1,ENST00000678287.1,ENST00000372858.8,STRG.987.1,ENST00000421687.6,ENST00000437136.5,ENST00000527718.2,STRG.987.3,ENST00000678469.1,STRG.987.2,ENST00000678625.1,ENST00000677006.1	ENST00000678028.1,ENST00000470443.6,ENST00000372862.7,ENST00000372856.7,ENST00000677609.1	1	0.6654135338345863	0.781362	0.607235142118863	0.7578947368421052	1.0	0.251	0	0.177	0.089	0.218	0.061	0.235	0.152	0.216	0.069	0.253	0	0.218638
ZBTB8OS	STRG.642,ENSG00000176261.15	ZBTB8OS	chr1:32631826-32631879	ENST00000468695.5,ENST00000465588.2,ENST00000476493.5,ENST00000483138.5,ENST00000373501.6,ENST00000498691.5,STRG.642.6,ENST00000373506.7	ENST00000436661.5,STRG.642.2,STRG.642.8	0.872521	0.7005649717514124	0.596026	0.5338164251207729	0.7346938775510204	0.5442176870748299	0.308	0.045	0.248	0.106	0.27	0.183	0.221	0.193	0.216	0.078	0.16	0.134	0.276495
HDAC1	STRG.631,ENSG00000116478.12	HDAC1	chr1:32329067-32329160	ENST00000373548.8,ENST00000482310.5,ENST00000490081.5	STRG.631.2	1	0.75	0.694344	0.7144970414201184	0.611785095320624	0.8931419457735248	0.641	0	0.426	0.142	0.577	0.254	0.483	0.193	0.353	0.224	0.56	0.067	0.305656
YTHDF2	STRG.2173,ENSG00000198492.16	YTHDF2	chr1:28737657-28737682	ENST00000373812.8,ENST00000542507.5,ENST00000496288.5,STRG.2173.3,ENST00000474884.5	ENST00000541996.5	0.923767	1.0	0.61674	0.751131221719457	1.0	1.0	0.412	0.034	0.337	0	0.14	0.087	0.166	0.055	0.215	0	0.227	0	0.307027
RCC1	ENSG00000180198.16	RCC1	chr1:28516724-28516867	ENST00000649185.1,ENST00000373833.10,ENST00000419074.5	ENST00000427469.5,ENST00000398958.6	1	0.8803611738148984	0.731844	1.0	0.8006644518272426	0.9704545454545455	0.321	0	0.39	0.053	0.262	0.096	0.303	0	0.241	0.06	0.427	0.013	0.268156
EXOSC10	ENSG00000171824.14,STRG.1717	EXOSC10	chr1:11073933-11074008	STRG.1717.3,ENST00000474216.5,ENST00000376936.9	ENST00000304457.11	1	1.0	0.767176	1.0	0.9060773480662984	0.881057268722467	0.32	0	0.23	0	0.201	0.061	0.165	0	0.164	0.017	0.2	0.027	0.232824
TP53BP2	ENSG00000143514.17	TP53BP2	chr1:223818205-223818337	ENST00000391878.6	ENST00000343537.12,ENST00000472180.1,ENST00000473135.5	1	1.0	0	1.0	1.0	1.0	0.034	0	0.035	0	0	0.131	0.069	0	0.078	0	0.027	0	1
AL390719.1	ENSG00000217801.10	AL390719.1	chr1:1061019-1061117	ENST00000394517.7	ENST00000427998.5	0.63986	0.6560846560846562	0	1.0	0.432601880877743	0.5483091787439613	0.366	0.206	0.372	0.195	0	0.332	0.4	0	0.138	0.181	0.227	0.187	0.63986
SZRD1	STRG.540,ENSG00000055070.17	SZRD1	chr1:16391374-16391424	ENST00000401088.9,ENST00000471507.5,ENST00000472351.5,ENST00000476423.5,ENST00000475554.5,ENST00000486763.5,ENST00000472461.1	STRG.540.3,ENST00000492354.1,ENST00000401089.3,STRG.540.4	0.399563	0.11006289308176104	0.126521	0.0	0.3556701030927835	0.26058631921824105	0.183	0.275	0.035	0.283	0.052	0.359	0	0.414	0.138	0.25	0.08	0.227	0.273043
INTS11	ENSG00000127054.21	INTS11	chr1:1321907-1321984	ENST00000540437.5,ENST00000458452.7,ENST00000430786.5,ENST00000527719.5	ENST00000545578.5,ENST00000528879.5,ENST00000470679.3,ENST00000527098.5,ENST00000434694.6,ENST00000526797.5,ENST00000488042.6,ENST00000496353.1,ENST00000532952.5,ENST00000490853.5,ENST00000532772.5,ENST00000429572.5,ENST00000618806.4,ENST00000323275.10,ENST00000531019.5,ENST00000498173.2,ENST00000419704.5,ENST00000450926.6,ENST00000493534.6,ENST00000435064.6,ENST00000525285.1	0.80117	0.8205128205128205	0.5	0.7028985507246377	0.8768115942028984	0.9022556390977443	0.137	0.034	0.16	0.035	0.07	0.07	0.097	0.041	0.121	0.017	0.12	0.013	0.30117
DISP1	STRG.3442,ENSG00000154309.9	DISP1	chr1:222830928-222831042	ENST00000434872.2	STRG.3442.2,STRG.3442.5,STRG.3442.4,ENST00000457636.5	0.691275	0.33333333333333337	0	0.6424870466321243	0.0	0.1125	0.103	0.046	0.071	0.142	0	0.175	0.124	0.069	0	0.181	0.027	0.213	0.691275
DISP1	STRG.3442,ENSG00000154309.9	DISP1	chr1:222827427-222827601	ENST00000654502.1,STRG.3442.3,ENST00000435378.6,ENST00000442171.6	STRG.3442.2,STRG.3442.5,STRG.3442.4,ENST00000457636.5	0.85625	0.6666666666666667	0.544271	0.5430463576158939	0.5224274406332454	0.5159090909090909	0.274	0.046	0.284	0.142	0.209	0.175	0.082	0.069	0.198	0.181	0.227	0.213	0.311979
INTS11	ENSG00000127054.21	INTS11	chr1:1322891-1323287	ENST00000540437.5,ENST00000458452.7,ENST00000525285.1	ENST00000528879.5,ENST00000470679.3,ENST00000434694.6,ENST00000526797.5,ENST00000488042.6,ENST00000496353.1,ENST00000532952.5,ENST00000490853.5,ENST00000532772.5,ENST00000429572.5,ENST00000618806.4,ENST00000323275.10,ENST00000531019.5,ENST00000527719.5,ENST00000498173.2,ENST00000419704.5,ENST00000450926.6,ENST00000493534.6,ENST00000435064.6	0.80117	0.8205128205128205	0.5	0.7028985507246377	1.0	0.9022556390977443	0.137	0.034	0.16	0.035	0.07	0.07	0.097	0.041	0.121	0	0.12	0.013	0.30117
EVI5	ENSG00000067208.14	EVI5	chr1:92663419-92663452	ENST00000491940.5,ENST00000468580.5,ENST00000540033.2	ENST00000492613.1,ENST00000370331.5	0.776699	1.0	0	1.0	0.5	1.0	0.08	0.023	0.124	0	0	0.114	0.165	0	0.043	0.043	0.187	0	0.776699
DARS2	ENSG00000117593.12	DARS2	chr1:173845228-173845291	ENST00000650297.1,ENST00000649689.2,ENST00000649067.1,ENST00000648807.1,ENST00000647730.1,ENST00000471476.2,ENST00000648960.1,ENST00000648458.1,ENST00000649106.1,ENST00000648271.1	ENST00000647645.1,ENST00000647788.1	1	0.8205128205128205	0.770833	1.0	0.8219178082191781	1.0	0.091	0	0.16	0.035	0.148	0.044	0.083	0	0.12	0.026	0.04	0	0.229167
C1orf174	ENSG00000198912.12,STRG.30	C1orf174	chr1:3895294-3896183	ENST00000486765.5	ENST00000680054.1,ENST00000680279.1,ENST00000680535.1,ENST00000474140.1,ENST00000679703.1,ENST00000679946.1,ENST00000361605.4,ENST00000681823.1,STRG.30.1	0.31746	0.10416666666666669	0	0.5306122448979592	0.312	0.0	0.08	0.172	0.035	0.301	0	0.193	0.234	0.207	0.078	0.172	0	0.24	0.31746
RWDD3	ENSG00000122481.17,STRG.430	RWDD3	chr1:95239776-95239909	ENST00000492639.5,ENST00000495272.5	STRG.430.2,ENST00000370202.5,ENST00000263893.10,STRG.430.4,STRG.430.5	1	0.16822429906542055	0.534351	0.0673076923076923	0.407725321888412	0.08124999999999999	0.114	0	0.018	0.089	0.07	0.061	0.014	0.194	0.095	0.138	0.013	0.147	0.465649
FAM72C	ENSG00000263513.5	FAM72C	chr1:143964854-143964979	ENST00000584486.5	ENST00000369175.4	1	.	0	.	1.0	.	0.103	0	0	0	0	0.009	0	0	0.086	0	0	0	1
SLC35E2B	ENSG00000189339.12	SLC35E2B	chr1:1690975-1691393	ENST00000614300.4,ENST00000617444.5	ENST00000611123.1,ENST00000481276.1	0.770574	0.0	0.423611	0.45126353790613716	0.0	0.625	0.309	0.092	0	0.373	0.122	0.166	0.125	0.152	0	0.215	0.2	0.12	0.346962
PHACTR4	ENSG00000204138.13	PHACTR4	chr1:28432930-28433046	ENST00000633371.1,ENST00000632421.1	ENST00000463428.5,ENST00000373839.8,ENST00000493669.2,ENST00000632202.1	0.332117	0.0	0	0.39855072463768115	0.40277777777777773	0.10629921259842519	0.091	0.183	0	0.373	0	0.192	0.055	0.083	0.087	0.129	0.027	0.227	0.332117
CDC73	ENSG00000134371.14	CDC73	chr1:193161122-193161190	ENST00000643006.1	ENST00000367435.5,ENST00000648071.1,ENST00000650197.1,ENST00000649895.1	0.809129	0.3852813852813853	0.311828	0.5	0.0	0.3063583815028902	0.195	0.046	0.089	0.142	0.087	0.192	0.138	0.138	0	0.199	0.053	0.12	0.497301
GNPAT	ENSG00000116906.13	GNPAT	chr1:231258221-231258309	ENST00000644483.1	ENST00000366647.9,ENST00000416000.1	0.316514	0.1358974358974359	0	0.18636363636363637	0.1650485436893204	0.0	0.069	0.149	0.053	0.337	0	0.262	0.041	0.179	0.034	0.172	0	0.173	0.316514
DARS2	ENSG00000117593.12,STRG.1777	DARS2	chr1:173828332-173828399	ENST00000650297.1,ENST00000649689.2,ENST00000649067.1,ENST00000648960.1,ENST00000647645.1,STRG.1777.2,ENST00000648807.1,ENST00000648458.1	ENST00000648271.1,ENST00000647730.1,ENST00000471476.2,ENST00000647788.1	1	0.8205128205128205	0.770833	1.0	0.8404907975460123	1.0	0.091	0	0.16	0.035	0.148	0.044	0.083	0	0.137	0.026	0.067	0	0.229167
CTPS1	ENSG00000171793.16	CTPS1	chr1:40980885-40981043	ENST00000649124.1	ENST00000648914.1,ENST00000649864.1,ENST00000498694.2,ENST00000463285.6,ENST00000648020.1,ENST00000480420.6,ENST00000650070.2,ENST00000648801.1	0.267442	0.2947019867549669	0	0.4539473684210526	0.2077294685990338	0.135	0.092	0.252	0.089	0.213	0	0.254	0.069	0.083	0.043	0.164	0.027	0.173	0.267442
PRUNE1	ENSG00000143363.17,STRG.3330	PRUNE1	chr1:151031371-151031464	ENST00000650332.1	ENST00000271620.8,ENST00000475722.5,ENST00000368936.5,STRG.3330.4,ENST00000462440.5,ENST00000450884.5	0.25	0.0	0	0.0	0.1096774193548387	0.0	0.023	0.069	0	0.231	0	0.131	0	0.111	0.017	0.138	0	0.147	0.25
RIT1	ENSG00000143622.11	RIT1	chr1:155904602-155904605	ENST00000651853.1	ENST00000368322.7,ENST00000651833.1,ENST00000539040.5,ENST00000609492.1,ENST00000368323.8	1	0.5	0.66879	0.3373493975903614	0.6231884057971014	0.5	0.16	0	0.106	0.106	0.105	0.052	0.028	0.055	0.086	0.052	0.053	0.053	0.33121
RAD54L	ENSG00000085999.13	RAD54L	chr1:46257741-46257817	ENST00000655446.1	ENST00000671528.1,ENST00000463715.5,ENST00000487700.1,ENST00000371975.9,ENST00000669994.1,ENST00000493032.5,ENST00000469835.6,ENST00000657122.1,ENST00000442598.5,ENST00000493985.5	0.333333	0.0	0	0.0	0.6382978723404255	0.0	0.057	0.114	0	0.035	0	0.026	0	0.028	0.06	0.034	0	0.08	0.333333
JAK1	ENSG00000162434.13	JAK1	chr1:64956933-64957017	ENST00000671929.1,ENST00000672247.1,ENST00000672434.1	ENST00000673220.1,ENST00000342505.5,ENST00000673314.1,ENST00000671746.1,ENST00000673254.1,ENST00000673046.1	0.201754	0.0	0	0.0	0.6446280991735538	0.5	0.023	0.091	0	0.089	0	0.183	0	0.152	0.078	0.043	0.067	0.067	0.201754
MTR	ENSG00000116984.15	MTR	chr1:236803430-236803642	ENST00000679569.1	ENST00000674797.2,ENST00000652435.1	1	0.0	0	.	0.0	1.0	0.023	0	0	0.071	0	0.122	0	0	0	0.026	0.027	0	1
ASPM	ENSG00000066279.19	ASPM	chr1:197097281-197097503	ENST00000680265.1	ENST00000367409.9,ENST00000680710.1	1	0.5338345864661653	0.467857	1.0	0.4343434343434343	0.41150442477876104	0.321	0	0.142	0.124	0.131	0.149	0.221	0	0.086	0.112	0.093	0.133	0.532143
ACADM	ENSG00000117054.15	ACADM	chr1:75750450-75750891	ENST00000532207.6,ENST00000681278.1,ENST00000681430.1,ENST00000680743.1,ENST00000681446.1,ENST00000681913.1,ENST00000680613.1,ENST00000680964.1	ENST00000541113.6	1	1.0	0.524096	1.0	1.0	1.0	0.16	0	0.248	0	0.087	0.079	0.11	0	0.172	0	0.013	0	0.475904
CTTNBP2NL	ENSG00000143079.15,STRG.928	CTTNBP2NL	chr1:112411703-112411855	STRG.928.2	ENST00000271277.11	1	0.16822429906542055	0.139344	1.0	0.0	0.23121387283236994	0.08	0	0.018	0.089	0.017	0.105	0.097	0	0	0.069	0.04	0.133	0.860656
P4HA1	ENSG00000122884.12	P4HA1	chr10:73016899-73016845	ENST00000263556.3,ENST00000394890.6	ENST00000440381.5	0.906849	1.0	0.625	1.0	0.7136929460580913	0.625	0.331	0.034	0.514	0	0.175	0.105	0.372	0	0.172	0.069	0.2	0.12	0.281849
TCTN3	ENSG00000119977.22,STRG.2189	TCTN3	chr10:95683195-95683100	STRG.2189.3,ENST00000679485.1,ENST00000371217.10,ENST00000265993.13,ENST00000430368.6	ENST00000681739.1	1	0.7695652173913043	0.412162	0.38547486033519557	0.8023255813953488	0.83125	0.206	0	0.177	0.053	0.061	0.087	0.069	0.11	0.138	0.034	0.133	0.027	0.587838
TCTN3	ENSG00000119977.22,STRG.2189	TCTN3	chr10:95683629-95683521	ENST00000614499.5,ENST00000679984.1,ENST00000265993.13,STRG.2189.3,ENST00000680144.1,ENST00000679485.1,ENST00000680709.1,ENST00000371217.10,ENST00000430368.6,ENST00000680353.1	ENST00000681739.1	1	0.7999999999999999	0.412162	0.38547486033519557	0.8121546961325967	0.83125	0.217	0	0.212	0.053	0.061	0.087	0.069	0.11	0.147	0.034	0.133	0.027	0.587838
TCTN3	ENSG00000119977.22,STRG.2189	TCTN3	chr10:95685636-95685555	ENST00000614499.5,ENST00000681739.1,ENST00000679984.1,ENST00000265993.13,ENST00000679485.1,ENST00000680709.1,ENST00000371217.10,ENST00000371209.5,ENST00000680353.1	STRG.2189.3,ENST00000680144.1	1	0.7320754716981132	0.702703	1.0	1.0	1.0	0.217	0	0.194	0.071	0.104	0.044	0.179	0	0.181	0	0.16	0	0.297297
ASCC1	ENSG00000138303.18,STRG.3044	ASCC1	chr10:72133181-72133056	ENST00000525286.6,ENST00000672774.1,ENST00000672957.1,ENST00000394915.7,ENST00000671788.1,ENST00000486689.6,ENST00000673599.1,ENST00000342444.8,ENST00000672121.1,ENST00000317126.8,ENST00000394919.5,ENST00000530394.5,ENST00000317168.11,STRG.3044.3,ENST00000672940.1	STRG.3044.4	1	1.0	0.732824	1.0	1.0	1.0	0.31	0	0.248	0	0.192	0.07	0.221	0	0.146	0	0.227	0	0.267176
ASCC1	ENSG00000138303.18,STRG.3044	ASCC1	chr10:72152988-72152868	ENST00000672774.1,ENST00000672957.1,ENST00000394915.7,ENST00000671788.1,ENST00000672809.1,ENST00000486689.6,ENST00000673599.1,ENST00000342444.8,ENST00000317126.8,ENST00000672121.1,ENST00000394919.5,STRG.3044.3,ENST00000530394.5,STRG.3044.2	ENST00000525286.6,ENST00000672940.1,STRG.3044.4,ENST00000317168.11	1	1.0	0.698473	1.0	1.0	0.8237885462555066	0.31	0	0.248	0	0.183	0.079	0.221	0	0.146	0	0.187	0.04	0.301527
MTG1	ENSG00000254536.2,ENSG00000148824.19	MTG1,AL360181.3	chr10:133401590-133401528	ENST00000473735.1,ENST00000317502.11,ENST00000468317.3,ENST00000477902.6	ENST00000460848.5	1	1.0	0.603053	1.0	1.0	1.0	0.389	0	0.496	0	0.079	0.052	0.262	0	0.241	0	0.253	0	0.396947
MTG1	ENSG00000254536.2,ENSG00000148824.19	MTG1,AL360181.3	chr10:133402245-133402148	ENST00000492266.1,ENST00000317502.11,ENST00000477902.6,ENST00000468317.3,ENST00000432508.3	ENST00000473735.1,ENST00000460848.5	0.912596	0.9294354838709677	0.603053	1.0	1.0	1.0	0.355	0.034	0.461	0.035	0.079	0.052	0.262	0	0.25	0	0.253	0	0.309543
USP54	STRG.3081,ENSG00000166348.19	USP54	chr10:73504990-73504849	ENST00000466048.6,ENST00000339859.8,ENST00000497106.5	ENST00000418501.5,ENST00000424265.5,ENST00000681793.1,STRG.3081.1	1	.	0	1.0	1.0	.	0.103	0	0	0	0	0.044	0.041	0	0.06	0	0	0	1
AP3M1	ENSG00000185009.13,STRG.3097	AP3M1	chr10:74136803-74136631	ENST00000355264.9,ENST00000372745.1	STRG.3097.3	1	1.0	0.692982	1.0	0.46511627906976744	0.7547169811320755	0.125	0	0.124	0	0.079	0.035	0.096	0	0.06	0.069	0.04	0.013	0.307018
SHTN1	ENSG00000187164.20,STRG.2322	SHTN1	chr10:116979308-116979255	STRG.2322.2,ENST00000355371.9,ENST00000392901.10,ENST00000392903.3,ENST00000615301.4	ENST00000260777.14	1	0.24822695035460993	0.229075	0.7515151515151515	1.0	0.5	0.149	0	0.035	0.106	0.052	0.175	0.124	0.041	0.138	0	0.08	0.08	0.770925
ZWINT	STRG.1629,ENSG00000122952.17	ZWINT	chr10:56360141-56360017	ENST00000373944.8,ENST00000395405.5,ENST00000361148.6	STRG.1629.4,ENST00000489649.6	1	1.0	0.795818	0.9367283950617283	0.8333333333333334	0.7770833333333333	0.515	0	0.603	0	0.647	0.166	0.607	0.041	0.56	0.112	0.373	0.107	0.204182
MKI67	ENSG00000148773.14	MKI67	chr10:128116007-128114927	ENST00000368654.8	ENST00000368653.7	0.783019	0.4701986754966887	0.5	0.75	0.7294685990338164	0.8988764044943819	0.332	0.092	0.142	0.16	0.297	0.297	0.372	0.124	0.302	0.112	0.24	0.027	0.283019
ABLIM1	ENSG00000099204.20	ABLIM1	chr10:114485380-114485296	ENST00000369256.6,ENST00000369252.8,ENST00000392952.7	ENST00000533213.6,ENST00000277895.9,ENST00000651092.1,ENST00000392955.7,ENST00000428430.1,ENST00000651023.1	0.751825	0.8317757009345794	0.177083	1.0	0.7678571428571429	0.91875	0.103	0.034	0.089	0.018	0.017	0.079	0.138	0	0.086	0.026	0.147	0.013	0.574741
FBXL15	STRG.4285,ENSG00000107872.13	FBXL15	chr10:102422292-102421786	ENST00000369956.7,STRG.4285.1	STRG.4285.3	1	1.0	0.782051	0.5	1.0	1.0	0.114	0	0.035	0	0.061	0.017	0.041	0.041	0.095	0	0.173	0	0.217949
MLLT10	ENSG00000078403.17	MLLT10	chr10:21688538-21688490	ENST00000377072.8,ENST00000651298.1	ENST00000650893.1,ENST00000307729.12,ENST00000631589.1,ENST00000438473.6,ENST00000377059.7	0.894495	0.0	0	0.0	0.13684210526315788	0.39087947882736157	0.195	0.023	0	0.319	0	0.411	0	0.29	0.052	0.328	0.12	0.187	0.894495
HSPA14	ENSG00000187522.16,STRG.1850	HSPA14	chr10:14851323-14851218	ENST00000378372.8	STRG.1850.2	0.904167	0.6866197183098591	0.313725	0.3470031545741325	0.5754385964912281	0.22083333333333333	0.217	0.023	0.195	0.089	0.096	0.21	0.11	0.207	0.164	0.121	0.053	0.187	0.590441
AL157392.5	ENSG00000165630.14,ENSG00000282246.1,STRG.1844	AL157392.5,PRPF18	chr10:13614086-13614014	STRG.1844.3,ENST00000378572.8,ENST00000601460.5	STRG.1844.2	1	1.0	0.782051	1.0	0.8482142857142857	0.6749999999999999	0.115	0	0.071	0	0.061	0.017	0.097	0	0.095	0.017	0.027	0.013	0.217949
ARHGAP21	ENSG00000107863.19	ARHGAP21	chr10:24622762-24622732	ENST00000446003.5,ENST00000680286.1,ENST00000396432.7	ENST00000376410.7	1	1.0	0.715847	1.0	1.0	1.0	0.103	0	0.106	0	0.131	0.052	0.193	0	0.19	0	0.12	0	0.284153
JMJD1C	ENSG00000171988.19	JMJD1C	chr10:63200677-63200475	ENST00000542921.5,ENST00000639129.1,ENST00000399262.7	ENST00000402544.5	0.688525	0.0	0.440367	1.0	1.0	0.0	0.126	0.057	0	0.16	0.096	0.122	0.262	0	0.172	0	0	0.173	0.248158
ITGB1	ENSG00000150093.20	ITGB1	chr10:32907143-32907062	ENST00000423113.5,ENST00000677363.1,ENST00000474568.6	ENST00000396033.6	1	1.0	0.721461	0.807799442896936	1.0	1.0	0.183	0	0.177	0	0.158	0.061	0.29	0.069	0.095	0	0.174	0	0.278539
HERC4	ENSG00000148634.16	HERC4	chr10:67988144-67988042	ENST00000427635.6	ENST00000373700.9,ENST00000473533.6,ENST00000412272.6,ENST00000277817.10,ENST00000395198.7	0.22973	0.0	0	0.4539473684210526	0.0743801652892562	0.0	0.034	0.114	0	0.213	0	0.113	0.069	0.083	0.009	0.112	0	0.133	0.22973
HERC4	ENSG00000148634.16	HERC4	chr10:67996138-67996045	ENST00000427635.6	ENST00000373700.9,ENST00000473533.6,ENST00000412272.6,ENST00000277817.10,ENST00000395198.7	0.22973	0.0	0	0.4539473684210526	0.0743801652892562	0.0	0.034	0.114	0	0.213	0	0.113	0.069	0.083	0.009	0.112	0	0.133	0.22973
UROS	ENSG00000188690.15	UROS	chr10:125789528-125789282	ENST00000484541.5,ENST00000465577.6,ENST00000648427.1	ENST00000368797.10	0.401163	0.0	0	0.40579710144927533	0.0	0.3007518796992481	0.069	0.103	0	0.106	0	0.105	0.028	0.041	0	0.103	0.04	0.093	0.401163
UROS	STRG.2691,ENSG00000188690.15	UROS	chr10:125795158-125795061	ENST00000465577.6,ENST00000648427.1	ENST00000650587.1,ENST00000462490.5,ENST00000650524.1,ENST00000368786.5,ENST00000368797.10,ENST00000622016.4,ENST00000649536.1,ENST00000464267.1,ENST00000650472.1,ENST00000650185.1,ENST00000648119.1,STRG.2691.2	0.401163	0.0	0	0.3373493975903614	0.0	0.27397260273972607	0.069	0.103	0	0.159	0	0.114	0.028	0.055	0	0.112	0.04	0.106	0.401163
NUTM2B-AS1	ENSG00000225484.7	NUTM2B-AS1	chr10:79808832-79808758	ENST00000658528.1,ENST00000665716.1,ENST00000484794.6,ENST00000669121.1,ENST00000661316.1,ENST00000488805.5,ENST00000477192.6,ENST00000496359.6,ENST00000601369.6	ENST00000619625.4,ENST00000483080.6,ENST00000659471.1	1	0.7649006622516556	0.689567	0.6185567010309279	0.8165137614678899	0.39999999999999997	0.424	0	0.231	0.071	0.271	0.122	0.18	0.111	0.267	0.06	0.08	0.12	0.310433
TUBGCP2	ENSG00000130640.14	TUBGCP2	chr10:133297404-133297320	ENST00000543663.6	ENST00000482278.5,ENST00000417178.7,ENST00000252936.8	0.25	0.0	0	0.0	0.0	0.0	0.023	0.069	0	0.071	0	0.131	0	0.124	0	0.043	0	0.107	0.25
MICU1	ENSG00000107745.19	MICU1	chr10:72509403-72509397	ENST00000642044.1	ENST00000635239.1	0.7125	0.0	0	1.0	0.5	1.0	0.114	0.046	0	0.089	0	0.061	0.028	0	0.017	0.017	0.027	0	0.7125
UROS	STRG.2691,ENSG00000188690.15	UROS	chr10:125803024-125802949	ENST00000648427.1	ENST00000650587.1,ENST00000368786.5,ENST00000368797.10,ENST00000420761.5,ENST00000649450.1,ENST00000650185.1,ENST00000648119.1,ENST00000649275.1,STRG.2691.2	0.401163	0.0	0	0.3373493975903614	0.0	0.3007518796992481	0.069	0.103	0	0.106	0	0.105	0.028	0.055	0	0.112	0.04	0.093	0.401163
DENND10	ENSG00000119979.18	DENND10	chr10:119110314-119110192	ENST00000648560.1	ENST00000493766.5,ENST00000361432.3	1	1.0	0.767176	0.9366515837104071	0.7984496124031008	0.9248554913294798	0.195	0	0.266	0	0.201	0.061	0.207	0.014	0.103	0.026	0.16	0.013	0.232824
MLLT10	ENSG00000078403.17	MLLT10	chr10:21712340-21712229	ENST00000651382.1	ENST00000650893.1,ENST00000307729.12,ENST00000631589.1,ENST00000438473.6,ENST00000377059.7	0.5	0.0	0.161224	0.0	0.02670623145400593	0.06499999999999999	0.023	0.023	0	0.319	0.079	0.411	0	0.29	0.009	0.328	0.013	0.187	0.338776
NT5C2	ENSG00000076685.19	NT5C2	chr10:103098088-103098047	ENST00000675020.1,ENST00000675811.1	ENST00000676449.1,ENST00000674696.1,ENST00000674860.1,ENST00000675326.1,ENST00000675985.1,ENST00000452156.5,ENST00000675040.1,ENST00000675164.1,ENST00000369857.9,ENST00000676428.1,ENST00000404739.8,ENST00000675436.1,ENST00000470299.2,ENST00000343289.9,ENST00000675645.1	0.316514	0.0	0	0.2014388489208633	0.0	0.0	0.069	0.149	0	0.142	0	0.14	0.028	0.111	0	0.095	0	0.16	0.316514
ITGB1	ENSG00000150093.20	ITGB1	chr10:32920397-32920244	ENST00000678120.1	ENST00000676623.1	0.749091	1.0	0.421687	0.613583138173302	0.849015317286652	0.5211726384364821	0.206	0.069	0.213	0	0.14	0.192	0.262	0.165	0.388	0.069	0.16	0.147	0.327404
FOXRED1	ENSG00000110074.11,STRG.4057	FOXRED1	chr11:126271436-126271657	ENST00000527004.5,ENST00000532125.1,STRG.4057.3,ENST00000263578.10	ENST00000526525.1,ENST00000525770.5,ENST00000524751.5,ENST00000525083.5	0.815534	0.8988764044943821	0.458333	1.0	0.0	0.0	0.252	0.057	0.16	0.018	0.044	0.052	0.111	0	0	0.069	0	0.04	0.357201
FOXRED1	ENSG00000110074.11,STRG.4057	FOXRED1	chr11:126274926-126275021	ENST00000525770.5,ENST00000532125.1,ENST00000263578.10,ENST00000532101.5,STRG.4057.3	ENST00000527004.5,ENST00000533395.5,ENST00000525083.5,ENST00000534315.5	1	1.0	0.278481	1.0	0.0	0.0	0.252	0	0.16	0	0.044	0.114	0.111	0	0	0.19	0	0.147	0.721519
CLPB	ENSG00000162129.14	CLPB	chr11:72372924-72373014	ENST00000437826.6,ENST00000543042.6,ENST00000536297.1,ENST00000445069.4,ENST00000535990.5,ENST00000539148.3,ENST00000294053.9,ENST00000646117.1	ENST00000340729.9,ENST00000642288.1,ENST00000544683.5,ENST00000535477.6,ENST00000538039.6,ENST00000642187.1	1	0.1267605633802817	0.774908	0.6272727272727272	0.4297520661157025	1.0	0.159	0	0.018	0.124	0.21	0.061	0.069	0.041	0.052	0.069	0.2	0	0.225092
AMBRA1	STRG.3385,ENSG00000110497.14	AMBRA1	chr11:46508190-46508370	STRG.3385.1,ENST00000528950.1,ENST00000314845.7,ENST00000529558.1,ENST00000533727.5,ENST00000458649.6	ENST00000534300.5	1	1.0	0	0.0	1.0	0.5	0.103	0	0.071	0	0	0.035	0	0.041	0.077	0	0.053	0.053	1
SLC36A4	STRG.3726,ENSG00000180773.15	SLC36A4	chr11:93184429-93184520	ENST00000326402.9,ENST00000529184.5,ENST00000524875.1	STRG.3726.1	1	1.0	0.786885	0.19902912621359223	0.8682170542635659	1.0	0.183	0	0.16	0	0.096	0.026	0.041	0.165	0.112	0.017	0.16	0	0.213115
LGR4	ENSG00000205213.14	LGR4	chr11:27412788-27412860	ENST00000480977.2,ENST00000379214.9	ENST00000389858.4	1	1.0	0	0.0	1.0	1.0	0.08	0	0.177	0	0	0.105	0	0.097	0.06	0	0.067	0	1
CARS1	ENSG00000110619.18	CARS1	chr11:3047752-3048001	ENST00000531387.5,ENST00000465331.1,ENST00000380525.9	ENST00000439280.6,ENST00000527330.2,ENST00000397111.9,ENST00000278224.13,ENST00000526890.5	0.587629	1.0	0.351351	0.2971014492753623	0.8349514563106796	1.0	0.114	0.08	0.053	0	0.052	0.096	0.041	0.097	0.086	0.017	0.013	0	0.236278
NUMA1	ENSG00000137497.18	NUMA1	chr11:72012400-72012442	ENST00000393695.8	ENST00000541584.5,ENST00000545721.1,ENST00000620566.4,ENST00000616538.4,ENST00000358965.10	0.666667	0.0	0.298851	0.3531914893617022	0.5449735449735449	0.4366197183098592	0.092	0.046	0	0.195	0.052	0.122	0.083	0.152	0.103	0.086	0.093	0.12	0.367816
PPP6R3	ENSG00000110075.15,STRG.6985	PPP6R3	chr11:68583042-68583129	ENST00000393801.7,ENST00000525421.5,ENST00000534534.5,ENST00000524904.5,ENST00000393800.7	ENST00000527403.6,ENST00000265636.9,ENST00000529710.5,STRG.6985.1,ENST00000524845.5,ENST00000534190.5	1	0.6666666666666666	0.759563	0.6655172413793102	0.8066298342541436	0.5375722543352601	0.092	0	0.106	0.053	0.139	0.044	0.193	0.097	0.146	0.035	0.093	0.08	0.240437
PC	ENSG00000173599.15,STRG.6928	PC	chr11:66954248-66954436	ENST00000651854.1,ENST00000393960.7,ENST00000534194.1,ENST00000525476.2,STRG.6928.7,ENST00000651036.1	ENST00000393958.7,ENST00000524491.6,ENST00000528403.6,ENST00000651469.1,ENST00000529047.6,ENST00000652125.1,ENST00000528224.2	1	1.0	0.610619	0.5	0.8102189781021897	0.8602150537634409	0.251	0	0.142	0	0.069	0.044	0.11	0.11	0.111	0.026	0.08	0.013	0.389381
NAV2	STRG.2797,ENSG00000166833.22	NAV2	chr11:20082591-20082600	ENST00000396085.6,ENST00000396087.7	STRG.2797.1,ENST00000349880.9,ENST00000533917.5,ENST00000360655.8	1	.	0.26935	.	0.0	0.0	0.275	0	0	0	0.087	0.236	0	0	0	0.276	0	0.334	0.73065
GLB1L3	ENSG00000166105.16	GLB1L3	chr11:134313395-134313474	ENST00000431683.7,ENST00000410100.6	ENST00000486034.5,ENST00000498012.5,ENST00000467068.1,ENST00000455971.6	0.428571	0.0	0	0.0	1.0	0.0	0.069	0.092	0	0.142	0	0.114	0	0.152	0.138	0	0	0.12	0.428571
VWA5A	ENSG00000110002.16	VWA5A	chr11:124116565-124116680	ENST00000456829.7,ENST00000449321.5	ENST00000392748.5,ENST00000361352.9	0.632184	0.5461538461538461	0.342857	0.5	0.5141065830721003	0.0	0.275	0.16	0.213	0.177	0.096	0.184	0.138	0.138	0.164	0.155	0	0.24	0.289327
SBF2-AS1	ENSG00000246273.8	SBF2-AS1	chr11:9780375-9780575	ENST00000664105.1,ENST00000499953.6,ENST00000650092.1,ENST00000525636.5,ENST00000658574.1,ENST00000534671.1	ENST00000663578.1,ENST00000498905.2	0.697368	1.0	0.451429	1.0	1.0	1.0	0.159	0.069	0.195	0	0.079	0.096	0.22	0	0.163	0	0.173	0	0.24594
ZBED5-AS1	ENSG00000247271.7	ZBED5-AS1	chr11:10865260-10865327	ENST00000664276.1,ENST00000501079.6,ENST00000529014.6,ENST00000654337.1,ENST00000658394.1	ENST00000664153.1	1	1.0	0.139344	0.0	1.0	1.0	0.115	0	0.089	0	0.017	0.105	0	0.152	0.095	0	0.027	0	0.860656
TIMM8B	ENSG00000150779.12	TIMM8B	chr11:112085977-112086310	ENST00000509359.6	ENST00000541231.1,ENST00000504148.3	0.5	0.39257673090649536	0.245722	0.3041765169424744	0.3702749140893471	0.3943181818181818	0.824	0.824	0.55	0.851	0.359	1.102	0.386	0.883	0.431	0.733	0.347	0.533	0.254278
SLC37A4	ENSG00000137700.18	SLC37A4	chr11:119030231-119030735	ENST00000525102.5,ENST00000545985.5	ENST00000638360.1,ENST00000638925.1,ENST00000538950.5,ENST00000330775.9,ENST00000527992.5,ENST00000530407.5	1	1.0	0.729167	1.0	1.0	0.0	0.172	0	0.124	0	0.07	0.026	0.138	0	0.172	0	0	0.067	0.270833
PPFIA1	ENSG00000131626.19	PPFIA1	chr11:70333021-70333096	ENST00000526262.5,ENST00000648755.1	ENST00000389547.7,ENST00000530932.1,ENST00000644155.1,ENST00000253925.12,ENST00000532504.5	0.893204	0.6022727272727273	0	0.0	0.46511627906976744	0.1443850267379679	0.092	0.011	0.053	0.035	0	0.14	0	0.124	0.06	0.069	0.027	0.16	0.893204
CKAP5	ENSG00000175216.15,STRG.3395	CKAP5	chr11:46754887-46755067	STRG.3395.2,ENST00000529230.6,ENST00000526876.2,ENST00000533413.5	ENST00000354558.7,ENST00000312055.9	0.63986	0.0	0.415873	0.648550724637681	0.3484848484848485	0.2345132743362832	0.183	0.103	0	0.124	0.131	0.184	0.179	0.097	0.069	0.129	0.053	0.173	0.223987
RPS25	STRG.4449,ENSG00000118181.11	RPS25	chr11:119017924-119018053	ENST00000532567.5	STRG.4449.2	0.91068	0.856682769726248	0.429297	0.2596239928379588	0.5610997963340123	0.5806451612903225	0.469	0.046	0.532	0.089	0.507	0.674	0.29	0.827	0.551	0.431	0.72	0.52	0.481382
AP003175.1	ENSG00000284722.2,ENSG00000171561.4	AP003175.1,OR2AT4	chr11:75096088-75096222	ENST00000641541.1,ENST00000641931.1	ENST00000647690.1,ENST00000641504.1	1	0.0	0	0.0	.	1.0	0.057	0	0	0.142	0	0.149	0	0.179	0	0	0.147	0	1
PPFIA1	ENSG00000131626.19	PPFIA1	chr11:70322396-70322554	ENST00000648755.1	ENST00000389547.7,ENST00000532024.1,ENST00000644155.1,ENST00000253925.12,ENST00000532504.5,ENST00000530746.1	0.893204	0.6022727272727273	0	0.0	0.46511627906976744	0.1443850267379679	0.092	0.011	0.053	0.035	0	0.14	0	0.124	0.06	0.069	0.027	0.16	0.893204
PPFIA1	ENSG00000131626.19,STRG.3719	PPFIA1	chr11:70374659-70374829	ENST00000648755.1	ENST00000530548.5,STRG.3719.1,ENST00000389547.7,ENST00000531657.1,ENST00000644155.1,ENST00000526262.5,ENST00000253925.12,ENST00000532504.5	0.893204	0.6022727272727273	0	0.0	0.46511627906976744	0.1443850267379679	0.092	0.011	0.053	0.035	0	0.14	0	0.138	0.06	0.069	0.027	0.16	0.893204
LINC02732	ENSG00000254416.6	LINC02732	chr11:110381925-110382021	ENST00000662858.1,ENST00000655839.1	ENST00000526605.6,ENST00000655432.1	0.475	1.0	0	0.0	1.0	0.7208333333333333	0.114	0.126	0.284	0	0	0.079	0	0.179	0.121	0	0.173	0.067	0.475
PHF21A	STRG.3380,ENSG00000135365.16	PHF21A	chr11:46090454-46090566	ENST00000676320.1,STRG.3380.5	ENST00000532010.5,STRG.3380.1,ENST00000418153.6,ENST00000527782.5,ENST00000531959.5,ENST00000524497.5,ENST00000525438.5,STRG.3380.4,ENST00000323180.10,ENST00000529782.5,ENST00000533757.5	0.63986	0.6956521739130435	0.272251	0.6666666666666666	0.3939393939393939	0.6666666666666667	0.183	0.103	0.16	0.07	0.052	0.139	0.138	0.069	0.078	0.12	0.16	0.08	0.367609
PRCP	ENSG00000137509.12	PRCP	chr11:82843183-82843304	ENST00000680040.1,ENST00000679809.1,ENST00000680186.1,ENST00000681883.1,ENST00000681322.1	ENST00000679387.1,ENST00000681826.1,ENST00000528082.6,ENST00000681432.1,ENST00000681637.1,ENST00000393399.6,ENST00000531801.6,ENST00000679623.1,ENST00000532809.2,ENST00000681592.1,ENST00000531283.2,ENST00000681781.1,ENST00000534264.2,ENST00000680566.1,ENST00000681155.1,ENST00000313010.8,ENST00000524642.6	0.626374	0.1267605633802817	0.240437	0.35751295336787564	0.0821256038647343	0.3113207547169812	0.114	0.068	0.018	0.124	0.044	0.139	0.069	0.124	0.017	0.19	0.066	0.146	0.385936
LTA4H	STRG.4849,ENSG00000111144.10	LTA4H	chr12:96003837-96003920	ENST00000553041.5,ENST00000228740.7,ENST00000537111.6,ENST00000552789.5	ENST00000413268.6,STRG.4849.2	0.885144	0.8208092485549133	0.683403	0.8242753623188406	0.768033946251768	0.7402777777777778	0.709	0.092	0.568	0.124	0.49	0.227	0.455	0.097	0.543	0.164	0.533	0.187	0.201741
TBX3	ENSG00000135111.16,STRG.4883	TBX3	chr12:114679912-114679972	ENST00000257566.7,STRG.4883.1	ENST00000349155.7	0.2875	0.16822429906542055	0	0.0	0.5	0.0	0.046	0.114	0.018	0.089	0	0.131	0	0.069	0.026	0.026	0	0.16	0.2875
CCNT1	STRG.7361,ENSG00000129315.11	CCNT1	chr12:48695998-48696162	ENST00000261900.8	ENST00000618666.4,STRG.7361.5,ENST00000417344.2	0.821875	0.8588709677419355	0.577093	0.0	0.6517857142857143	0.83125	0.263	0.057	0.213	0.035	0.131	0.096	0	0.235	0.146	0.078	0.133	0.027	0.244782
LETMD1	ENSG00000050426.16	LETMD1	chr12:51052091-51052207	ENST00000551477.5,ENST00000547008.5,ENST00000550442.5,ENST00000550929.5,ENST00000547877.5,ENST00000552430.5,ENST00000262055.9	ENST00000380135.7,ENST00000547555.5,ENST00000547318.5,ENST00000550814.5,ENST00000553175.5,ENST00000550715.5,ENST00000550100.5,ENST00000548516.5,ENST00000548209.5,ENST00000550446.5,ENST00000552645.5,ENST00000547029.5,ENST00000547256.1	0.945755	0.35993740219092335	0.698276	0.5507246376811593	0.5386904761904763	0.6537467700258398	0.401	0.023	0.23	0.409	0.324	0.14	0.304	0.248	0.362	0.31	0.253	0.134	0.247479
LETMD1	ENSG00000050426.16	LETMD1	chr12:51056143-51056245	ENST00000547660.5,ENST00000551477.5,ENST00000547318.5,ENST00000550929.5,ENST00000549340.5,ENST00000262055.9,ENST00000552739.5,ENST00000548209.5,ENST00000548251.5,ENST00000418425.6	ENST00000380135.7,ENST00000547555.5,ENST00000551931.5,ENST00000550715.5,ENST00000550100.5,ENST00000548516.5,ENST00000550446.5,ENST00000552645.5,ENST00000547029.5,ENST00000547256.1	0.954365	0.5750853242320819	0.714286	0.6757246376811593	0.7206477732793523	0.6954545454545454	0.481	0.023	0.337	0.249	0.35	0.14	0.373	0.179	0.534	0.207	0.306	0.134	0.240079
USP15	ENSG00000135655.16	USP15	chr12:62349220-62349307	ENST00000280377.10	ENST00000353364.7	1	0.8349056603773585	0.460177	1.0	0.23214285714285715	0.0	0.206	0	0.177	0.035	0.052	0.061	0.097	0	0.026	0.086	0	0.067	0.539823
RIMKLB	ENSG00000166532.16	RIMKLB	chr12:8699784-8700614	ENST00000357529.7,ENST00000299673.5	ENST00000535829.6,ENST00000537189.1,ENST00000539923.5	1	1.0	0.639269	0.31221719457013575	0.0	1.0	0.08	0	0.177	0	0.14	0.079	0.069	0.152	0	0.052	0.08	0	0.360731
CLIP1	STRG.9306,ENSG00000130779.22	CLIP1	chr12:122347374-122347479	ENST00000540304.6,ENST00000358808.6,ENST00000302528.11,ENST00000620786.5,ENST00000545889.6	ENST00000541410.1,STRG.9306.3,ENST00000361654.8,ENST00000537178.5	0.882051	0.642570281124498	0.621429	0.3190789473684211	0.7684210526315789	0.6244131455399061	0.172	0.023	0.16	0.089	0.087	0.053	0.097	0.207	0.146	0.044	0.133	0.08	0.260623
ADCY6	ENSG00000174233.12	ADCY6	chr12:48773939-48774098	ENST00000357869.8,ENST00000307885.4	ENST00000550422.5	1	0.0	0	.	1.0	1.0	0.137	0	0	0.089	0	0.087	0	0	0.095	0	0.093	0	1
CEP290	ENSG00000198707.17	CEP290	chr12:88054339-88054413	ENST00000676363.1,ENST00000672647.1,ENST00000674889.1,ENST00000552810.6,ENST00000671777.2,ENST00000675794.1,ENST00000672414.2,ENST00000675230.1,ENST00000675833.1,ENST00000309041.12,ENST00000675894.1,ENST00000673058.2,ENST00000675476.1,ENST00000547691.8,ENST00000674712.1,ENST00000675408.1	ENST00000674971.1,ENST00000676074.1	1	1.0	0.690265	0.7007299270072992	1.0	1.0	0.16	0	0.071	0	0.078	0.035	0.096	0.041	0.121	0	0.093	0	0.309735
CEP290	STRG.4769,ENSG00000198707.17	CEP290	chr12:88130544-88130565	ENST00000547926.7,ENST00000397838.8,ENST00000552810.6,ENST00000671822.2,ENST00000672414.2,ENST00000676074.1,ENST00000309041.12,ENST00000675476.1,STRG.4769.2,ENST00000675408.1,ENST00000676351.1,ENST00000674971.1,STRG.4769.1,ENST00000675628.1,ENST00000675794.1,ENST00000675559.1,ENST00000675833.1,ENST00000676448.1,ENST00000673058.2,ENST00000676418.1	ENST00000675230.1	1	1.0	0.782051	1.0	1.0	1.0	0.102	0	0.142	0	0.061	0.017	0.248	0	0.139	0	0.159	0	0.217949
POC1B	ENSG00000139323.14,STRG.4786	POC1B	chr12:89497170-89497342	ENST00000539190.6,ENST00000549035.1,ENST00000313546.8,STRG.4786.2	ENST00000548715.5,ENST00000552563.1,ENST00000547496.5,ENST00000393179.8,ENST00000549504.1,ENST00000547274.5	1	0.8022598870056497	0.5	1.0	1.0	1.0	0.16	0	0.142	0.035	0.044	0.044	0.138	0	0.155	0	0.147	0	0.5
PPHLN1	STRG.4663,ENSG00000134283.18	PPHLN1	chr12:42332659-42332702	ENST00000613154.4,ENST00000610488.4,ENST00000551723.5,ENST00000546750.5,ENST00000552202.5,ENST00000619544.4,ENST00000317560.13,ENST00000395580.7,ENST00000552761.5	ENST00000337898.10,ENST00000449194.6,ENST00000358314.12,ENST00000395568.6,ENST00000550535.5,ENST00000547847.1,STRG.4663.6,ENST00000552429.5,ENST00000549774.5,ENST00000551406.5,STRG.4663.5,ENST00000432191.6	0.317972	0.20090293453724606	0.0916667	0.3320964749536178	0.056291390728476824	0.0	0.138	0.296	0.089	0.354	0.044	0.436	0.179	0.36	0.017	0.285	0	0.333	0.226306
PPFIBP1	STRG.4563,ENSG00000110841.14	PPFIBP1	chr12:27655142-27655235	ENST00000318304.12,ENST00000537927.5,ENST00000540114.5	STRG.4563.1,ENST00000542629.5,ENST00000545381.5,ENST00000534917.1,ENST00000228425.11,STRG.4563.2	0.677835	0.5	0	0.33333333333333337	0.5	0.344559585492228	0.263	0.125	0.142	0.142	0	0.315	0.152	0.304	0.19	0.19	0.133	0.253	0.677835
PTPN6	STRG.5587,ENSG00000111679.17	PTPN6	chr12:6951982-6952177	ENST00000318974.14,ENST00000538318.5,ENST00000538715.5,ENST00000534900.5,ENST00000542462.1,ENST00000399448.5,ENST00000539365.1,ENST00000456013.5,ENST00000542277.5,ENST00000541698.5	STRG.5587.3	1	1.0	0.753623	1.0	0.0	1.0	0.137	0	0.071	0	0.052	0.017	0.097	0	0	0.017	0.12	0	0.246377
KNTC1	ENSG00000184445.12	KNTC1	chr12:122544158-122544269	ENST00000333479.12	ENST00000450485.6	0.751825	1.0	0	1.0	1.0	1.0	0.103	0.034	0.177	0	0	0.061	0.083	0	0.078	0	0.12	0	0.751825
WNK1	ENSG00000060237.19	WNK1	chr12:865109-865364	ENST00000340908.9	ENST00000530271.6,ENST00000537687.5	0.578157	0.6753048780487805	0.336264	0.5	0.12943962115232835	0.0	0.847	0.618	0.443	0.213	0.306	0.604	0.731	0.731	0.164	1.103	0	0.799	0.241893
TMPO	ENSG00000120802.14,STRG.4989	TMPO	chr12:98544950-98545061	ENST00000548223.5,ENST00000556678.1,ENST00000556029.6,ENST00000343315.9	STRG.4989.2,ENST00000393053.6	0.73335	0.7424975798644725	0.488305	0.8316280739544067	0.9187853107344632	0.7354416575790621	2.896	1.053	3.068	1.064	2.38	2.494	4.633	0.938	3.903	0.345	3.372	1.213	0.245045
R3HDM2	ENSG00000179912.20	R3HDM2	chr12:57288856-57288910	ENST00000403821.6,ENST00000441731.6,ENST00000347140.7,ENST00000358907.6	ENST00000402412.5,ENST00000634871.1,ENST00000547262.1,ENST00000429355.6	0.251366	1.0	0	1.0	0.0	1.0	0.046	0.137	0.106	0	0	0.149	0.165	0	0	0.112	0.173	0	0.251366
LARP4	ENSG00000161813.22	LARP4	chr12:50461134-50461347	ENST00000398473.7,ENST00000429001.7,ENST00000347328.9,ENST00000520064.2,ENST00000518444.5	ENST00000293618.12,ENST00000614335.4	0.571875	0.2947019867549669	0.262626	0.25339366515837103	0.2827380952380953	0.5	0.183	0.137	0.089	0.213	0.078	0.219	0.056	0.165	0.095	0.241	0.173	0.173	0.309249
ERC1	ENSG00000082805.20	ERC1	chr12:1204500-1204512	ENST00000347735.10,ENST00000538971.6,ENST00000545948.5,ENST00000542302.6,ENST00000544277.1,ENST00000440394.7,ENST00000611180.4,ENST00000546231.6	ENST00000589028.5,ENST00000397203.6,ENST00000536573.6,ENST00000588412.5,ENST00000355446.9,ENST00000360905.9,ENST00000543086.7	0.267442	0.0	0	0.271523178807947	0.5	0.12264150943396226	0.046	0.126	0	0.07	0	0.131	0.041	0.11	0.034	0.034	0.013	0.093	0.267442
ERC1	ENSG00000082805.20	ERC1	chr12:1112214-1112298	ENST00000589028.5,ENST00000539007.5,ENST00000542302.6,ENST00000355446.9,ENST00000360905.9,ENST00000546231.6	ENST00000347735.10,ENST00000538971.6,ENST00000592048.5,ENST00000397203.6,ENST00000440394.7,ENST00000543086.7	0.333333	0.5	0	0.728476821192053	0.0	0.0	0.046	0.092	0.035	0.035	0	0.122	0.11	0.041	0	0.068	0	0.106	0.333333
DNM1L	ENSG00000087470.19	DNM1L	chr12:32705824-32705863	ENST00000358214.9,ENST00000381000.8,ENST00000546649.5,ENST00000553257.6,ENST00000414834.6,ENST00000551476.5	ENST00000547932.5,ENST00000434676.6,ENST00000547312.5,ENST00000551076.5,ENST00000266481.10,ENST00000549926.5,ENST00000550154.5,ENST00000549701.6,ENST00000413295.6,ENST00000548671.5,ENST00000452533.6,ENST00000548750.5	1	0.27179487179487183	0.359091	0.12612612612612611	0.3317307692307692	0.0	0.195	0	0.053	0.142	0.079	0.141	0.028	0.194	0.069	0.139	0	0.24	0.640909
AC023509.1	ENSG00000197111.16,ENSG00000257379.1,STRG.5078	AC023509.1,PCBP2	chr12:53464759-53464852	ENST00000439930.7,ENST00000550585.5,ENST00000546463.6,ENST00000359462.9,ENST00000552296.6,ENST00000546652.6,ENST00000547717.1,ENST00000547859.2	ENST00000552819.5,ENST00000562264.5,ENST00000547987.2,ENST00000553064.6,STRG.5078.6,ENST00000455667.7,ENST00000359282.9,ENST00000549863.5,ENST00000437231.5,ENST00000447282.5,ENST00000549272.1,ENST00000548933.5	0.72392	0.6787512588116817	0.465632	0.6270531400966183	0.457	0.40909090909090906	0.687	0.262	0.674	0.319	0.42	0.482	0.649	0.386	0.457	0.543	0.36	0.52	0.258288
VPS29	ENSG00000111237.19	VPS29	chr12:110499534-110499546	ENST00000546588.1,ENST00000621131.4,ENST00000553128.5,ENST00000360579.11	ENST00000548259.1,ENST00000549578.6,ENST00000447578.6	0.548103	0.43850072780203786	0.33427	0.297451898075923	0.3304434811603868	0.44996873045653535	1.43	1.179	1.205	1.543	1.19	2.37	1.144	2.702	0.991	2.008	1.439	1.759	0.213833
DNM1L	ENSG00000087470.19	DNM1L	chr12:32737864-32737942	ENST00000381000.8,ENST00000547078.5,ENST00000546649.5,ENST00000553257.6,ENST00000549701.6,ENST00000414834.6,ENST00000547312.5	ENST00000266481.10,ENST00000546757.5,ENST00000452533.6,ENST00000358214.9	1	0.27179487179487183	0.459716	0.9222222222222222	0.34673366834170855	0.0	0.206	0	0.053	0.142	0.097	0.114	0.166	0.014	0.069	0.13	0	0.227	0.540284
ATXN2	ENSG00000204842.18,STRG.6610	ATXN2	chr12:111464661-111464715	ENST00000492467.6,ENST00000389154.7,ENST00000542287.6,ENST00000673436.1,ENST00000608853.5,ENST00000550844.2,ENST00000550104.5,ENST00000643669.2,ENST00000389153.10,ENST00000673449.1,ENST00000673273.1,ENST00000672613.1,ENST00000673557.1,ENST00000642389.2,ENST00000483311.6	ENST00000535949.5,ENST00000550889.5,ENST00000647445.1,ENST00000482777.5,ENST00000643474.1,ENST00000673283.1,ENST00000672335.1,STRG.6610.1,ENST00000616825.4,ENST00000645162.1	0.748148	0.3333333333333333	0.0647482	1.0	0.5641025641025641	0.6666666666666667	0.101	0.034	0.035	0.07	0.009	0.13	0.014	0	0.044	0.034	0.08	0.04	0.6834
CIT	ENSG00000122966.17	CIT	chr12:119770784-119770910	ENST00000679249.1,ENST00000537607.5,ENST00000677993.1,ENST00000676849.1,ENST00000392521.7,ENST00000679120.1,ENST00000678652.1,ENST00000676833.1,ENST00000677927.1,ENST00000678494.1,ENST00000677812.1,ENST00000678677.1,ENST00000678686.1,ENST00000545913.6	ENST00000678087.1,ENST00000676563.1,ENST00000392520.2,ENST00000677849.1,ENST00000677438.1,ENST00000261833.11	0.815534	0.4274193548387097	0.486928	0.3702290076335878	1.0	0.6015037593984962	0.252	0.057	0.106	0.142	0.149	0.157	0.097	0.165	0.112	0	0.08	0.053	0.328606
ISCU	ENSG00000136003.16,STRG.4869	ISCU	chr12:108564059-108564155	ENST00000539580.5,ENST00000392807.8	ENST00000535729.5,ENST00000552072.5,ENST00000547005.5,ENST00000311893.14,STRG.4869.3,ENST00000431221.6,ENST00000539593.1	0.242384	0.1497175141242938	0.0278232	0.05718270571827057	0.21717171717171715	0.05325443786982249	0.183	0.572	0.106	0.602	0.017	0.594	0.041	0.676	0.129	0.465	0.027	0.48	0.214561
PLEKHA5	ENSG00000052126.15,STRG.4610	PLEKHA5	chr12:19270187-19270205	ENST00000429027.7	ENST00000538714.5,ENST00000299275.10,STRG.4610.1,ENST00000536974.5,ENST00000510738.2,ENST00000424268.5,ENST00000539256.5	0.353846	0.26691729323308266	0.148305	0.4127659574468085	0.5576036866359447	0.31496062992125984	0.069	0.126	0.071	0.195	0.035	0.201	0.097	0.138	0.121	0.096	0.08	0.174	0.205541
PHC1	ENSG00000111752.11	PHC1	chr12:8919755-8919866	ENST00000543824.5,ENST00000539063.5,ENST00000544539.5,ENST00000540574.5,ENST00000544916.6,ENST00000538657.5,ENST00000433847.2	ENST00000433083.6	1	1.0	0	1.0	0.0	0.0	0.275	0	0.177	0	0	0.21	0.414	0	0	0.215	0	0.28	1
TDG	ENSG00000139372.15	TDG	chr12:103967853-103967971	ENST00000436021.6	ENST00000544060.1,ENST00000537100.5,ENST00000392872.8	0.399417	0.5	0.117845	0.26182965299684546	0.696969696969697	0.303921568627451	0.137	0.206	0.142	0.142	0.035	0.262	0.083	0.234	0.138	0.06	0.093	0.213	0.281572
AMN1	ENSG00000151743.11	AMN1	chr12:31714881-31714951	ENST00000457428.6,ENST00000537960.5,ENST00000536761.5,ENST00000537562.5,ENST00000542781.5,ENST00000509386.2	ENST00000422146.6,ENST00000281471.11,ENST00000541541.5	0.693878	0.2535211267605634	0.0642857	0.7028985507246377	0.5348837209302326	0.0	0.102	0.045	0.018	0.053	0.009	0.131	0.097	0.041	0.138	0.12	0	0.08	0.629592
ERC1	ENSG00000082805.20	ERC1	chr12:1112214-1112307	ENST00000536573.6	ENST00000347735.10,ENST00000538971.6,ENST00000592048.5,ENST00000397203.6,ENST00000440394.7,ENST00000543086.7	0.269841	0.0	0.0687023	0.0	0.0	0.0	0.034	0.092	0	0.035	0.009	0.122	0	0.041	0	0.068	0	0.106	0.201139
STAT6	ENSG00000166888.12	STAT6	chr12:57100845-57100899	ENST00000553533.2	ENST00000538913.6,ENST00000640254.2,ENST00000300134.8,ENST00000555222.5,ENST00000555375.5,ENST00000554764.6,ENST00000543873.6,ENST00000651176.1,ENST00000556155.5,ENST00000537215.6,ENST00000454075.7	0.25974	0.0	0	0.0	0.0	0.0	0.08	0.228	0	0.354	0	0.148	0	0.193	0	0.181	0	0.24	0.25974
CPSF6	ENSG00000111605.18	CPSF6	chr12:69255001-69256052	ENST00000650046.1	ENST00000435070.7,ENST00000266679.8,ENST00000547486.1,ENST00000456847.7	0.437158	0.0	0	0.25	0.14655172413793105	0.06136363636363636	0.08	0.103	0	0.266	0	0.245	0.069	0.207	0.034	0.198	0.027	0.413	0.437158
ARHGEF7	ENSG00000102606.18	ARHGEF7	chr13:111292294-111292117	ENST00000646102.1,ENST00000218789.9	ENST00000426073.6,ENST00000375736.8	1	1.0	0	1.0	0.0	1.0	0.103	0	0.053	0	0	0.026	0.041	0	0	0.043	0.08	0	1
SKA3	ENSG00000165480.16	SKA3	chr13:21155811-21155692	ENST00000314759.6,ENST00000298260.8,ENST00000462482.1	ENST00000400018.7	1	1.0	0.388535	1.0	1.0	0.8937007874015748	0.125	0	0.053	0	0.061	0.096	0.166	0	0.189	0	0.227	0.027	0.611465
HSPH1	ENSG00000120694.20	HSPH1	chr13:31143923-31143791	ENST00000626866.2,ENST00000602786.5,ENST00000630972.2,ENST00000445273.6,ENST00000320027.10	ENST00000380405.7	1	1.0	0.577093	1.0	0.27368421052631575	1.0	0.069	0	0.142	0	0.131	0.096	0.096	0	0.026	0.069	0.133	0	0.422907
LAMP1	ENSG00000185896.11	LAMP1	chr13:113320470-113320344	ENST00000332556.5	ENST00000472564.1	1	1.0	0.736501	.	0.8787346221441126	1.0	0.217	0	0.514	0	0.341	0.122	0	0	0.5	0.069	0.147	0	0.263499
MPHOSPH8	STRG.5639,ENSG00000196199.14	MPHOSPH8	chr13:19647291-19646442	ENST00000361479.10	STRG.5639.1	0.687273	0.6794582392776525	0.459954	0.655	0.667741935483871	0.6675	0.378	0.172	0.301	0.142	0.201	0.236	0.262	0.138	0.207	0.103	0.267	0.133	0.227318
UPF3A	STRG.5364,ENSG00000169062.15	UPF3A	chr13:114286400-114286301	STRG.5364.1,STRG.5364.8,STRG.5364.10,ENST00000375299.8,ENST00000484246.5	STRG.5364.7,ENST00000351487.5,ENST00000480362.5	0.76007	0.5411764705882353	0.460352	0.6673387096774194	0.8175438596491228	0.8847262247838618	0.434	0.137	0.23	0.195	0.209	0.245	0.331	0.165	0.233	0.052	0.307	0.04	0.299718
NUP58	STRG.5186,ENSG00000139496.16	NUP58	chr13:25309282-25309246	ENST00000381736.8,STRG.5186.3,ENST00000490231.5,ENST00000466694.5,ENST00000465068.5,ENST00000463407.5,ENST00000495460.1,ENST00000381747.7	ENST00000381718.7	1	0.856	0.670886	1.0	0.7906976744186046	1.0	0.172	0	0.107	0.018	0.053	0.026	0.207	0	0.034	0.009	0.12	0	0.329114
ZMYM2	ENSG00000121741.17,STRG.5646	ZMYM2	chr13:19970071-19970024	ENST00000382871.3,ENST00000382874.6	STRG.5646.2,ENST00000610343.5	0.5	.	0	0.0	0.0	0.0	0.046	0.046	0	0	0	0.114	0	0.124	0	0.069	0	0.013	0.5
ZMYM2	ENSG00000121741.17,STRG.5646	ZMYM2	chr13:19993564-19993062	ENST00000620447.1,ENST00000382881.7	STRG.5646.2,ENST00000610343.5	0.425	.	0.0731707	0.0	0.0	0.0	0.034	0.046	0	0	0.009	0.114	0	0.124	0	0.069	0	0.013	0.351829
ZC3H13	STRG.5242,ENSG00000123200.17	ZC3H13	chr13:46051989-46051931	STRG.5242.5,ENST00000428921.1	STRG.5242.2,ENST00000679008.1,STRG.5242.1,STRG.5242.4,ENST00000242848.8	0.533528	0.0	0	0.07235142118863049	0.2077294685990338	0.15915915915915915	0.183	0.16	0	0.336	0	0.333	0.028	0.359	0.043	0.164	0.053	0.28	0.533528
CARS2	STRG.5455,ENSG00000134905.17	CARS2	chr13:110644182-110644064	STRG.5455.2,ENST00000535398.5,ENST00000540006.5,ENST00000542774.5,ENST00000487253.6,ENST00000537802.5	ENST00000257347.9,ENST00000481787.6,ENST00000375781.9,STRG.5455.1,ENST00000535516.5	0.689759	1.0	0.284153	0.18965517241379312	0.4343434343434343	0.5812499999999999	0.229	0.103	0.231	0	0.052	0.131	0.055	0.235	0.086	0.112	0.093	0.067	0.405606
RNASEH2B	ENSG00000136104.21	RNASEH2B	chr13:50913131-50912994	ENST00000637648.2,ENST00000645618.1,ENST00000646092.1,ENST00000643774.1,ENST00000643159.1	ENST00000336617.8	0.2875	0.0	0	0.10144927536231883	0.27368421052631575	0.0	0.023	0.057	0	0.16	0	0.131	0.014	0.124	0.026	0.069	0	0.133	0.2875
PCK2	STRG.5666,ENSG00000100889.12	PCK2	chr14:24103159-24103255	ENST00000559250.5,STRG.5666.5,ENST00000561286.5,ENST00000557969.1,STRG.5666.4,ENST00000545054.6,ENST00000216780.9,STRG.5666.6	ENST00000558096.5	1	0.0	0.125	0.47008547008547014	0.7127071823204421	0.3007518796992481	0.172	0	0	0.266	0.035	0.245	0.11	0.124	0.129	0.052	0.04	0.093	0.875
MAX	STRG.6434,ENSG00000125952.20	MAX	chr14:65101545-65101572	ENST00000394606.6,ENST00000341653.6,ENST00000618858.4,ENST00000556979.5,ENST00000553928.5,ENST00000556702.1,ENST00000358664.9,ENST00000555419.5,STRG.6434.4,ENST00000557277.5,ENST00000246163.2,ENST00000284165.10	ENST00000555667.5,ENST00000651648.1,ENST00000556443.5,ENST00000557746.5,ENST00000358402.8,ENST00000554709.1,ENST00000556892.5	1	0.4797297297297297	0.666667	0.6325757575757576	0.7415730337078652	0.3799283154121864	0.217	0	0.213	0.231	0.21	0.105	0.167	0.097	0.198	0.069	0.106	0.173	0.333333
ZC3H14	STRG.5825,ENSG00000100722.20	ZC3H14	chr14:88568038-88568153	STRG.5825.6,ENST00000251038.10,ENST00000555799.5,STRG.5825.3,ENST00000553495.5,ENST00000649731.1,ENST00000556945.5,ENST00000302216.12,ENST00000336693.8,ENST00000556158.5,ENST00000557693.5,ENST00000393514.9,ENST00000555755.5	ENST00000557607.5,STRG.5825.4	1	0.8763250883392225	0.774908	1.0	0.948012232415902	1.0	0.137	0	0.248	0.035	0.21	0.061	0.331	0	0.31	0.017	0.227	0	0.225092
MED6	STRG.5797,ENSG00000133997.12	MED6	chr14:70592879-70592988	ENST00000256379.10,ENST00000615788.4,ENST00000553611.5,ENST00000440435.2,ENST00000556044.5,ENST00000554963.5	STRG.5797.2	1	1.0	0.748571	1.0	0.5491329479768786	1.0	0.149	0	0.177	0	0.131	0.044	0.152	0	0.095	0.078	0.173	0	0.251429
FOXN3	ENSG00000053254.16	FOXN3	chr14:89190383-89190449	ENST00000555010.1,ENST00000345097.8,ENST00000261302.9	ENST00000557718.5,ENST00000555353.5,ENST00000557258.6,ENST00000615335.4	0.903509	1.0	0.42623	0.7835051546391752	0.5	1.0	0.103	0.011	0.159	0	0.052	0.07	0.152	0.042	0.043	0.043	0.013	0	0.477279
ACIN1	ENSG00000100813.14	ACIN1	chr14:23089981-23090101	ENST00000262710.5,ENST00000555053.5,ENST00000605057.5	ENST00000457657.5	0.770909	0.7411273486430062	0.474596	0.3904593639575972	0.5626134301270418	0.7655502392344498	0.424	0.126	0.355	0.124	0.411	0.455	0.221	0.345	0.31	0.241	0.48	0.147	0.296313
FANCM	STRG.5634,ENSG00000187790.11	FANCM	chr14:45164358-45164565	ENST00000267430.10,STRG.5634.1,ENST00000542564.6,ENST00000556036.5	ENST00000556250.5	1	1.0	0.701149	1.0	1.0	1.0	0.115	0	0.089	0	0.061	0.026	0.014	0	0.077	0	0.027	0	0.298851
WDR89	ENSG00000140006.12	WDR89	chr14:63624927-63625033	ENST00000620954.2,ENST00000554717.1,ENST00000267522.7	ENST00000394942.2	1	0.5	0.278689	1.0	0.5584415584415584	1.0	0.126	0	0.106	0.106	0.017	0.044	0.097	0	0.043	0.034	0.053	0	0.721311
DHRS4	ENSG00000157326.19	DHRS4	chr14:23965761-23965832	ENST00000313250.10,ENST00000559632.5,ENST00000558581.5	ENST00000558263.5	1	0.8317757009345794	0.635417	0.8556701030927836	0.8846153846153847	0.812206572769953	0.103	0	0.089	0.018	0.061	0.035	0.083	0.014	0.069	0.009	0.173	0.04	0.364583
DHRS4	ENSG00000157326.19	DHRS4	chr14:23966282-23966417	ENST00000313250.10,ENST00000558581.5	ENST00000558263.5,ENST00000559632.5	1	0.8317757009345794	0.635417	0.8556701030927836	0.8846153846153847	0.812206572769953	0.103	0	0.089	0.018	0.061	0.035	0.083	0.014	0.069	0.009	0.173	0.04	0.364583
SLC39A9	ENSG00000029364.12	SLC39A9	chr14:69442068-69442266	ENST00000336643.10,ENST00000628474.2,ENST00000538956.5,ENST00000556125.5,ENST00000556605.5,ENST00000557046.1,ENST00000555840.5,ENST00000555245.5	ENST00000031146.8	1	0.0	0.395349	1.0	1.0	0.13978494623655913	0.126	0	0	0.089	0.017	0.026	0.055	0	0.077	0	0.013	0.08	0.604651
ARID4A	ENSG00000032219.19	ARID4A	chr14:58366023-58366230	ENST00000355431.8	ENST00000431317.6,ENST00000466065.1,ENST00000348476.7	0.706186	0.24822695035460993	0.241107	0.5	0.4820717131474103	0.865	0.137	0.057	0.035	0.106	0.061	0.192	0.097	0.097	0.121	0.13	0.173	0.027	0.465079
DYNC1H1	ENSG00000197102.13,STRG.6509	DYNC1H1	chr14:102040235-102040410	ENST00000644794.1,ENST00000680715.1,ENST00000680120.1,ENST00000360184.10,ENST00000644881.2,ENST00000679486.1,ENST00000643829.1,ENST00000680313.1,STRG.6509.1,ENST00000681283.1,ENST00000680200.1,ENST00000681066.1,ENST00000647366.1,ENST00000556139.2,ENST00000647204.2,ENST00000680423.1,ENST00000681822.1,ENST00000681536.1,ENST00000681010.1,ENST00000679720.1,ENST00000679910.1,ENST00000681574.1,ENST0000…	ENST00000645039.2,ENST00000679629.1,ENST00000645085.1	1	1.0	0.776358	1.0	1.0	1.0	0.583	0	0.318	0	0.243	0.07	0.263	0	0.43	0	0.267	0	0.223642
DYNC1H1	ENSG00000197102.13,STRG.6509	DYNC1H1	chr14:102040597-102040673	ENST00000644794.1,ENST00000680715.1,ENST00000680120.1,ENST00000360184.10,ENST00000644881.2,ENST00000679486.1,ENST00000679629.1,ENST00000643829.1,ENST00000680313.1,STRG.6509.1,ENST00000681283.1,ENST00000680200.1,ENST00000647366.1,ENST00000556139.2,ENST00000647204.2,ENST00000680423.1,ENST00000681822.1,ENST00000681536.1,ENST00000681010.1,ENST00000679720.1,ENST00000679910.1,ENST00000681574.1,ENST0000…	ENST00000645039.2,ENST00000681066.1,ENST00000645085.1	1	1.0	0.776358	1.0	0.9395348837209302	1.0	0.583	0	0.318	0	0.243	0.07	0.263	0	0.404	0.026	0.267	0	0.223642
ACTN1	ENSG00000072110.15	ACTN1	chr14:68878457-68878523	ENST00000679147.1,ENST00000376839.7,ENST00000538545.6,ENST00000394419.9,ENST00000438964.6	ENST00000556083.1,ENST00000193403.10,ENST00000555075.5	0.401163	0.8478260869565217	0.0731707	0.10144927536231883	0.0	0.0	0.069	0.103	0.195	0.035	0.009	0.114	0.014	0.124	0	0.224	0	0.173	0.327992
DDHD1	ENSG00000100523.16	DDHD1	chr14:53103030-53103051	ENST00000674014.1,ENST00000673930.1,ENST00000395606.5,ENST00000673827.1	ENST00000556910.1,ENST00000673822.2,ENST00000612692.4,ENST00000323669.10,ENST00000357758.3	1	0.0	0.666667	0.0	0.0	0.0	0.149	0	0	0.213	0.122	0.061	0	0.262	0	0.198	0	0.186	0.333333
DIO2	ENSG00000211448.13	DIO2	chr14:80205601-80205735	ENST00000422005.7,ENST00000555844.1,ENST00000556811.5	ENST00000557010.5,ENST00000438257.9,ENST00000555750.2	0.2589	0.0	0	0.2494331065759637	0.6055045871559633	0.0	0.08	0.229	0	0.248	0	0.394	0.11	0.331	0.198	0.129	0	0.307	0.2589
AL121594.1	ENSG00000258790.1,ENSG00000100890.16	AL121594.1,PRORP	chr14:35126734-35126782	ENST00000604948.5,ENST00000534898.9,ENST00000605870.5,ENST00000557565.1	ENST00000250377.11,ENST00000603544.5,ENST00000321130.14,ENST00000557404.3	0.959854	0.6451612903225806	0.749104	0.7875647668393781	0.5330578512396694	0.44537815126050423	0.263	0.011	0.16	0.088	0.209	0.07	0.152	0.041	0.129	0.113	0.053	0.066	0.21075
DUXAP9	ENSG00000225210.10	DUXAP9	chr14:19064582-19064693	ENST00000610585.4,ENST00000549484.5,ENST00000620237.1,ENST00000621361.4	ENST00000644980.1	1	0.3396226415094339	0	0.0	0.15853658536585363	0.12264150943396226	0.092	0	0.018	0.035	0	0.122	0	0.097	0.026	0.138	0.013	0.093	1
RNASE4	ENSG00000259171.1,ENSG00000258818.4	RNASE4,AL163636.1	chr14:20693546-20693650	ENST00000553909.1	ENST00000555835.3	0.248175	0.0	0	0.0	0.0	0.0	0.034	0.103	0	0.213	0	0.149	0	0.165	0	0.198	0	0.2	0.248175
OSGEP	ENSG00000092094.11	OSGEP	chr14:20451256-20451452	ENST00000554699.1	ENST00000206542.9	0.425	0.0	0.0466321	0.0	0.0743801652892562	0.0	0.034	0.046	0	0.124	0.009	0.184	0	0.124	0.009	0.112	0	0.107	0.378368
DIO2	ENSG00000211448.13	DIO2	chr14:80206230-80206338	ENST00000555844.1,ENST00000422005.7,ENST00000555750.2	ENST00000557010.5,ENST00000438257.9,ENST00000556811.5	0.2589	0.0	0	0.2494331065759637	0.6055045871559633	0.0	0.08	0.229	0	0.248	0	0.394	0.11	0.331	0.198	0.129	0	0.307	0.2589
CFL2	ENSG00000165410.15	CFL2	chr14:34713673-34713904	ENST00000672163.1,ENST00000672517.1	ENST00000422678.2,ENST00000555765.5,ENST00000554470.5,ENST00000298159.11	0.272366	0.0	0	0.11386593204775024	0.05337519623233909	0.204778156996587	0.137	0.366	0	0.585	0	0.989	0.124	0.965	0.034	0.603	0.12	0.466	0.272366
MGA	ENSG00000174197.16,STRG.9735	MGA	chr15:41742545-41743172	STRG.9735.1,ENST00000570161.5,ENST00000219905.11,ENST00000564190.1	ENST00000545763.5,ENST00000566586.5	1	0.0	0.37619	0.5	0.303030303030303	0.5	0.171	0	0	0.159	0.079	0.131	0.097	0.097	0.06	0.138	0.133	0.133	0.62381
OIP5	STRG.9719,ENSG00000104147.9	OIP5	chr15:41313272-41313354	ENST00000560640.1,ENST00000220514.8	STRG.9719.2	0.894495	0.6698113207547169	0.5	0.9404255319148935	0.8201058201058201	1.0	0.195	0.023	0.071	0.035	0.07	0.07	0.221	0.014	0.155	0.034	0.227	0	0.394495
CLN6	ENSG00000128973.13,ENSG00000260007.3	CLN6,AC107871.1	chr15:68218535-68218650	ENST00000636212.1,ENST00000637823.1,ENST00000638076.1,ENST00000637494.1,ENST00000564846.1,ENST00000637223.1,ENST00000636020.1,ENST00000635747.1,ENST00000564752.1,ENST00000637888.1,ENST00000566347.5,ENST00000249806.11,ENST00000538696.5,ENST00000637054.1,ENST00000637667.1,ENST00000567060.5	ENST00000637450.1,ENST00000562767.2,ENST00000636314.1	1	1.0	0.75	0.8444444444444444	0.569060773480663	1.0	0.183	0	0.213	0	0.078	0.026	0.152	0.028	0.103	0.078	0.12	0	0.25
KATNBL1	STRG.6302,ENSG00000134152.11	KATNBL1	chr15:34147379-34147430	ENST00000560308.5,ENST00000560310.5,ENST00000256544.8,ENST00000560247.5,ENST00000559760.5,ENST00000540594.5	STRG.6302.3	0.813187	0.44375000000000003	0	0.2971014492753623	0.832258064516129	0.910958904109589	0.148	0.034	0.071	0.089	0	0.035	0.041	0.097	0.129	0.026	0.133	0.013	0.813187
KIF23	ENSG00000137807.16	KIF23	chr15:69440767-69441079	ENST00000679126.1,ENST00000647715.1,ENST00000395392.6,ENST00000260363.9,ENST00000561089.5	ENST00000352331.8,ENST00000558585.5	1	0.5	0.462555	1.0	0.7818181818181817	1.0	0.298	0	0.035	0.035	0.105	0.122	0.234	0	0.215	0.06	0.107	0	0.537445
NIPA2	ENSG00000140157.16,STRG.6091	NIPA2	chr15:22845145-22845267	ENST00000337451.8,ENST00000560039.1,ENST00000674173.1,ENST00000560205.5,ENST00000398014.7,ENST00000561072.2,ENST00000359727.8,ENST00000674289.1	ENST00000559571.1,ENST00000560762.5,ENST00000674477.1,ENST00000398013.7,STRG.6091.4,ENST00000539711.2	1	1.0	0.698864	0.8556701030927836	0.8379629629629629	1.0	0.08	0	0.106	0	0.123	0.053	0.083	0.014	0.181	0.035	0.08	0	0.301136
NIPA2	ENSG00000140157.16,STRG.6091	NIPA2	chr15:22853211-22853268	ENST00000337451.8,ENST00000398013.7,ENST00000674215.1,STRG.6091.4,ENST00000674173.1,ENST00000674477.1,ENST00000674330.1,ENST00000674289.1	ENST00000539711.2,ENST00000359727.8,ENST00000398014.7	1	1.0	0.772021	1.0	0.3843537414965987	1.0	0.126	0	0.106	0	0.149	0.044	0.125	0	0.113	0.181	0.08	0	0.227979
SECISBP2L	ENSG00000138593.9	SECISBP2L	chr15:49019417-49019552	ENST00000380927.6,ENST00000559471.6	ENST00000261847.7,ENST00000559424.1	0.845638	0.0	0.195402	1.0	0.6699029126213593	0.803030303030303	0.126	0.023	0	0.089	0.017	0.07	0.069	0	0.069	0.034	0.053	0.013	0.650235
INO80	ENSG00000128908.17	INO80	chr15:41016087-41016215	ENST00000401393.7,ENST00000559995.2,ENST00000557849.1,ENST00000648947.1	ENST00000558357.6,ENST00000616814.4	1	0.0	0.246377	0.5	1.0	1.0	0.103	0	0	0.142	0.017	0.052	0.028	0.028	0.052	0	0.053	0	0.753623
LINC00923	ENSG00000251209.9	LINC00923	chr15:97758489-97758661	ENST00000503768.6,ENST00000647870.1	ENST00000503874.3,ENST00000671187.1	0.6	0.5435897435897435	0.275591	0.33467741935483875	0.7592592592592593	0.26377952755905515	0.138	0.092	0.106	0.089	0.07	0.184	0.083	0.165	0.164	0.052	0.067	0.187	0.324409
GABPB1	ENSG00000104064.18	GABPB1	chr15:50282278-50282391	ENST00000561010.5	ENST00000380877.8,ENST00000220429.12,ENST00000543881.5	0.244444	.	0	0.5	0.0	0.0	0.011	0.034	0	0	0	0.104	0.014	0.014	0	0.06	0	0.08	0.244444
UBL7-AS1	ENSG00000247240.8,STRG.7776	UBL7-AS1	chr15:74480620-74480914	ENST00000564621.2	ENST00000499217.6,ENST00000666989.1,ENST00000659591.1,STRG.7776.3,ENST00000657781.1	0.333333	0.0	0	0.0	0.15315315315315317	0.0	0.023	0.046	0	0.088	0	0.183	0	0.083	0.017	0.094	0	0.04	0.333333
BLOC1S6	ENSG00000104164.12	BLOC1S6	chr15:45602356-45602375	ENST00000672455.1,ENST00000565216.5	ENST00000565323.6,ENST00000564765.1,ENST00000220531.9,ENST00000567461.5,ENST00000565409.5	0.676471	0.0	0	0.0	0.058064516129032254	0.0	0.023	0.011	0	0.124	0	0.123	0	0.248	0.009	0.146	0	0.2	0.676471
BLOC1S6	ENSG00000104164.12	BLOC1S6	chr15:45601233-45601407	ENST00000568816.5	ENST00000565409.5,ENST00000565323.6,ENST00000564765.1,ENST00000220531.9	1	0.44375000000000003	0	0.0	0.0	0.0	0.092	0	0.071	0.089	0	0.114	0	0.234	0	0.146	0	0.2	1
SNHG14	ENSG00000224078.15	SNHG14	chr15:25110385-25110536	ENST00000661608.1,ENST00000654902.1,ENST00000665906.1	ENST00000663026.1,ENST00000670011.1,ENST00000658859.1,ENST00000640631.2,ENST00000661541.1,ENST00000661926.1,ENST00000667531.1,ENST00000661889.1,ENST00000653407.1,ENST00000661389.1,ENST00000665253.1,ENST00000664545.1,ENST00000657285.1,ENST00000655695.1,ENST00000670587.1,ENST00000668163.1,ENST00000656510.1,ENST00000668953.1,ENST00000657850.1,ENST00000666022.1,ENST00000549804.7,ENST00000671121.1,ENS…	0.580645	0.0	0	0.0	0.5850340136054422	0.44537815126050423	0.126	0.091	0	0.195	0	0.148	0	0.304	0.086	0.061	0.053	0.066	0.580645
TMC5	ENSG00000103534.17,STRG.7537	TMC5	chr16:19490394-19490568	ENST00000567478.5,ENST00000574033.1,ENST00000396229.6,ENST00000541464.5,ENST00000542583.7,STRG.7537.3,ENST00000219821.9,ENST00000564959.1,ENST00000561503.5	ENST00000381414.8	0.665049	1.0	0.462555	0.6927374301675978	1.0	0.5	0.137	0.069	0.195	0	0.105	0.122	0.124	0.055	0.164	0	0.053	0.053	0.202493
FUS	ENSG00000089280.19	FUS	chr16:31186801-31186836	ENST00000474990.5,ENST00000380244.7,ENST00000568685.1,ENST00000254108.12	ENST00000566605.5	1	1.0	0.267176	0.4270833333333333	0.6666666666666666	1.0	0.16	0	0.106	0	0.035	0.096	0.041	0.055	0.052	0.026	0.067	0	0.732824
NUDT7	ENSG00000140876.11,STRG.7611	NUDT7	chr16:77735827-77735986	ENST00000564085.5,ENST00000268533.9	STRG.7611.3,ENST00000437314.3	0.463087	0.0	0.185714	0.75	0.3314917127071823	0.41875	0.069	0.08	0	0.106	0.026	0.114	0.165	0.055	0.06	0.121	0.067	0.093	0.277373
ARHGAP17	ENSG00000140750.17	ARHGAP17	chr16:24939363-24939597	ENST00000572314.5,ENST00000289968.11	ENST00000303665.9	1	0.5725806451612903	0	1.0	0.0	0.0	0.069	0	0.071	0.053	0	0.14	0.124	0	0	0.121	0	0.12	1
PRMT7	ENSG00000132600.17,STRG.9460	PRMT7	chr16:68312041-68312176	ENST00000564441.5,STRG.9460.1,ENST00000565983.5,ENST00000675132.1,ENST00000339507.9,ENST00000441236.3	ENST00000562381.7,ENST00000562050.5,ENST00000449359.7,ENST00000565356.5	0.903509	1.0	0	0.8313253012048193	.	1.0	0.103	0.011	0.142	0	0	0.017	0.069	0.014	0	0	0.08	0	0.903509
PARN	ENSG00000140694.17	PARN	chr16:14627105-14627187	ENST00000437198.7,ENST00000341484.11,ENST00000651634.1,ENST00000651348.1,ENST00000563641.6,ENST00000652501.1,ENST00000652411.1,ENST00000651913.1,ENST00000566021.1,ENST00000652727.1,ENST00000564113.6,ENST00000651027.1,ENST00000650960.1,ENST00000651049.1,ENST00000652051.1,ENST00000651300.1,ENST00000652541.1,ENST00000650990.1	ENST00000651865.1	1	1.0	0.715447	1.0	1.0	1.0	0.126	0	0.141	0	0.088	0.035	0.179	0	0.069	0	0.094	0	0.284553
NFAT5	ENSG00000102908.22	NFAT5	chr16:69568494-69568548	ENST00000567990.5,ENST00000349945.7,ENST00000567239.5,ENST00000426654.6	ENST00000566899.6,ENST00000393742.7,ENST00000627621.3,ENST00000565301.2,ENST00000650987.1,ENST00000354436.6	1	0.7687861271676301	0.0785714	0.5175	1.0	1.0	0.435	0	0.532	0.16	0.044	0.516	0.207	0.193	0.448	0	0.626	0	0.921429
ANKRD11	ENSG00000167522.16	ANKRD11	chr16:89431255-89431326	ENST00000378330.7,ENST00000646166.1	ENST00000643964.1,ENST00000642695.1,ENST00000613312.4,ENST00000645844.1,ENST00000642600.1,ENST00000301030.10,ENST00000643147.1,ENST00000647213.1,ENST00000567699.2,ENST00000330736.10,ENST00000566973.1,ENST00000646413.1,ENST00000378332.7,ENST00000645278.1,ENST00000568512.6,ENST00000644045.1,ENST00000646975.1	0.6	1.0	0	0.0	0.0	0.3007518796992481	0.069	0.046	0.142	0	0	0.131	0	0.152	0	0.121	0.04	0.093	0.6
ADGRG1	STRG.8139,ENSG00000205336.14	ADGRG1	chr16:57641590-57641708	ENST00000562101.5,ENST00000388813.9,ENST00000569992.5,ENST00000568908.5,ENST00000566271.6,ENST00000561833.5,STRG.8139.5,ENST00000563374.5,ENST00000566778.5,ENST00000565338.5,ENST00000564103.5,ENST00000566164.5,ENST00000563445.5,ENST00000568645.5,ENST00000568074.5,STRG.8139.3,ENST00000564729.5,ENST00000563414.5,ENST00000562673.5,ENST00000569132.5,ENST00000565770.5,ENST00000563548.5,ENST00000567835…	ENST00000566508.5,ENST00000562003.5,ENST00000673126.2,ENST00000569531.5,ENST00000564912.5,ENST00000565539.5,ENST00000567702.5,STRG.8139.2,ENST00000566888.5,ENST00000568234.5,ENST00000561969.5,ENST00000561696.5,ENST00000561872.5,ENST00000456916.5,ENST00000567154.5,ENST00000564907.5,ENST00000567915.5,ENST00000563007.5,ENST00000672974.1,ENST00000565976.6,ENST00000568909.5,ENST00000562608.5,ENST00000…	1	0.44375000000000003	0.535088	0.0	0.9476744186046511	0.44943820224719094	0.205	0	0.071	0.089	0.061	0.053	0	0.097	0.163	0.009	0.12	0.147	0.464912
MYLK3	ENSG00000140795.13,STRG.7556	MYLK3	chr16:46730592-46730698	ENST00000394809.9,ENST00000564731.5,ENST00000536476.5,STRG.7556.1	STRG.7556.2,STRG.7556.3,STRG.7556.4	1	0.7700650759219089	0.238806	0.8230277185501066	1.0	0.344559585492228	0.275	0	0.355	0.106	0.096	0.306	0.386	0.083	0.233	0	0.133	0.253	0.761194
CCNF	ENSG00000162063.13,STRG.7220	CCNF	chr16:2432960-2433067	ENST00000569093.1,ENST00000397066.9	ENST00000293968.11,STRG.7220.2	0.90873	0.6698113207547169	0.118721	0.5689655172413792	0.27368421052631575	0.22083333333333333	0.229	0.023	0.071	0.035	0.026	0.193	0.165	0.125	0.052	0.138	0.053	0.187	0.790009
ABCC1	ENSG00000103222.20	ABCC1	chr16:16086823-16086991	ENST00000572882.3,ENST00000399410.8,ENST00000575422.5,ENST00000399408.7	ENST00000677164.1,ENST00000678422.1	1	1.0	0	1.0	1.0	1.0	0.137	0	0.106	0	0	0.044	0.124	0	0.103	0	0.187	0	1
ABCC1	ENSG00000103222.20	ABCC1	chr16:16098872-16098902	ENST00000576557.1,ENST00000399408.7	ENST00000399410.8,ENST00000575422.5,ENST00000572882.3,ENST00000677164.1,ENST00000678422.1	1	1.0	0	1.0	1.0	0.0	0.137	0	0.106	0	0	0.044	0.124	0	0.103	0	0	0.187	1
ABCC1	ENSG00000103222.20	ABCC1	chr16:16138363-16138558	ENST00000399410.8,ENST00000676806.1,ENST00000399408.7,ENST00000572882.3,ENST00000677164.1	ENST00000678422.1	1	1.0	0	1.0	1.0	1.0	0.137	0	0.106	0	0	0.044	0.124	0	0.103	0	0.187	0	1
LUC7L	STRG.6739,ENSG00000007392.17	LUC7L	chr16:228332-228402	ENST00000629543.2,ENST00000428363.1,ENST00000419516.5,ENST00000418978.5	ENST00000337351.8,STRG.6739.3,ENST00000397783.5,ENST00000293872.13,STRG.6739.6	0.38255	0.0	0.149425	0.0	0.0	0.29515418502202645	0.057	0.092	0	0.089	0.026	0.148	0	0.069	0	0.198	0.067	0.16	0.233125
RPS2	STRG.7190,ENSG00000140988.16	RPS2	chr16:1963652-1964365	ENST00000531065.5	STRG.7190.2,ENST00000529806.5	0.277108	0.0	0.0644217	0.09060955518945633	0.0	0.04287245444801715	0.092	0.24	0	0.035	0.044	0.639	0.055	0.552	0	0.629	0.04	0.893	0.212687
NOMO2	ENSG00000185164.14	NOMO2	chr16:18558676-18558854	ENST00000562312.1	ENST00000621364.4,ENST00000381474.7,ENST00000330537.10,ENST00000543392.5,ENST00000622306.4,ENST00000564991.5	0.25	0.0	0	0.0	0.0	0.09774436090225563	0.023	0.069	0	0.106	0	0.105	0	0.249	0	0.232	0.013	0.12	0.25
COG4	ENSG00000103051.20	COG4	chr16:70515867-70516040	ENST00000564415.6	ENST00000482252.5,ENST00000562200.5,ENST00000564653.6,ENST00000524584.1,ENST00000534772.1,ENST00000393612.8,ENST00000674443.1,ENST00000530314.5,ENST00000323786.10	0.235897	0.0	0	0.0	0.0	0.0	0.046	0.149	0	0.142	0	0.192	0	0.166	0	0.121	0	0.08	0.235897
CARHSP1	ENSG00000153048.11	CARHSP1	chr16:8860104-8860218	ENST00000611932.4,ENST00000569572.1,ENST00000569398.5,ENST00000614449.4,ENST00000565287.5	ENST00000563815.5,ENST00000567554.5,ENST00000311052.10	0.416616	0.3437132784958872	0.197342	0.27105101413644744	0.23779193205944799	0.32082866741321386	0.687	0.962	0.585	1.117	0.297	1.208	0.441	1.186	0.336	1.077	0.573	1.213	0.219274
NFAT5	ENSG00000102908.22	NFAT5	chr16:69644796-69644856	ENST00000567990.5	ENST00000566899.6,ENST00000393742.7,ENST00000426654.6	1	0.10260115606936417	0.0798548	1.0	0.0821256038647343	0.12012012012012013	0.034	0	0.071	0.621	0.044	0.507	0.014	0	0.017	0.19	0.04	0.293	0.920145
GLYR1	ENSG00000140632.17	GLYR1	chr16:4843403-4843602	ENST00000588732.5	ENST00000591451.5,ENST00000436648.9,ENST00000588297.5,ENST00000587875.1,ENST00000321919.14,ENST00000589389.5	1	0.0	0	0.0	0.0	0.1443850267379679	0.137	0	0	0.124	0	0.131	0	0.097	0	0.095	0.027	0.16	1
CTCF	ENSG00000102974.16	CTCF	chr16:67635514-67635632	ENST00000643892.1	ENST00000401394.6,ENST00000646076.1,ENST00000645306.1,ENST00000264010.10,ENST00000642819.1,ENST00000646771.1,ENST00000646566.1,ENST00000645409.1,ENST00000645699.1,ENST00000642420.1,ENST00000644950.1,ENST00000644753.1	0.330097	0.0	0	0.0	0.0	0.0	0.034	0.069	0	0.142	0	0.105	0	0.124	0	0.086	0	0.107	0.330097
PDK2	STRG.20491,ENSG00000005882.12	PDK2	chr17:50105442-50105370	ENST00000503176.6,ENST00000515040.5,ENST00000510219.2,ENST00000007708.7,ENST00000505440.5,ENST00000508030.5,ENST00000614357.4,ENST00000505897.5,ENST00000512238.1,ENST00000503614.5	STRG.20491.2	1	1.0	0.775701	0.8921568627450981	0.9497098646034816	0.9651474530831099	0.801	0	0.55	0	0.332	0.096	0.455	0.055	0.491	0.026	0.36	0.013	0.224299
SLC25A39	ENSG00000013306.16	SLC25A39	chr17:44321231-44321057	ENST00000537904.6,ENST00000590194.5,ENST00000225308.12,ENST00000377095.10,ENST00000588767.5,ENST00000586016.5	ENST00000591006.5	0.482105	0.609942638623327	0.0820996	0.0	0.5662368112543963	0.3943181818181818	0.458	0.492	0.638	0.408	0.061	0.682	0	0.814	0.483	0.37	0.347	0.533	0.400006
SLC25A39	ENSG00000013306.16	SLC25A39	chr17:44321558-44321433	ENST00000537904.6,ENST00000590194.5,ENST00000225308.12,ENST00000377095.10,ENST00000588767.5,ENST00000586016.5	ENST00000591006.5	0.482105	0.609942638623327	0.0820996	0.0	0.5662368112543963	0.3943181818181818	0.458	0.492	0.638	0.408	0.061	0.682	0	0.814	0.483	0.37	0.347	0.533	0.400006
ZNF232	STRG.8302,ENSG00000167840.13	ZNF232	chr17:5109868-5109393	ENST00000573015.5,STRG.8302.1,STRG.8302.3,ENST00000250076.7,ENST00000575898.5	ENST00000570486.5	0.893204	0.0	0.66879	0.8738738738738739	0.664516129032258	0.775	0.092	0.011	0	0.071	0.105	0.052	0.097	0.014	0.103	0.052	0.093	0.027	0.224414
NOL11	ENSG00000130935.10,STRG.8772	NOL11	chr17:67737145-67737070	ENST00000577687.1,ENST00000580833.1,ENST00000581375.5,ENST00000253247.9	STRG.8772.2	1	1.0	0.680365	1.0	0.552	1.0	0.229	0	0.248	0	0.149	0.07	0.124	0	0.138	0.112	0.28	0	0.319635
PGS1	ENSG00000087157.19	PGS1	chr17:78392665-78392475	ENST00000592043.5,ENST00000589689.5,ENST00000585521.2,ENST00000586510.6,ENST00000589426.5,ENST00000262764.11	ENST00000589425.5	1	0.33018867924528306	0.541667	1.0	1.0	1.0	0.125	0	0.035	0.071	0.052	0.044	0.124	0	0.112	0	0.053	0	0.458333
ATP6V0A1	STRG.20255,ENSG00000033627.17	ATP6V0A1	chr17:42507627-42507519	ENST00000587510.5,ENST00000585525.5,STRG.20255.2,ENST00000264649.10,ENST00000537728.5,ENST00000393829.6,ENST00000588138.1,ENST00000586201.5,ENST00000343619.9,ENST00000544137.5	STRG.20255.5	1	1.0	0.597701	1.0	0.8349514563106796	1.0	0.103	0	0.053	0	0.052	0.035	0.082	0	0.086	0.017	0.094	0	0.402299
PHF12	ENSG00000109118.14	PHF12	chr17:28924302-28923908	ENST00000332830.9,ENST00000578900.6,ENST00000378879.7,ENST00000577226.5,ENST00000582655.5,ENST00000268756.7	ENST00000582436.5,ENST00000583524.5	1	0.7177419354838709	0.75	0.9217877094972067	0.5357142857142857	0.5	0.057	0	0.089	0.035	0.105	0.035	0.165	0.014	0.06	0.052	0.093	0.093	0.25
PHF12	ENSG00000109118.14	PHF12	chr17:28927063-28926990	ENST00000378879.7,ENST00000584685.1,ENST00000577226.5,ENST00000583524.5,ENST00000268756.7,ENST00000483934.5,ENST00000584236.1,ENST00000332830.9,ENST00000578900.6,ENST00000582853.5	ENST00000582436.5	1	0.7177419354838709	0.75	0.927461139896373	0.5357142857142857	0.5	0.057	0	0.089	0.035	0.105	0.035	0.179	0.014	0.06	0.052	0.093	0.093	0.25
ARRB2	STRG.8282,ENSG00000141480.18	ARRB2	chr17:4720472-4720392	STRG.8282.5,ENST00000412477.7,ENST00000269260.7,STRG.8282.3,ENST00000381488.10,ENST00000575877.5,ENST00000571206.1,ENST00000574954.5,ENST00000346341.6,ENST00000572457.5	STRG.8282.4	1	1.0	0.665254	1.0	0.6825396825396826	1.0	0.148	0	0.177	0	0.157	0.079	0.179	0	0.129	0.06	0.2	0	0.334746
ARRB2	STRG.8282,ENSG00000141480.18	ARRB2	chr17:4720640-4720585	ENST00000574954.5,STRG.8282.5,ENST00000412477.7,ENST00000269260.7,STRG.8282.3,ENST00000381488.10,ENST00000575877.5,ENST00000571206.1,ENST00000572457.5	STRG.8282.4	1	1.0	0.665254	1.0	0.6825396825396826	1.0	0.148	0	0.177	0	0.157	0.079	0.179	0	0.129	0.06	0.147	0	0.334746
SCRN2	ENSG00000141295.14	SCRN2	chr17:47838450-47838269	ENST00000582459.5,ENST00000581645.5,ENST00000584123.5,ENST00000290216.14	ENST00000407215.7	0.864542	0.7774294670846394	0.545139	0.7366412213740458	0.5328185328185329	0.6325	0.217	0.034	0.248	0.071	0.157	0.131	0.193	0.069	0.138	0.121	0.253	0.147	0.319403
JPT1	ENSG00000189159.16	JPT1	chr17:75149185-75149090	ENST00000584079.5,ENST00000304834.11	ENST00000356033.8	1	.	0	0.26570048309178745	1.0	0.0	0.08	0	0	0	0	0.122	0.055	0.152	0.017	0	0	0.04	1
DCXR	ENSG00000169738.8	DCXR	chr17:82037013-82036858	ENST00000582900.5,ENST00000579155.1,ENST00000578885.5,ENST00000581584.5,ENST00000306869.7,ENST00000580320.5,ENST00000580750.5,ENST00000577712.5	ENST00000579334.5,ENST00000585164.2	0.925566	0.8091397849462365	0.674923	0.5721649484536082	0.908450704225352	0.8527777777777777	0.286	0.023	0.301	0.071	0.218	0.105	0.111	0.083	0.258	0.026	0.307	0.053	0.250644
DCXR	ENSG00000169738.8	DCXR	chr17:82037547-82037449	ENST00000581584.5,ENST00000306869.7,ENST00000578885.5,ENST00000580750.5	ENST00000579334.5	0.925566	0.7893175074183976	0.656863	0.5721649484536082	0.896	0.8408408408408409	0.286	0.023	0.266	0.071	0.201	0.105	0.111	0.083	0.224	0.026	0.28	0.053	0.268704
SRP68	ENSG00000167881.15	SRP68	chr17:76067330-76067216	ENST00000592704.5,ENST00000591272.1,ENST00000307877.7	ENST00000539137.5	1	1.0	0.583732	0.6666666666666666	1.0	0.5698924731182795	0.126	0	0.16	0	0.122	0.087	0.11	0.055	0.129	0	0.053	0.04	0.416268
MPRIP	ENSG00000133030.22	MPRIP	chr17:17167915-17164108	ENST00000651222.2,ENST00000313485.10	ENST00000395811.9,ENST00000341712.8,ENST00000584067.5	1	0.0	0.791809	0.5	0.3047858942065491	0.0	0.355	0	0	0.195	0.464	0.122	0.193	0.193	0.121	0.276	0	0.307	0.208191
CCDC43	STRG.20355,ENSG00000180329.14	CCDC43	chr17:44680643-44680584	STRG.20355.2,ENST00000315286.13	ENST00000457422.6	0.858333	0.7511737089201879	0.543424	0.4169184290030212	0.9612756264236901	1.0	0.206	0.034	0.16	0.053	0.219	0.184	0.138	0.193	0.422	0.017	0.293	0	0.314909
LASP1	ENSG00000002834.18	LASP1	chr17:38890504-38890419	ENST00000318008.11,ENST00000584106.1,ENST00000443937.7,ENST00000419929.1,ENST00000435347.7	ENST00000433206.6,ENST00000585841.5	0.568493	1.0	0.360882	0.2546174142480211	0.7504273504273504	0.23211169284467717	0.332	0.252	0.585	0	0.262	0.464	0.193	0.565	0.439	0.146	0.133	0.44	0.207612
TOP3A	ENSG00000177302.15	TOP3A	chr17:18308424-18308350	ENST00000583328.5,ENST00000321105.10,ENST00000542570.5,ENST00000580095.5,ENST00000584887.1,ENST00000584669.5	ENST00000582981.5	1	1.0	0.789157	1.0	0.9479768786127167	1.0	0.138	0	0.301	0	0.131	0.035	0.152	0	0.164	0.009	0.24	0	0.210843
SPAG5	STRG.10472,ENSG00000076382.17	SPAG5	chr17:28586499-28586424	ENST00000321765.10,ENST00000584206.1	STRG.10472.2	1	1.0	0.653509	0.7150259067357513	0.6829268292682926	0.5	0.24	0	0.284	0	0.149	0.079	0.138	0.055	0.112	0.052	0.12	0.12	0.346491
FLII	STRG.10710,ENSG00000177731.16	FLII	chr17:18254682-18254520	ENST00000579294.5,ENST00000578101.5,ENST00000478416.1,STRG.10710.2,ENST00000578558.5,ENST00000584444.5,ENST00000327031.9	ENST00000545457.6	1	1.0	0.286885	1.0	1.0	1.0	0.228	0	0.142	0	0.035	0.087	0.082	0	0.104	0	0.147	0	0.713115
EXOC7	ENSG00000182473.22	EXOC7	chr17:76091235-76091142	ENST00000357231.8,ENST00000634349.1,ENST00000589210.6,ENST00000467929.6,ENST00000335146.11,ENST00000607838.5,ENST00000405575.8	ENST00000411744.6,ENST00000332065.9	1	1.0	0.247619	1.0	1.0	0.5	0.16	0	0.106	0	0.026	0.079	0.152	0	0.087	0	0.067	0.067	0.752381
ATP6V0A1	STRG.20255,ENSG00000033627.17	ATP6V0A1	chr17:42508589-42508571	ENST00000588138.1,ENST00000586201.5,ENST00000343619.9,ENST00000585525.5,ENST00000544137.5	ENST00000264649.10,STRG.20255.2,ENST00000393829.6,ENST00000537728.5	1	0.0	0.5	0.0	0.6976744186046512	0.0	0.103	0	0	0.053	0.026	0.026	0	0.082	0.06	0.026	0	0.094	0.5
MINK1	ENSG00000141503.17	MINK1	chr17:4893309-4893285	ENST00000571207.5,ENST00000572330.5,ENST00000347992.11	ENST00000355280.11,ENST00000453408.7,ENST00000574453.5	0.5	0.0	0	0.7028985507246377	0.0	0.5	0.069	0.069	0	0.089	0	0.166	0.097	0.041	0	0.069	0.067	0.067	0.5
NAT9	ENSG00000109065.12,STRG.9538	NAT9	chr17:74772277-74772217	ENST00000581136.5,ENST00000578822.5,ENST00000579218.5,ENST00000583476.5,ENST00000583757.5,ENST00000580301.5,ENST00000582524.5,ENST00000357814.8,STRG.9538.5,ENST00000582870.5	ENST00000583834.5,ENST00000580632.5,STRG.9538.3	1	0.7695652173913043	0.781095	0.8313253012048193	1.0	0.665	0.216	0	0.177	0.053	0.157	0.044	0.138	0.028	0.241	0	0.133	0.067	0.218905
SLC25A35	STRG.8490,ENSG00000125434.11	SLC25A35	chr17:8291485-8291332	ENST00000577745.2,ENST00000380067.6,ENST00000580340.5,ENST00000579681.5,ENST00000579192.5,ENST00000585311.5	STRG.8490.3	0.845638	0.7511737089201879	0.604651	0.8738738738738739	0.9134615384615385	1.0	0.126	0.023	0.16	0.053	0.026	0.017	0.097	0.014	0.095	0.009	0.094	0	0.240986
SLC25A35	STRG.8490,ENSG00000125434.11	SLC25A35	chr17:8292588-8292522	ENST00000577745.2,ENST00000380067.6,ENST00000580340.5,STRG.8490.3,ENST00000579681.5,ENST00000579192.5,ENST00000585311.5	STRG.8490.2	1	1.0	0.716667	1.0	0.7999999999999999	1.0	0.149	0	0.213	0	0.043	0.017	0.111	0	0.104	0.026	0.094	0	0.283333
KIAA0100	ENSG00000007202.15	KIAA0100	chr17:28640025-28639900	ENST00000544884.5,ENST00000581267.1,ENST00000528896.7,ENST00000580882.5,ENST00000389003.7	ENST00000577417.5	1	1.0	0.786885	1.0	0.8835616438356163	0.91875	0.263	0	0.16	0	0.096	0.026	0.041	0	0.129	0.017	0.147	0.013	0.213115
KIAA0100	ENSG00000007202.15	KIAA0100	chr17:28643311-28643163	ENST00000544884.5,ENST00000583403.5,ENST00000528896.7,ENST00000580882.5,ENST00000389003.7	ENST00000577417.5	1	1.0	0.786885	1.0	0.8835616438356163	0.91875	0.263	0	0.16	0	0.096	0.026	0.041	0	0.129	0.017	0.147	0.013	0.213115
KIAA0100	ENSG00000007202.15	KIAA0100	chr17:28643659-28643609	ENST00000544884.5,ENST00000389003.7,ENST00000528896.7,ENST00000580882.5	ENST00000583403.5,ENST00000577417.5	1	1.0	0.786885	1.0	0.8835616438356163	0.91875	0.263	0	0.16	0	0.096	0.026	0.041	0	0.129	0.017	0.147	0.013	0.213115
MED1	ENSG00000125686.12,STRG.8611	MED1	chr17:39410721-39410580	STRG.8611.2,ENST00000394287.7	ENST00000300651.11	0.416058	0.4564102564102564	0.0928962	0.0	0.1798941798941799	0.0	0.057	0.08	0.089	0.106	0.017	0.166	0	0.193	0.034	0.155	0	0.2	0.323162
ANKRD13B	ENSG00000198720.13	ANKRD13B	chr17:29608110-29607985	ENST00000394859.8,ENST00000488766.5,ENST00000614878.4,ENST00000583728.5	ENST00000487527.5,ENST00000493506.5,ENST00000578811.1	1	0.0	0.685714	1.0	1.0	1.0	0.137	0	0	0.142	0.096	0.044	0.055	0	0.155	0	0.147	0	0.314286
FLOT2	ENSG00000132589.16	FLOT2	chr17:28884315-28884224	ENST00000394908.9,ENST00000394906.6,ENST00000581509.1,ENST00000580805.5,ENST00000580313.5	ENST00000585169.5,ENST00000577789.5	1	1.0	0.709524	1.0	0.7054794520547946	1.0	0.172	0	0.178	0	0.149	0.061	0.331	0	0.103	0.043	0.08	0	0.290476
SREBF1	ENSG00000072310.17,STRG.10700	SREBF1	chr17:17817591-17817547	ENST00000395751.8,ENST00000469356.3	ENST00000355815.8,STRG.10700.2,ENST00000395757.6,ENST00000662439.1,ENST00000261646.10,ENST00000395756.5	0.412371	0.0	0	0.3727272727272727	0.0	0.1836734693877551	0.08	0.114	0	0.071	0	0.148	0.041	0.069	0	0.138	0.027	0.12	0.412371
BRCA1	ENSG00000012048.23	BRCA1	chr17:43079399-43079333	ENST00000471181.7,ENST00000644379.1	ENST00000461221.5,ENST00000352993.7,ENST00000491747.6,ENST00000493919.5,ENST00000493795.5,ENST00000621897.1,ENST00000357654.9,ENST00000468300.5,ENST00000487825.5,ENST00000478531.5,ENST00000484087.5	0.620482	0.5725806451612903	0.314754	0.5549597855227881	1.0	0.421259842519685	0.206	0.126	0.142	0.106	0.096	0.209	0.207	0.166	0.25	0	0.107	0.147	0.305728
SUZ12P1	STRG.10555,ENSG00000264538.6	SUZ12P1	chr17:30743369-30743300	ENST00000582557.5,STRG.10555.2,STRG.10555.7,ENST00000497969.6,ENST00000579526.5,ENST00000578195.6,STRG.10555.1,STRG.10555.8,ENST00000578070.5	STRG.10555.5,STRG.10555.3,STRG.10555.4,STRG.10555.6	1	0.8588709677419355	0.569672	0.8679245283018868	0.3835616438356165	0.9221902017291066	0.4	0	0.213	0.035	0.139	0.105	0.276	0.042	0.112	0.18	0.32	0.027	0.430328
RPAIN	ENSG00000129197.15	RPAIN	chr17:5426299-5425970	ENST00000571043.5,ENST00000571613.5,ENST00000570883.5	ENST00000573126.1,ENST00000575599.5	1	.	0.769912	0.8738738738738739	0.9583333333333333	.	0.229	0	0	0	0.087	0.026	0.097	0.014	0.207	0.009	0	0	0.230088
SUZ12P1	STRG.10555,ENSG00000264538.6	SUZ12P1	chr17:30768867-30768833	STRG.10555.5,ENST00000578070.5,STRG.10555.1,STRG.10555.6	ENST00000578195.6,STRG.10555.2,STRG.10555.3,ENST00000582329.1,STRG.10555.7,ENST00000582557.5,STRG.10555.4	0.26936	0.5685483870967741	0.0414747	0.1900452488687783	0.12363636363636364	0.18928571428571425	0.08	0.217	0.141	0.107	0.009	0.208	0.042	0.179	0.034	0.241	0.053	0.227	0.227886
SUZ12P1	STRG.10555,ENSG00000264538.6	SUZ12P1	chr17:30769064-30769000	STRG.10555.5,ENST00000578070.5,STRG.10555.1,STRG.10555.6	STRG.10555.2,STRG.10555.3,STRG.10555.7,ENST00000582557.5,STRG.10555.4	0.26936	0.5685483870967741	0.045	0.1900452488687783	0.12363636363636364	0.19850187265917602	0.08	0.217	0.141	0.107	0.009	0.191	0.042	0.179	0.034	0.241	0.053	0.214	0.22436
RHOT1	ENSG00000126858.19	RHOT1	chr17:32173060-32172936	ENST00000583994.5,ENST00000578205.5	ENST00000394692.6,ENST00000581094.5,ENST00000581031.5,ENST00000333942.10,ENST00000545287.7,ENST00000358365.7	0.5	0.0	0	0.0	0.18085106382978725	0.0	0.034	0.034	0	0.106	0	0.105	0	0.083	0.017	0.077	0	0.067	0.5
GPATCH8	ENSG00000186566.13	GPATCH8	chr17:44467114-44467096	ENST00000587228.5	ENST00000591680.6	0.241259	0.0	0	0.271523178807947	0.0	.	0.069	0.217	0	0.124	0	0.166	0.041	0.11	0	0.103	0	0	0.241259
AP2B1	ENSG00000006125.18,STRG.8536	AP2B1	chr17:35670898-35670856	ENST00000612116.5,ENST00000616681.4,ENST00000610402.5,ENST00000618940.4	ENST00000620039.4,ENST00000621914.4,STRG.8536.5	0.89375	0.41784037558685444	0.388535	0.0	0.21935483870967742	0.16614420062695923	0.286	0.034	0.178	0.248	0.183	0.288	0	0.276	0.068	0.242	0.053	0.266	0.505215
TRIM16L	ENSG00000108448.22,STRG.10724	TRIM16L	chr17:18734955-18734876	STRG.10724.6	ENST00000641936.1,ENST00000449552.6	0.27972	0.0	0.0690335	0.6666666666666666	0.25842696629213485	0.2087227414330218	0.08	0.206	0	0.213	0.035	0.472	0.11	0.055	0.069	0.198	0.067	0.254	0.210687
SS18	STRG.8828,ENSG00000141380.14	SS18	chr18:26035830-26035923	ENST00000542420.6,ENST00000415083.7,ENST00000269138.9,ENST00000539244.6	ENST00000269137.11,ENST00000585121.5,ENST00000579640.5,STRG.8828.1	0.667238	0.6244131455399061	0.431169	0.7366412213740458	0.73989898989899	0.3230088495575221	0.389	0.194	0.266	0.16	0.166	0.219	0.193	0.069	0.293	0.103	0.146	0.306	0.23607
MPPE1	ENSG00000154889.17	MPPE1	chr18:11886498-11886621	ENST00000592306.5,ENST00000496196.5,ENST00000587724.5,ENST00000588072.6,ENST00000344987.11,ENST00000317251.8,ENST00000592977.5	ENST00000309976.13,ENST00000317235.11	0.845638	0.797752808988764	0.351351	0.6666666666666666	0.859504132231405	0.5402298850574713	0.126	0.023	0.071	0.018	0.052	0.096	0.11	0.055	0.104	0.017	0.094	0.08	0.494286
CEP192	STRG.9047,ENSG00000101639.18	CEP192	chr18:13038369-13038579	STRG.9047.1,ENST00000506447.5,ENST00000510237.5	ENST00000511820.6,ENST00000325971.12	1	0.0	0.5	0.0	0.2833333333333334	1.0	0.115	0	0	0.053	0.026	0.026	0	0.097	0.017	0.043	0.013	0	0.5
RALBP1	ENSG00000017797.13	RALBP1	chr18:9479343-9479437	ENST00000585015.6	ENST00000383432.8,ENST00000609094.2	0.228188	0.14112903225806453	0	0.0	0.26640926640926643	0.0	0.034	0.115	0.035	0.213	0	0.184	0	0.207	0.069	0.19	0	0.187	0.228188
C18orf25	ENSG00000152242.11	C18orf25	chr18:46240004-46240187	ENST00000615052.5	ENST00000619301.4	1	1.0	0	0.5709342560553633	1.0	0.0	0.229	0	0.142	0	0	0.262	0.165	0.124	0.164	0	0	0.187	1
AC010754.1	ENSG00000265752.3,STRG.9072	AC010754.1	chr18:23967647-23968851	ENST00000664669.1	STRG.9072.1,STRG.9072.2	0.248175	0.0	0	0.1686746987951807	0.2045454545454545	0.0	0.034	0.103	0	0.071	0	0.061	0.014	0.069	0.009	0.035	0	0.04	0.248175
OCEL1	ENSG00000099330.9,STRG.10345	OCEL1	chr19:17226869-17226692	ENST00000601529.5,ENST00000601576.1,ENST00000600232.5,ENST00000215061.9,ENST00000602236.5	STRG.10345.3,STRG.10345.5,ENST00000599588.5,STRG.10345.4	0.80117	0.8317757009345794	0.5	0.0	0.7671232876712328	0.24528301886792453	0.137	0.034	0.089	0.018	0.035	0.035	0	0.041	0.112	0.034	0.013	0.04	0.30117
OCEL1	ENSG00000099330.9,STRG.10345	OCEL1	chr19:17227199-17226993	ENST00000601529.5,STRG.10345.5,ENST00000597836.5,STRG.10345.3,ENST00000600232.5,ENST00000598172.1,STRG.10345.4,ENST00000215061.9,ENST00000598068.5	ENST00000594283.5,ENST00000599588.5	0.824742	0.5	0.614035	0.0	0.7034883720930233	0.3063583815028902	0.16	0.034	0.089	0.089	0.07	0.044	0	0.096	0.121	0.051	0.053	0.12	0.210707
MAN2B1	ENSG00000104774.13	MAN2B1	chr19:12655879-12655693	ENST00000456935.7,ENST00000596591.1,ENST00000221363.8,ENST00000433513.5,ENST00000595880.5	ENST00000466794.5	0.298246	0.0	0.0687023	1.0	0.27741935483870966	0.0	0.034	0.08	0	0.089	0.009	0.122	0.014	0	0.043	0.112	0	0.093	0.229543
MAN2B1	ENSG00000104774.13	MAN2B1	chr19:12656687-12656570	ENST00000456935.7,ENST00000593686.1,ENST00000221363.8,ENST00000433513.5,ENST00000595880.5	ENST00000466794.5	0.298246	0.0	0.0687023	1.0	0.27741935483870966	0.0	0.034	0.08	0	0.089	0.009	0.122	0.014	0	0.043	0.112	0	0.093	0.229543
HNRNPL	ENSG00000104824.18	HNRNPL	chr19:38840376-38840095	ENST00000221419.10,ENST00000595164.5,ENST00000600873.5,ENST00000601449.5,ENST00000388749.7	ENST00000647557.1	1	1.0	0.595679	1.0	0.6160714285714286	1.0	0.32	0	0.231	0	0.193	0.131	0.304	0	0.207	0.129	0.387	0	0.404321
HNRNPL	ENSG00000104824.18	HNRNPL	chr19:38840559-38840487	ENST00000221419.10,ENST00000600873.5,ENST00000601449.5,ENST00000388749.7	ENST00000647557.1	1	1.0	0.595679	1.0	0.6160714285714286	1.0	0.32	0	0.231	0	0.193	0.131	0.304	0	0.207	0.129	0.387	0	0.404321
EPOR	ENSG00000187266.14,STRG.10178	EPOR	chr19:11378778-11378690	ENST00000591958.5,ENST00000222139.11,ENST00000588859.5,ENST00000586890.5,STRG.10178.4,ENST00000588681.5	ENST00000592375.6	1	1.0	0.396947	1.0	1.0	1.0	0.252	0	0.177	0	0.052	0.079	0.138	0	0.086	0	0.12	0	0.603053
STX10	ENSG00000104915.15	STX10	chr19:13144671-13144576	ENST00000587230.6,ENST00000591843.1,ENST00000593126.5,ENST00000242770.9,ENST00000587318.5,ENST00000343587.9	ENST00000589083.5	1	1.0	0.790476	0.9154078549848942	1.0	1.0	0.286	0	0.266	0	0.166	0.044	0.303	0.028	0.275	0	0.227	0	0.209524
DDX39A	ENSG00000123136.15	DDX39A	chr19:14409447-14409302	ENST00000324340.13,ENST00000242776.9,ENST00000588692.5	ENST00000589318.5,ENST00000587730.5	0.737822	0.7994987468671679	0.5	0.8070175438596491	0.6878402903811253	0.7777777777777778	0.515	0.183	0.638	0.16	0.236	0.236	0.69	0.165	0.379	0.172	0.56	0.16	0.237822
DDX39A	ENSG00000123136.15	DDX39A	chr19:14409873-14409741	ENST00000592927.5,ENST00000324340.13,ENST00000242776.9	ENST00000589318.5	0.737822	0.7903014416775884	0.5	0.8004836759371221	0.6878402903811253	0.7691197691197691	0.515	0.183	0.603	0.16	0.236	0.236	0.662	0.165	0.379	0.172	0.533	0.16	0.237822
DDX39A	ENSG00000123136.15	DDX39A	chr19:14410334-14410215	ENST00000454233.6,ENST00000592927.5,ENST00000242776.9,ENST00000588692.5,ENST00000324340.13	ENST00000592391.5,ENST00000589318.5	0.74189	0.7994987468671679	0.5	0.8070175438596491	0.6878402903811253	0.7817189631650749	0.526	0.183	0.638	0.16	0.236	0.236	0.69	0.165	0.379	0.172	0.573	0.16	0.24189
ADGRE5	ENSG00000123146.20	ADGRE5	chr19:14397223-14397076	ENST00000242786.6,ENST00000591737.1	ENST00000357355.7	0.277108	0.0	0	1.0	0.0	0.2975708502024291	0.092	0.24	0	0.284	0	0.455	0.4	0	0	0.327	0.147	0.347	0.277108
QTRT1	ENSG00000213339.9	QTRT1	chr19:10712299-10712160	ENST00000250237.10	ENST00000589488.5	0.520913	0.5880398671096345	0.279817	0.1686746987951807	0.5	0.6417112299465241	0.137	0.126	0.177	0.124	0.061	0.157	0.028	0.138	0.095	0.095	0.12	0.067	0.241096
QTRT1	ENSG00000213339.9	QTRT1	chr19:10712628-10712552	ENST00000250237.10	ENST00000589488.5,ENST00000421333.6	0.5	0.5880398671096345	0.279817	0.1686746987951807	0.5	0.6417112299465241	0.137	0.137	0.177	0.124	0.061	0.157	0.028	0.138	0.095	0.095	0.12	0.067	0.220183
ABCA7	ENSG00000064687.13	ABCA7	chr19:1042397-1042314	ENST00000263094.11	ENST00000433129.6	1	0.0	0	1.0	1.0	1.0	0.561	0	0	0.674	0	0.551	0.455	0	0.801	0	0.653	0	1
ABCA7	ENSG00000064687.13	ABCA7	chr19:1054694-1054569	ENST00000263094.11,ENST00000435683.7	ENST00000433129.6,ENST00000530092.2	1	0.0	0	1.0	1.0	1.0	0.561	0	0	0.674	0	0.551	0.455	0	0.801	0	0.653	0	1
ABCA7	ENSG00000064687.13	ABCA7	chr19:1055351-1055096	ENST00000263094.11,ENST00000530092.2	ENST00000433129.6	1	0.0	0	1.0	1.0	1.0	0.561	0	0	0.674	0	0.551	0.455	0	0.801	0	0.653	0	1
STRN4	STRG.20614,ENSG00000090372.15	STRN4	chr19:46722072-46721985	ENST00000263280.11,ENST00000600615.5,ENST00000539396.5,ENST00000391910.7	STRG.20614.1,ENST00000594581.5	0.755556	0.0	0.129771	0.0	0.1416666666666667	0.0	0.034	0.011	0	0.089	0.017	0.114	0	0.124	0.017	0.103	0	0.08	0.625785
STRN4	STRG.20614,ENSG00000090372.15	STRN4	chr19:46722340-46722241	ENST00000263280.11,ENST00000600615.5,ENST00000539396.5,ENST00000391910.7	STRG.20614.1,ENST00000595357.5,ENST00000594581.5	0.755556	0.0	0.129771	0.0	0.1416666666666667	0.0	0.034	0.011	0	0.089	0.017	0.114	0	0.124	0.017	0.103	0	0.08	0.625785
MCOLN1	ENSG00000090674.16	MCOLN1	chr19:7527628-7527519	ENST00000264079.11	ENST00000394321.9	0.276699	0.0	0	1.0	0.0	0.6936416184971098	0.057	0.149	0	0.124	0	0.044	0.124	0	0	0.121	0.12	0.053	0.276699
MCOLN1	ENSG00000090674.16	MCOLN1	chr19:7527960-7527863	ENST00000264079.11	ENST00000394321.9	0.276699	0.0	0	1.0	0.0	0.6936416184971098	0.057	0.149	0	0.124	0	0.044	0.124	0	0	0.121	0.12	0.053	0.276699
ECSIT	ENSG00000130159.14	ECSIT	chr19:11507850-11507701	ENST00000417981.6,ENST00000592571.1,ENST00000270517.12,ENST00000585318.5	ENST00000588998.5,ENST00000252440.11,ENST00000592312.5	1	0.0	0.731278	1.0	1.0	0.9301075268817204	0.206	0	0	0.089	0.166	0.061	0.152	0	0.121	0	0.173	0.013	0.268722
ZNF226	ENSG00000167380.16	ZNF226	chr19:44165807-44165756	ENST00000590467.5,ENST00000585678.5,ENST00000588742.5,ENST00000337433.9,ENST00000585560.5,ENST00000589160.5,ENST00000588795.5,ENST00000454662.6,ENST00000300823.10,ENST00000590089.5,ENST00000588127.5,ENST00000590578.5	ENST00000413984.6,ENST00000586914.5,ENST00000588883.5,ENST00000586286.5	0.73064	0.570281124497992	0.412935	0.8387850467289719	0.5457746478873239	0.7000000000000001	0.217	0.08	0.142	0.107	0.166	0.236	0.359	0.069	0.155	0.129	0.28	0.12	0.317704
PRPF31	ENSG00000105618.14	PRPF31	chr19:54129185-54129056	ENST00000321030.9,ENST00000391755.1	ENST00000419967.5	0.26936	0.0	0	0.0	0.22317596566523606	0.0	0.08	0.217	0	0.142	0	0.289	0	0.179	0.052	0.181	0	0.213	0.26936
PNKP	ENSG00000039650.12	PNKP	chr19:49864236-49864178	ENST00000599543.3,ENST00000596014.5,ENST00000593946.5,ENST00000600573.5,ENST00000322344.8,ENST00000600910.5,ENST00000627232.2,ENST00000636214.1,ENST00000631020.2	ENST00000629179.1,ENST00000594661.5	1	0.7535211267605633	0.666667	0.5942028985507246	1.0	1.0	0.114	0	0.107	0.035	0.052	0.026	0.041	0.028	0.078	0	0.053	0	0.333333
PNKP	ENSG00000039650.12	PNKP	chr19:49864403-49864323	ENST00000599543.3,ENST00000596014.5,ENST00000593946.5,ENST00000600573.5,ENST00000322344.8,ENST00000600910.5,ENST00000636214.1,ENST00000631020.2	ENST00000627232.2,ENST00000594661.5	1	0.7535211267605633	0.666667	0.5942028985507246	1.0	1.0	0.114	0	0.107	0.035	0.052	0.026	0.041	0.028	0.078	0	0.053	0	0.333333
DMKN	ENSG00000161249.21,STRG.17236	DMKN	chr19:35509961-35509910	ENST00000463292.5,ENST00000498211.5,STRG.17236.10,ENST00000493517.5,ENST00000464709.6,ENST00000471786.6,ENST00000429837.5,ENST00000464894.5,ENST00000490622.5,ENST00000474928.5,ENST00000392206.6,ENST00000419602.5,ENST00000465927.5,ENST00000470746.6,ENST00000450261.1,ENST00000460051.5,ENST00000483855.5,ENST00000339686.8,ENST00000602781.5,ENST00000414866.6,ENST00000458071.5,ENST00000447113.6,ENST000…	STRG.17236.1,ENST00000482321.5,ENST00000436012.5,ENST00000488892.5,ENST00000472252.6,ENST00000467532.5,ENST00000488762.5,ENST00000451297.6,ENST00000486450.5,ENST00000462126.5,ENST00000480507.1,ENST00000474992.5	0.771812	0.44375000000000003	0.384615	0.10144927536231883	0.4126984126984127	0.20948616600790512	0.115	0.034	0.071	0.089	0.06	0.096	0.014	0.124	0.078	0.111	0.053	0.2	0.387197
BAX	STRG.20686,ENSG00000087088.20	BAX	chr19:48960914-48960809	STRG.20686.3,ENST00000391871.4,ENST00000506183.5,ENST00000356483.8,ENST00000415969.6,ENST00000354470.7,ENST00000513545.5,ENST00000345358.12,ENST00000502487.5,STRG.20686.7	ENST00000293288.12	0.665272	0.8007518796992481	0.446341	0.8514492753623188	0.5777777777777778	0.75	0.159	0.08	0.213	0.053	0.183	0.227	0.235	0.041	0.13	0.095	0.12	0.04	0.218931
PTBP1	ENSG00000011304.22	PTBP1	chr19:804438-804291	ENST00000586481.5,ENST00000592804.2,ENST00000350092.8,ENST00000676227.1,ENST00000677277.1,ENST00000586944.5,ENST00000356948.11,ENST00000349038.8,ENST00000589575.5,ENST00000679114.1,ENST00000394601.8	ENST00000635647.1	1	0.4857756307031669	0.588569	1.0	0.5227422544495716	1.0	1.774	0	0.905	0.958	1.452	1.015	2.44	0	0.793	0.724	1.612	0	0.411431
PTBP1	ENSG00000011304.22	PTBP1	chr19:804702-804531	ENST00000621737.4,ENST00000592804.2,ENST00000350092.8,ENST00000676227.1,ENST00000677277.1,ENST00000586944.5,ENST00000356948.11,ENST00000349038.8,ENST00000679114.1,ENST00000394601.8	ENST00000635647.1	1	0.4857756307031669	0.588569	1.0	0.5227422544495716	1.0	1.774	0	0.905	0.958	1.452	1.015	2.44	0	0.793	0.724	1.612	0	0.411431
DNM2	ENSG00000079805.18	DNM2	chr19:10808580-10808568	ENST00000355667.11,ENST00000585892.5,ENST00000389253.9	ENST00000408974.8,ENST00000359692.10	1	1.0	0.66879	.	1.0	1.0	0.08	0	0.142	0	0.105	0.052	0	0	0.164	0	0.147	0	0.33121
REX1BD	STRG.10404,ENSG00000006015.18	REX1BD	chr19:18589077-18588994	STRG.10404.5,ENST00000358607.11,ENST00000601736.1,ENST00000450195.6	ENST00000600997.5	1	1.0	0.790476	1.0	1.0	1.0	0.229	0	0.106	0	0.166	0.044	0.083	0	0.146	0	0.12	0	0.209524
REX1BD	ENSG00000006015.18	REX1BD	chr19:18589683-18589412	ENST00000358607.11	ENST00000597371.1,ENST00000598375.5,ENST00000601736.1	0.666667	0.5	0.44586	0.0	0.589041095890411	0.75	0.16	0.08	0.053	0.053	0.07	0.087	0	0.111	0.086	0.06	0.12	0.04	0.220807
PTBP1	ENSG00000011304.22	PTBP1	chr19:805569-805512	ENST00000394601.8	ENST00000621737.4,ENST00000349038.8	0.43972	0.0	0	1.0	1.0	0.41886409736308317	0.755	0.962	0	0.887	0	0.796	1.351	0	0.793	0	0.413	0.573	0.43972
AKAP8L	ENSG00000011243.19	AKAP8L	chr19:15397855-15397713	ENST00000680303.1,ENST00000680103.1,ENST00000609519.5,ENST00000680363.1,ENST00000680642.1,ENST00000593845.5,ENST00000599137.6,ENST00000680017.1,ENST00000595465.6,ENST00000680774.1,ENST00000680302.1,ENST00000397410.10,ENST00000680803.1,ENST00000596213.6,ENST00000681170.1,ENST00000594594.6,ENST00000680649.1,ENST00000600065.6,ENST00000680703.1,ENST00000595879.6,ENST00000681459.1,ENST00000679638.1	ENST00000681405.1,ENST00000680865.1,ENST00000681744.1,ENST00000679634.1	1	1.0	0.326923	1.0	1.0	0.3939393939393939	0.115	0	0.071	0	0.017	0.035	0.07	0	0.026	0	0.026	0.04	0.673077
PNPLA6	ENSG00000032444.17,ENSG00000268614.1	PNPLA6,AC008878.2	chr19:7535202-7535126	ENST00000450331.7	ENST00000601870.1,ENST00000221249.10,ENST00000601668.5,ENST00000414982.7,ENST00000545201.6	1	0.0	0	0.0	0.0	0.0	0.069	0	0	0.018	0	0.114	0	0.069	0	0.12	0	0.08	1
MAN2B1	ENSG00000104774.13	MAN2B1	chr19:12658510-12658427	ENST00000456935.7	ENST00000466794.5	0.298246	0.0	0.0687023	1.0	0.27741935483870966	0.0	0.034	0.08	0	0.089	0.009	0.122	0.014	0	0.043	0.112	0	0.093	0.229543
C19orf54	ENSG00000188493.15,STRG.17371	C19orf54	chr19:40749607-40749480	ENST00000469741.6,ENST00000597507.1,STRG.17371.2,ENST00000596809.5,ENST00000598485.6,ENST00000470681.5	ENST00000378313.7	0.2875	0.16822429906542055	0	0.07253886010362694	0.2275132275132275	0.0	0.023	0.057	0.018	0.089	0	0.105	0.014	0.179	0.043	0.146	0	0.133	0.2875
PIN1	STRG.10107,ENSG00000127445.14	PIN1	chr19:9849201-9849089	ENST00000588695.5,STRG.10107.3,ENST00000590540.5	ENST00000586025.5	1	1.0	0.0394737	0.5	1.0	0.0	0.057	0	0.071	0	0.009	0.219	0.11	0.11	0.017	0	0	0.267	0.960526
SNRNP70	ENSG00000104852.15	SNRNP70	chr19:49102173-49102113	ENST00000601065.5	ENST00000221448.9,ENST00000598441.6	0.285714	0.0	0	0.0	0.0	0.0	0.046	0.115	0	0.142	0	0.131	0	0.11	0	0.095	0	0.24	0.285714
SAE1	ENSG00000142230.13	SAE1	chr19:47157181-47156986	ENST00000660039.1	ENST00000596995.1,ENST00000659110.1,ENST00000392776.3,ENST00000414294.6,ENST00000270225.12,ENST00000413379.7	0.213467	0.0	0	0.05785123966942148	0.32312925170068024	0.0	0.149	0.549	0	0.478	0	0.454	0.028	0.456	0.095	0.199	0	0.4	0.213467
.	STRG.9654	.	chr19:23557709-23557442	STRG.9654.1,STRG.9654.4	STRG.9654.5,STRG.9654.3,STRG.9654.2	0.601399	0.4758064516129032	0	0.4539473684210526	0.6825396825396826	0.16666666666666666	0.172	0.114	0.177	0.195	0	0.105	0.069	0.083	0.129	0.06	0.04	0.2	0.601399
FANCL	STRG.11099,ENSG00000115392.12	FANCL	chr2:58226784-58226727	ENST00000481670.2,ENST00000403295.7,ENST00000427708.6,ENST00000233741.9,ENST00000402135.7	STRG.11099.6	1	1.0	0.69962	1.0	1.0	1.0	0.252	0	0.266	0	0.184	0.079	0.22	0	0.224	0	0.373	0	0.30038
PAPOLG	ENSG00000115421.13	PAPOLG	chr2:60780779-60780706	ENST00000453839.5,ENST00000496283.5,ENST00000483370.1,ENST00000238714.8	ENST00000414060.5	1	1.0	0.721311	1.0	1.0	1.0	0.114	0	0.053	0	0.044	0.017	0.028	0	0.026	0	0.093	0	0.278689
ABI2	ENSG00000138443.17	ABI2	chr2:203382206-203382188	ENST00000295851.10,ENST00000417864.5,ENST00000261016.11,ENST00000411547.5,ENST00000422511.6,ENST00000261018.12	ENST00000430418.5,ENST00000424558.5,ENST00000441061.5,ENST00000261017.9	1	0.5391304347826087	0.701149	0.37556561085972845	0.32105263157894737	0.135	0.229	0	0.124	0.106	0.122	0.052	0.083	0.138	0.061	0.129	0.027	0.173	0.298851
ABI2	ENSG00000138443.17	ABI2	chr2:203396967-203396784	ENST00000411547.5,ENST00000295851.10,ENST00000424558.5,ENST00000261016.11,ENST00000417864.5,ENST00000261018.12,ENST00000430418.5	ENST00000454023.1,ENST00000422719.5,ENST00000430574.5,ENST00000441061.5,ENST00000261017.9	1	0.5391304347826087	0.701149	0.43891402714932126	0.287292817679558	0.135	0.229	0	0.124	0.106	0.122	0.052	0.097	0.124	0.052	0.129	0.027	0.173	0.298851
SP100	STRG.12214,ENSG00000067066.17	SP100	chr2:230467215-230467119	ENST00000452345.1,ENST00000409112.5,ENST00000409341.5,ENST00000409897.5,ENST00000413284.5,ENST00000264052.9,ENST00000340126.9,ENST00000409824.5	STRG.12214.2	1	1.0	0.786885	1.0	1.0	1.0	0.115	0	0.089	0	0.096	0.026	0.151	0	0.026	0	0.106	0	0.213115
ATF2	ENSG00000115966.17	ATF2	chr2:175136486-175136411	ENST00000409437.5,ENST00000409499.5,ENST00000435231.6,ENST00000345739.9,ENST00000445349.1,ENST00000409833.5,ENST00000421438.5,ENST00000392544.5,ENST00000264110.7,ENST00000417080.5,ENST00000428760.5,ENST00000415955.5,ENST00000429579.5,ENST00000413123.5,ENST00000437522.5,ENST00000456655.5,ENST00000409635.5	ENST00000426833.7	1	0.3732394366197183	0.786885	0.6014492753623188	1.0	1.0	0.126	0	0.053	0.089	0.096	0.026	0.083	0.055	0.069	0	0.094	0	0.213115
TIA1	ENSG00000116001.17,STRG.11924	TIA1	chr2:70229091-70229058	ENST00000416149.6,ENST00000477044.6,STRG.11924.5,ENST00000454815.6,ENST00000474809.6,ENST00000282574.8,ENST00000433529.7	ENST00000415783.6,ENST00000361692.4,ENST00000445587.5	1	0.2994350282485876	0.629787	1.0	0.589041095890411	0.7999999999999999	0.183	0	0.053	0.124	0.148	0.087	0.317	0	0.086	0.06	0.16	0.04	0.370213
ERCC3	ENSG00000163161.14	ERCC3	chr2:127290273-127290223	ENST00000494464.5,ENST00000645233.1,ENST00000647169.1,ENST00000445889.5,ENST00000426778.5,ENST00000645467.1,ENST00000645736.1,ENST00000285398.7,ENST00000642308.1,ENST00000647496.1,ENST00000644317.1	ENST00000646654.1	1	1.0	0.653509	1.0	1.0	1.0	0.16	0	0.177	0	0.149	0.079	0.152	0	0.112	0	0.053	0	0.346491
MITD1	ENSG00000158411.11,STRG.11341	MITD1	chr2:99171429-99171342	ENST00000413710.2,ENST00000466880.5,STRG.11341.3,ENST00000289359.6,ENST00000422537.6	STRG.11341.4,ENST00000409107.1	1	0.9403973509933774	0.763566	0.6300268096514745	0.9597156398104265	0.8579088471849866	0.286	0	0.284	0.018	0.394	0.122	0.235	0.138	0.405	0.017	0.32	0.053	0.236434
CCDC138	STRG.11807,ENSG00000163006.12	CCDC138	chr2:108788089-108788031	ENST00000295124.9,ENST00000470608.1,STRG.11807.1,ENST00000412964.6,ENST00000409529.6	STRG.11807.3	1	1.0	0.68705	0.8019323671497585	0.875912408759124	0.84251968503937	0.16	0	0.106	0	0.191	0.087	0.166	0.041	0.12	0.017	0.214	0.04	0.31295
CCDC138	STRG.11807,ENSG00000163006.12	CCDC138	chr2:108873589-108873450	ENST00000295124.9	ENST00000412964.6,STRG.11807.1,STRG.11807.3	0.43125	1.0	0.0611511	0.40096618357487923	0.0	0.421259842519685	0.069	0.091	0.106	0	0.017	0.261	0.083	0.124	0	0.137	0.107	0.147	0.370099
PSMD1	ENSG00000173692.14	PSMD1	chr2:231170721-231170565	ENST00000431051.6,ENST00000677158.1,ENST00000678112.1,ENST00000677195.1,ENST00000409643.6,ENST00000308696.11,ENST00000373635.9,ENST00000676818.1,ENST00000678460.1,ENST00000678261.1,ENST00000678679.1,ENST00000678241.1,ENST00000679095.1,ENST00000677000.1,ENST00000619128.5,ENST00000677259.1	ENST00000677180.1,ENST00000677724.1	1	0.8763250883392225	0.79845	1.0	0.9307692307692307	1.0	0.172	0	0.248	0.035	0.103	0.026	0.096	0	0.121	0.009	0.08	0	0.20155
HDLBP	ENSG00000115677.17	HDLBP	chr2:241255580-241255373	ENST00000391976.6,ENST00000310931.9,ENST00000391975.5	ENST00000427183.6,ENST00000373292.8	0.794183	0.8504936530324401	0.578571	1.0	0.8221649484536082	0.9031476997578692	0.355	0.092	0.603	0.106	0.324	0.236	0.441	0	0.319	0.069	0.373	0.04	0.215612
ITPRID2	STRG.11674,ENSG00000138434.17	ITPRID2	chr2:181916427-181915215	ENST00000431877.7,STRG.11674.4,ENST00000454579.5,ENST00000409136.5,ENST00000416081.5,ENST00000409001.5,ENST00000320370.11	ENST00000491720.5	1	1.0	0.44586	0.9220055710306406	0.6753623188405797	1.0	0.252	0	0.213	0	0.07	0.087	0.331	0.028	0.233	0.112	0.373	0	0.55414
ITPRID2	STRG.11674,ENSG00000138434.17	ITPRID2	chr2:181918675-181918597	ENST00000431877.7,ENST00000491866.1,ENST00000454579.5,ENST00000409136.5,ENST00000440623.5,ENST00000409001.5,STRG.11674.4,ENST00000416081.5,ENST00000320370.11	ENST00000491720.5	1	1.0	0.61674	0.9220055710306406	0.6753623188405797	1.0	0.252	0	0.213	0	0.14	0.087	0.331	0.028	0.233	0.112	0.373	0	0.38326
MAP4K4	ENSG00000071054.16	MAP4K4	chr2:101864051-101863820	ENST00000625522.2,ENST00000324219.8,ENST00000418101.1,ENST00000421882.5	ENST00000634702.1,ENST00000417294.5,ENST00000425019.5,ENST00000413150.6,ENST00000350198.8,ENST00000347699.8,ENST00000350878.8	0.349345	1.0	0	0.7823343848580442	0.516	0.1125	0.08	0.149	0.249	0	0	0.288	0.248	0.069	0.129	0.121	0.027	0.213	0.349345
FHL2	ENSG00000115641.19	FHL2	chr2:105390227-105390106	ENST00000344213.9	ENST00000322142.13,ENST00000530340.6,ENST00000452732.1,ENST00000358129.8	0.748634	1.0	0	0.0	1.0	1.0	0.137	0.046	0.16	0	0	0.131	0	0.207	0.121	0	0.333	0	0.748634
COPS7B	ENSG00000144524.18	COPS7B	chr2:231791808-231791732	ENST00000410017.5,ENST00000350033.8,ENST00000449784.5,ENST00000410024.5,ENST00000461350.5,ENST00000436564.5,ENST00000412922.6,ENST00000373608.7,ENST00000409295.5	ENST00000611614.4,ENST00000620578.4,ENST00000413197.5,ENST00000412591.5	0.885287	1.0	0.636364	0.795539033457249	0.8080357142857143	0.757085020242915	0.355	0.046	0.39	0	0.245	0.14	0.428	0.11	0.362	0.086	0.374	0.12	0.248923
AHSA2P	ENSG00000173209.23,STRG.11318	AHSA2P	chr2:61185618-61185501	ENST00000493628.6,ENST00000357022.6,ENST00000647519.1,ENST00000642732.1,ENST00000410073.1,ENST00000642505.1,STRG.11318.1,ENST00000394457.7,ENST00000489653.6	ENST00000484217.1,ENST00000471542.5	1	0.14112903225806453	0.612546	1.0	1.0	0.6531791907514451	0.114	0	0.035	0.213	0.166	0.105	0.083	0	0.147	0	0.226	0.12	0.387454
PMS1	STRG.11946,ENSG00000064933.18	PMS1	chr2:189805754-189805651	ENST00000447232.6,ENST00000424766.5,ENST00000424307.5,ENST00000409823.7,ENST00000374826.8,ENST00000421722.5,ENST00000639501.1,ENST00000450931.5,ENST00000418224.7,ENST00000424059.1,ENST00000441310.7,STRG.11946.3,ENST00000618056.4	ENST00000342075.8,ENST00000432292.7,ENST00000447734.5,ENST00000624204.3	0.845638	1.0	0.257143	1.0	0.5584415584415584	1.0	0.126	0.023	0.124	0	0.018	0.052	0.042	0	0.043	0.034	0.106	0	0.588495
THUMPD2	STRG.11463,ENSG00000138050.15	THUMPD2	chr2:39757368-39757247	ENST00000460072.5,ENST00000378727.8	STRG.11463.3,ENST00000530522.1,STRG.11463.2,ENST00000505747.6	0.865497	0.19924812030075187	0.185714	0.4539473684210526	0.0	0.0	0.148	0.023	0.053	0.213	0.026	0.114	0.069	0.083	0	0.086	0	0.067	0.679783
PPIL3	STRG.12320,ENSG00000240344.9	PPIL3	chr2:200882435-200882341	ENST00000392283.9,ENST00000409264.6,ENST00000497263.5,ENST00000457063.1	ENST00000465823.5,ENST00000443398.5,STRG.12320.5	0.688822	1.0	0.229075	0.5460526315789473	0.0	0.0	0.228	0.103	0.018	0	0.052	0.175	0.083	0.069	0	0.172	0	0.173	0.459747
PSMD14	STRG.11525,ENSG00000115233.12	PSMD14	chr2:161367903-161367783	ENST00000409682.8,ENST00000437630.1	STRG.11525.3,STRG.11525.2	0.985861	1.0	0.639628	0.8906455862977603	0.8440721649484536	0.8523985239852399	0.767	0.011	0.763	0	0.481	0.271	0.676	0.083	0.655	0.121	0.693	0.12	0.346234
GPATCH11	ENSG00000152133.16,STRG.11082	GPATCH11	chr2:37090722-37090680	ENST00000409774.6,ENST00000674370.2	STRG.11082.2	1	1.0	0.24898	0.5830815709969789	0.7263157894736842	0.6666666666666666	0.355	0	0.213	0	0.061	0.184	0.193	0.138	0.138	0.052	0.106	0.053	0.75102
PNPT1	ENSG00000138035.15	PNPT1	chr2:55680759-55680711	ENST00000429805.1,ENST00000415374.5,ENST00000447944.7	ENST00000260604.8	1	0.6654135338345863	0.732824	1.0	1.0	0.7999999999999999	0.217	0	0.177	0.089	0.192	0.07	0.179	0	0.181	0	0.16	0.04	0.267176
PNPT1	ENSG00000138035.15	PNPT1	chr2:55680918-55680854	ENST00000429805.1,ENST00000415374.5,ENST00000447944.7	ENST00000260604.8	1	0.6654135338345863	0.732824	1.0	1.0	0.7999999999999999	0.217	0	0.177	0.089	0.192	0.07	0.179	0	0.181	0	0.16	0.04	0.267176
KANSL3	ENSG00000114982.19	KANSL3	chr2:96607047-96606969	ENST00000597150.5,ENST00000670907.1,ENST00000666923.1,ENST00000420155.5	ENST00000444759.5,ENST00000447759.5,ENST00000487070.5,ENST00000431828.6,ENST00000354204.10	0.64466	1.0	0	0.0	0.0	0.0	0.332	0.183	0.532	0	0	0.577	0	0.579	0	0.345	0	0.546	0.64466
AC079447.1	ENSG00000241962.9,STRG.11342	AC079447.1,MRPL30	chr2:99195756-99195572	STRG.11342.3,ENST00000424491.5,STRG.11342.1	STRG.11342.4	1	1.0	0.54067	0.6944444444444444	0.7166666666666667	1.0	0.057	0	0.053	0	0.113	0.096	0.125	0.055	0.086	0.034	0.214	0	0.45933
LMAN2L	ENSG00000114988.12	LMAN2L	chr2:96737217-96737136	ENST00000434524.5	ENST00000377079.8,ENST00000446780.5,ENST00000264963.9	0.22973	0.0	0	0.0	0.0	0.0	0.034	0.114	0	0.124	0	0.061	0	0.138	0	0.103	0	0.147	0.22973
SILC1	ENSG00000232044.7	SILC1	chr2:5969486-5969329	ENST00000669751.1,ENST00000670820.1,ENST00000666985.1,ENST00000670583.1,ENST00000669975.1,ENST00000665790.1,ENST00000670914.1,ENST00000456327.1,ENST00000664097.1	ENST00000667433.1,ENST00000663649.1,ENST00000661262.1,ENST00000658702.1,ENST00000654655.1,ENST00000431182.2,ENST00000654025.1	1	0.0	0	0.0	.	0.0	0.126	0	0	0.089	0	0.157	0	0.138	0	0	0	0.173	1
BIRC6	ENSG00000115760.14	BIRC6	chr2:32590978-32590805	ENST00000471232.5	ENST00000421745.6	0.251366	0.28225806451612906	0	0.0	0.0	0.20149253731343283	0.046	0.137	0.035	0.089	0	0.192	0	0.234	0	0.06	0.027	0.107	0.251366
WIPF1	STRG.11737,ENSG00000115935.18	WIPF1	chr2:174677124-174677044	ENST00000487291.1	STRG.11737.3	0.903509	1.0	0.666667	1.0	0.8768115942028984	1.0	0.103	0.011	0.195	0	0.07	0.035	0.014	0	0.121	0.017	0.093	0	0.236842
LNPK	ENSG00000144320.14	LNPK	chr2:175941080-175940987	ENST00000544803.5	ENST00000272748.9,ENST00000409660.5	0.535826	0.24822695035460993	0.174129	0.4127659574468085	0.3822525597269625	0.0	0.172	0.149	0.035	0.106	0.035	0.166	0.097	0.138	0.112	0.181	0	0.16	0.361696
CPS1	ENSG00000021826.17	CPS1	chr2:210519784-210519550	ENST00000673630.1	ENST00000430249.7	1	1.0	0.0244565	0.04057971014492753	0.058020477815699655	0.0	0.023	0	0.071	0	0.009	0.359	0.014	0.331	0.017	0.276	0	0.44	0.975543
HSPD1	ENSG00000144381.18	HSPD1	chr2:197495376-197494656	ENST00000678969.1	ENST00000476746.6	1	1.0	0	1.0	0.19767441860465115	.	0.046	0	0.035	0	0	0.114	0.041	0	0.017	0.069	0	0	1
ACSL3	ENSG00000123983.15	ACSL3	chr2:222892301-222892263	ENST00000680147.1	ENST00000679932.1,ENST00000679541.1,ENST00000679514.1,ENST00000680684.1,ENST00000535678.2,ENST00000681292.1,ENST00000681017.1,ENST00000680420.1,ENST00000392066.7,ENST00000680382.1,ENST00000681906.1,ENST00000681326.1,ENST00000681383.1,ENST00000679545.1,ENST00000680525.1,ENST00000407441.5,ENST00000680100.1	0.533679	0.0	0	0.0	0.2524271844660194	0.2834224598930481	0.103	0.09	0	0.089	0	0.052	0	0.069	0.026	0.077	0.053	0.134	0.533679
DNAJC10	ENSG00000077232.19	DNAJC10	chr2:182742512-182742374	ENST00000680480.1	ENST00000616986.5,ENST00000680258.1,ENST00000418559.6,ENST00000681139.1,ENST00000681873.1,ENST00000491074.6,ENST00000680060.1,ENST00000679491.1,ENST00000264065.12,ENST00000679526.1,ENST00000679884.1,ENST00000680484.1,ENST00000650903.2,ENST00000680648.1,ENST00000681146.1	0.21673	0.12470588235294118	0	0.0	0.303030303030303	0.27800829875518673	0.057	0.206	0.053	0.372	0	0.2	0	0.166	0.06	0.138	0.067	0.174	0.21673
DNAJC10	ENSG00000077232.19	DNAJC10	chr2:182723383-182723227	ENST00000681139.1	ENST00000679526.1,ENST00000680480.1,ENST00000679884.1,ENST00000680484.1,ENST00000650903.2,ENST00000681146.1,ENST00000616986.5,ENST00000680258.1,ENST00000418559.6,ENST00000681873.1,ENST00000491074.6,ENST00000679491.1,ENST00000264065.12,ENST00000537515.5,ENST00000469118.5,ENST00000680667.1	0.223301	0.0	0	0.0	0.08585858585858586	0.0	0.046	0.16	0	0.301	0	0.279	0	0.152	0.017	0.181	0	0.241	0.223301
RTF2	ENSG00000022277.13	RTF2	chr20:56516934-56516989	ENST00000023939.8,ENST00000357348.10,ENST00000449062.1	ENST00000395881.7	1	0.945141065830721	0.758303	0.8717472118959106	0.8612903225806452	1.0	0.607	0	0.603	0.035	0.411	0.131	0.469	0.069	0.267	0.043	0.573	0	0.241697
MYBL2	ENSG00000101057.16	MYBL2	chr20:43681783-43681855	ENST00000217026.5	ENST00000396863.8	1	1.0	0	0.0	0.0	1.0	0.126	0	0.089	0	0	0.052	0	0.069	0	0.095	0.08	0	1
CSNK2A1	ENSG00000101266.19,STRG.12074	CSNK2A1	chr20:527932-528049	ENST00000645623.1,ENST00000645249.1,ENST00000217244.9,ENST00000460062.7,ENST00000646477.1,ENST00000646305.1	ENST00000643600.1,ENST00000645187.1,ENST00000609606.6,ENST00000643700.1,ENST00000647155.1,ENST00000642160.1,ENST00000608490.2,ENST00000644177.1,ENST00000644170.1,ENST00000642689.1,ENST00000644710.1,ENST00000400227.8,ENST00000643968.1,ENST00000349736.10,ENST00000645840.1,ENST00000644003.1,ENST00000645234.1,ENST00000646814.1,ENST00000644885.1,ENST00000646561.1,STRG.12074.1,ENST00000645910.1,ENST000…	0.485411	0.31794871794871793	0.192771	0.11727078891257997	0.1992263056092843	0.08437499999999999	0.183	0.194	0.124	0.266	0.096	0.402	0.055	0.414	0.103	0.414	0.027	0.293	0.29264
ABHD12	ENSG00000100997.20	ABHD12	chr20:25314924-25314970	ENST00000450393.5,ENST00000672596.1,ENST00000671858.1,ENST00000672001.1,ENST00000672871.1,ENST00000672114.1,ENST00000673094.1,ENST00000339157.10,ENST00000672258.1,ENST00000672566.1,ENST00000673524.1,ENST00000376542.8,ENST00000465694.2,ENST00000672358.1,ENST00000671784.1,ENST00000672331.1,ENST00000673227.1,ENST00000491682.5,ENST00000471287.5	ENST00000672406.1	1	1.0	0.670886	1.0	1.0	0.7127659574468086	0.125	0	0.089	0	0.053	0.026	0.138	0	0.112	0	0.067	0.027	0.329114
AL109827.1	STRG.16988,ENSG00000272897.5,ENSG00000214078.13	AL109827.1,CPNE1	chr20:35655201-35655344	ENST00000437100.5,ENST00000440240.5,ENST00000414711.5,ENST00000441563.5,ENST00000541176.2,ENST00000352393.8,ENST00000454607.5	ENST00000397442.5,ENST00000401607.6,ENST00000458038.5,STRG.16988.5,ENST00000412056.5,ENST00000434795.5,ENST00000437340.5,ENST00000420363.5	1	1.0	0.719439	0.776	0.7136929460580913	0.0	0.263	0	0.124	0	0.359	0.14	0.097	0.028	0.172	0.069	0	0.133	0.280561
PKIG	ENSG00000168734.14	PKIG	chr20:44582584-44582731	ENST00000372889.5,ENST00000372887.5,ENST00000372892.7,ENST00000372891.7	ENST00000372894.7	0.5	1.0	0	0.26570048309178745	1.0	0.7791666666666667	0.137	0.137	0.266	0	0	0.122	0.055	0.152	0.189	0	0.187	0.053	0.5
UQCC1	ENSG00000101019.22	UQCC1	chr20:35374183-35374256	ENST00000438533.5,ENST00000491040.5,ENST00000374384.6,ENST00000397554.5,ENST00000374385.10,ENST00000397553.6,ENST00000374380.6,ENST00000491125.5,ENST00000424405.5	ENST00000457259.5,ENST00000443429.5,ENST00000374394.7	1	1.0	0.546875	0.40096618357487923	0.43718592964824116	1.0	0.229	0	0.195	0	0.105	0.087	0.083	0.124	0.087	0.112	0.267	0	0.453125
RRBP1	ENSG00000125844.16,STRG.12416	RRBP1	chr20:17679998-17680075	ENST00000455029.3,ENST00000377813.6,STRG.12416.2,ENST00000377807.6	ENST00000398782.2,ENST00000360807.8	0.498542	0.27812499999999996	0.259819	0.316793893129771	0.48068669527897	0.33125	0.171	0.172	0.089	0.231	0.086	0.245	0.083	0.179	0.112	0.121	0.106	0.214	0.238724
RBM39	ENSG00000131051.24,STRG.16992	RBM39	chr20:35740524-35740597	ENST00000455343.5,ENST00000453310.5,ENST00000412738.5,ENST00000449489.5,ENST00000416108.5,ENST00000463098.5,ENST00000403542.6,ENST00000656873.1,ENST00000444878.5,STRG.16992.9	ENST00000416529.5,STRG.16992.8,ENST00000253363.11,ENST00000442447.5,ENST00000429968.5,ENST00000434927.5,ENST00000528062.7,ENST00000338163.10,ENST00000361162.10,ENST00000639702.1,ENST00000397370.3,ENST00000374038.7,ENST00000433027.5,ENST00000426951.5	0.386052	0.22390572390572389	0.163911	0.09274873524451938	0.19260533104041272	0.13452914798206278	0.31	0.493	0.266	0.922	0.228	1.163	0.11	1.076	0.224	0.939	0.12	0.772	0.222141
SNHG17	ENSG00000196756.13,STRG.12547	SNHG17	chr20:38425934-38426048	ENST00000660064.1,ENST00000662568.1,ENST00000670051.1,ENST00000667412.1,ENST00000667835.1,ENST00000414142.5,ENST00000657868.1,ENST00000659753.1,ENST00000668054.1,ENST00000653753.1,ENST00000662213.1,ENST00000413755.5,ENST00000671249.1,ENST00000654008.1,ENST00000659255.1,ENST00000661252.1,ENST00000658455.1,ENST00000658488.1,ENST00000670958.1,ENST00000665735.1,ENST00000657216.1,ENST00000668042.1	ENST00000663540.1,ENST00000657843.1,ENST00000659186.1,ENST00000669114.1,ENST00000666268.1,ENST00000667912.1,ENST00000436764.6,ENST00000654389.1,ENST00000660189.1,ENST00000656023.1,ENST00000663187.1,ENST00000666225.1,ENST00000657429.1,ENST00000660885.1,ENST00000669405.1,ENST00000664073.1,ENST00000663784.1,ENST00000456953.6,ENST00000658051.1,ENST00000655198.1,ENST00000653938.1,ENST00000653277.1,ENS…	0.590674	0.46616541353383456	0.217949	0.19166666666666668	0.308	0.0	0.114	0.079	0.124	0.142	0.034	0.122	0.069	0.291	0.077	0.173	0	0.187	0.372725
BLCAP	ENSG00000166619.15	BLCAP	chr20:37521318-37521451	ENST00000414542.6,ENST00000414080.1	ENST00000373537.7,ENST00000467603.1	0.634921	1.0	0	0.3727272727272727	0.6	0.0	0.16	0.092	0.16	0	0	0.105	0.041	0.069	0.078	0.052	0	0.04	0.634921
ZFAS1	ENSG00000177410.13	ZFAS1	chr20:49281751-49281818	ENST00000450535.5	ENST00000659056.1,ENST00000458653.5,ENST00000428008.6,ENST00000371743.8	0.380887	0.05023393252893376	0.133741	0.11608546850430117	0.1454815364631657	0.2910600970511385	2.782	4.522	0.408	7.714	1.356	8.783	1.255	9.556	1.568	9.21	3.119	7.597	0.247146
DNAJC5	ENSG00000101152.11	DNAJC5	chr20:63931108-63931182	ENST00000470551.1	ENST00000360864.9	1	1.0	0.246377	0.0	1.0	1.0	0.103	0	0.053	0	0.017	0.052	0	0.028	0.103	0	0.053	0	0.753623
RNF24	STRG.12728,ENSG00000101236.17	RNF24	chr20:3974331-3974400	ENST00000545616.2,STRG.12728.3	ENST00000358395.11	1	1.0	0.37619	0.15942028985507248	0.04815864022662889	0.27303754266211605	0.034	0	0.071	0	0.079	0.131	0.055	0.29	0.017	0.336	0.08	0.213	0.62381
ARFRP1	ENSG00000101246.20,STRG.12841	ARFRP1	chr20:63701829-63701900	ENST00000622789.5,ENST00000618838.4,ENST00000612256.4,ENST00000607873.1,ENST00000619493.4,STRG.12841.3,ENST00000612157.4	ENST00000618568.4,ENST00000614942.4	1	1.0	0.690265	1.0	1.0	1.0	0.149	0	0.142	0	0.078	0.035	0.125	0	0.069	0	0.133	0	0.309735
AL121900.1	ENSG00000125821.13,ENSG00000284776.1	AL121900.1,DTD1	chr20:18620066-18620113	ENST00000647441.1	ENST00000377452.4,ENST00000494921.2,ENST00000618693.4	0.800699	0.4608695652173913	0.475904	0.9465648854961831	0.8414634146341464	0.850187265917603	0.229	0.057	0.106	0.124	0.079	0.087	0.248	0.014	0.276	0.052	0.227	0.04	0.324796
TBC1D20	ENSG00000125875.15	TBC1D20	chr20:440964-441060	ENST00000679895.1	ENST00000681636.1,ENST00000680050.1,ENST00000461304.5,ENST00000680284.1,ENST00000681441.1,ENST00000680106.1,ENST00000681129.1,ENST00000494633.1,ENST00000680990.1,ENST00000680515.1,ENST00000681539.1,ENST00000679741.1,ENST00000680792.1,ENST00000354200.5,ENST00000681742.1,ENST00000681551.1,ENST00000679944.1,ENST00000681414.1,ENST00000680088.1	0.251366	0.0	0	0.0	0.0	0.0	0.046	0.137	0	0.124	0	0.148	0	0.11	0	0.095	0	0.107	0.251366
PDXK	ENSG00000160209.19,STRG.12981	PDXK	chr21:43743723-43743807	ENST00000470029.5,ENST00000472777.5,ENST00000467908.1,STRG.12981.1,ENST00000490666.5,ENST00000291565.9,ENST00000398078.7,ENST00000343528.10,ENST00000498040.5,ENST00000481512.5	ENST00000468090.5	0.727582	1.0	0.470588	0.3946037099494098	1.0	0.8302540415704388	0.641	0.24	0.727	0	0.28	0.315	0.234	0.359	0.646	0	0.719	0.147	0.256994
FAM207A	STRG.12793,ENSG00000160256.13	FAM207A	chr21:44973196-44973265	ENST00000397826.7,ENST00000291634.11,ENST00000479127.5	STRG.12793.3	1	0.8205128205128205	0.732824	1.0	0.8835616438356163	0.9182389937106917	0.206	0	0.16	0.035	0.096	0.035	0.041	0	0.129	0.017	0.146	0.013	0.267176
TCP10L	ENSG00000265590.10,ENSG00000242220.9	TCP10L,CFAP298-TCP10L	chr21:32582199-32582415	ENST00000674156.1,ENST00000674072.1,ENST00000673900.1,ENST00000673633.1,ENST00000674025.1,ENST00000673722.1,ENST00000673672.1,ENST00000673793.1,ENST00000582575.2,ENST00000431216.5,ENST00000674042.1,ENST00000673799.1,ENST00000673879.1,ENST00000673072.2,ENST00000553001.2,ENST00000673979.1,ENST00000673699.1,ENST00000673740.1,ENST00000673694.1,ENST00000673727.1,ENST00000673985.1,ENST00000300258.8,ENS…	ENST00000673945.1	1	1.0	0.635417	1.0	0.9505494505494505	0.9022556390977443	0.182	0	0.142	0	0.061	0.035	0.055	0	0.173	0.009	0.12	0.013	0.364583
ADARB1	ENSG00000197381.16,STRG.12804	ADARB1	chr21:45134714-45134832	ENST00000460734.5,ENST00000464215.2,STRG.12804.1,ENST00000389861.7,ENST00000462214.5	ENST00000389863.8,ENST00000449478.1,ENST00000437626.5,ENST00000492414.5,ENST00000496664.5,ENST00000348831.9	0.267442	0.1643192488262911	0.0573248	0.0	0.05202312138728323	0.09774436090225563	0.046	0.126	0.035	0.178	0.009	0.148	0	0.041	0.009	0.164	0.013	0.12	0.210117
PFKL	ENSG00000141959.17	PFKL	chr21:44304274-44304455	ENST00000496824.5,ENST00000397961.6	ENST00000349048.9,ENST00000466134.5	0.425	0.2731958762886598	0	1.0	0.0	0.0	0.034	0.046	0.053	0.141	0	0.131	0.055	0	0	0.103	0	0.067	0.425
MIR99AHG	STRG.12634,ENSG00000215386.13	MIR99AHG	chr21:16594339-16594454	ENST00000656817.1,ENST00000456342.6,ENST00000428669.7,ENST00000453910.5,ENST00000602659.2,ENST00000659105.1,ENST00000657239.1,ENST00000655790.1,ENST00000669276.1,ENST00000652938.1,ENST00000654245.1,ENST00000667011.1,ENST00000602323.1,ENST00000666704.1,ENST00000658514.1,ENST00000665189.1,ENST00000602620.2,ENST00000619222.4,ENST00000663516.1,ENST00000665282.1,ENST00000668889.1,ENST00000654176.1,ENS…	ENST00000657745.1,ENST00000667401.1,ENST00000660908.1,ENST00000445461.7,ENST00000602892.5,ENST00000418813.6,ENST00000670980.1,ENST00000656619.1,ENST00000665243.1,ENST00000671437.1,ENST00000664445.1,ENST00000663412.1,ENST00000667804.1,ENST00000667313.1,ENST00000664579.1,ENST00000653129.1,ENST00000657520.1,ENST00000666794.1,ENST00000670538.1,ENST00000667485.1,ENST00000657060.1,ENST00000669307.1,ENS…	0.522822	0.2755102040816327	0.125	0.2692307692307693	0.5	0.13903743315508021	0.126	0.115	0.054	0.142	0.026	0.182	0.056	0.152	0.138	0.138	0.026	0.161	0.397822
U2AF1L5	ENSG00000275895.7	U2AF1L5	chr21:6493043-6493110	ENST00000620065.4,ENST00000637031.1,ENST00000619610.2,ENST00000639996.1	ENST00000610664.5,ENST00000623375.3	0.517799	0.0	0.25	0.0	0.05198776758409786	0.0	0.16	0.149	0	0.284	0.07	0.21	0	0.276	0.017	0.31	0	0.253	0.267799
POLDIP3	ENSG00000100227.18	POLDIP3	chr22:42602056-42601969	ENST00000252115.10,ENST00000445215.5,ENST00000491021.1	ENST00000617178.4,ENST00000348657.6,ENST00000454057.1	0.80117	0.09230769230769231	0.0687023	0.0	0.0	0.8738317757009346	0.137	0.034	0.018	0.177	0.009	0.122	0	0.193	0	0.164	0.187	0.027	0.732467
ARFGAP3	STRG.15918,ENSG00000242247.11	ARFGAP3	chr22:42810944-42810812	ENST00000263245.10,ENST00000437119.6,STRG.15918.3	ENST00000453516.5,STRG.15918.2	1	1.0	0.770925	0.7499999999999999	0.6935483870967741	1.0	0.332	0	0.337	0	0.175	0.052	0.207	0.069	0.215	0.095	0.2	0	0.229075
BCL2L13	STRG.12996,ENSG00000099968.18	BCL2L13	chr22:17696210-17696140	ENST00000543133.5,ENST00000611738.4,ENST00000317582.10,ENST00000498133.5,ENST00000399782.5,ENST00000493680.5,ENST00000618481.4	ENST00000337612.9,STRG.12996.1,ENST00000418951.6	1	0.5534591194968554	0.286885	1.0	0.5048543689320388	0.66875	0.137	0	0.088	0.071	0.035	0.087	0.208	0	0.052	0.051	0.107	0.053	0.713115
BCL2L13	ENSG00000099968.18	BCL2L13	chr22:17702386-17702242	ENST00000543133.5,ENST00000317582.10,ENST00000498133.5,ENST00000418951.6,ENST00000337612.9,ENST00000618481.4,ENST00000399777.1,ENST00000538149.5	ENST00000611738.4,ENST00000616863.4	1	1.0	0.465649	1.0	1.0	1.0	0.16	0	0.106	0	0.061	0.07	0.111	0	0.034	0	0.053	0	0.534351
EWSR1	ENSG00000182944.18	EWSR1	chr22:29289062-29288986	ENST00000332050.10	ENST00000479135.5	0.72619	0.6320474777448072	0.451429	0.39999999999999997	0.5	.	0.183	0.069	0.213	0.124	0.079	0.096	0.11	0.165	0.155	0.155	0	0	0.274762
EWSR1	ENSG00000182944.18	EWSR1	chr22:29291599-29291564	ENST00000406548.5,ENST00000332050.10,ENST00000414183.6	ENST00000479135.5	0.72619	0.6320474777448072	0.451429	0.39999999999999997	0.5	.	0.183	0.069	0.213	0.124	0.079	0.096	0.11	0.165	0.155	0.155	0	0	0.274762
HPS4	ENSG00000100099.21,STRG.12911	HPS4	chr22:26466262-26466225	STRG.12911.3,ENST00000439453.5,ENST00000429411.5,ENST00000402105.7,ENST00000398145.7,ENST00000459918.1,ENST00000422379.2,ENST00000336873.9	ENST00000464362.5,ENST00000466781.5,ENST00000496385.5	0.751825	0.6666666666666667	0.165605	1.0	1.0	0.3007518796992481	0.103	0.034	0.142	0.071	0.026	0.131	0.069	0	0.146	0	0.04	0.093	0.58622
HPS4	ENSG00000100099.21,STRG.12911	HPS4	chr22:26468623-26468550	STRG.12911.3,ENST00000464362.5,ENST00000439453.5,ENST00000485842.5,ENST00000496385.5,ENST00000429411.5,ENST00000402105.7,ENST00000398145.7,ENST00000459918.1,ENST00000422379.2,ENST00000336873.9	ENST00000466781.5	0.751825	0.6666666666666667	0.165605	1.0	1.0	1.0	0.103	0.034	0.142	0.071	0.026	0.131	0.069	0	0.146	0	0.133	0	0.58622
ADSL	ENSG00000284431.1,ENSG00000239900.14	ADSL,AL022238.3	chr22:40353117-40353072	ENST00000480775.3,ENST00000680978.1,ENST00000638161.1,ENST00000624474.1,ENST00000681159.1,ENST00000623063.3,ENST00000680378.1,ENST00000636124.1,ENST00000636714.1,ENST00000637666.2,ENST00000637669.1,ENST00000623978.3,ENST00000680444.1,ENST00000342312.9,ENST00000623632.4,ENST00000636265.1,ENST00000625194.4	ENST00000679656.1,ENST00000623287.4,ENST00000216194.11,ENST00000639722.1,ENST00000679609.1,ENST00000679723.1,ENST00000675622.1	0.832	0.9753347427766033	0.615097	0.7737117251680359	0.81160409556314	0.8267394270122783	1.248	0.252	1.384	0.035	0.823	0.515	1.036	0.303	1.189	0.276	1.212	0.254	0.216903
RBFOX2	ENSG00000100320.23	RBFOX2	chr22:35750457-35750425	ENST00000359369.8	ENST00000416721.6,ENST00000438146.7,ENST00000397303.6,ENST00000449924.6,ENST00000262829.11	0.235897	0.0	0	0.0	0.0	0.0	0.046	0.149	0	0.124	0	0.393	0	0.289	0	0.155	0	0.334	0.235897
EIF3L	ENSG00000100129.18	EIF3L	chr22:37855644-37855564	ENST00000451427.1,ENST00000414316.5,ENST00000652021.1,ENST00000439997.5,ENST00000624234.3,ENST00000436452.6,ENST00000477256.5,ENST00000381683.10,ENST00000412331.6	ENST00000406934.5	1	1.0	0.700489	0.7334766254701773	1.0	0.8031914893617021	1.992	0	2.43	0	1.146	0.49	1.365	0.496	1.835	0	1.359	0.333	0.299511
DUXAP8	ENSG00000206195.11	DUXAP8	chr22:15788699-15788584	ENST00000413768.5	ENST00000661115.1	0.416058	0.55625	0	0.0	0.4347826086956521	0.0	0.057	0.08	0.089	0.071	0	0.105	0	0.152	0.06	0.078	0	0.027	0.416058
HPS4	ENSG00000100099.21,STRG.12911	HPS4	chr22:26466104-26466050	ENST00000422379.2,ENST00000429411.5	STRG.12911.3,ENST00000439453.5,ENST00000402105.7,ENST00000398145.7,ENST00000336873.9	1	0.0	0	0.0	0.0	0.0	0.103	0	0	0.142	0	0.026	0	0.069	0	0.146	0	0.04	1
SREBF2	ENSG00000198911.12	SREBF2	chr22:41878758-41878658	ENST00000612482.4,ENST00000424354.5	ENST00000361204.9	1	1.0	0.5	1.0	0.0	0.5	0.114	0	0.071	0	0.044	0.044	0.055	0	0	0.034	0.04	0.04	0.5
CDC45	ENSG00000093009.11,STRG.12928	CDC45	chr22:19494602-19494506	ENST00000437685.6,ENST00000483431.5	ENST00000438587.6,ENST00000263201.7,ENST00000672837.1,ENST00000404724.7,STRG.12928.2,ENST00000407835.6	0.25	0.14314516129032256	0	0.0	0.12318840579710144	0.2792792792792793	0.057	0.171	0.071	0.425	0	0.288	0	0.22	0.017	0.121	0.093	0.24	0.25
THOC5	STRG.15325,ENSG00000100296.14	THOC5	chr22:29528359-29528273	ENST00000442555.5	ENST00000484924.5,ENST00000397873.6,ENST00000397871.5,ENST00000490103.6,ENST00000397872.5,STRG.15325.5,ENST00000443089.5,ENST00000358079.8	0.5	0.5	0	0.0	0.0	0.0	0.069	0.069	0.124	0.124	0	0.14	0	0.152	0	0.164	0	0.294	0.5
THOC5	ENSG00000100296.14	THOC5	chr22:29531110-29531077	ENST00000442555.5,ENST00000443089.5	ENST00000490103.6,ENST00000397872.5,ENST00000492707.5,ENST00000397873.6,ENST00000397871.5	0.5	0.5	0	0.0	0.0	0.0	0.069	0.069	0.124	0.124	0	0.14	0	0.152	0	0.164	0	0.294	0.5
POLDIP3	ENSG00000100227.18	POLDIP3	chr22:42602107-42601969	ENST00000451060.6	ENST00000617178.4,ENST00000348657.6,ENST00000454057.1	0.575	0.0	0.26506	0.1752136752136752	0.1717171717171717	0.0	0.046	0.034	0	0.177	0.044	0.122	0.041	0.193	0.034	0.164	0	0.027	0.30994
XBP1	STRG.15308,ENSG00000100219.16	XBP1	chr22:28796192-28796149	STRG.15308.3,ENST00000611155.4	ENST00000403532.7,ENST00000216037.10,ENST00000405219.7	0.471795	0.0	0.186441	0.11290322580645161	0.1096774193548387	0.0	0.092	0.103	0	0.142	0.044	0.192	0.014	0.11	0.017	0.138	0	0.147	0.285354
CRKL	STRG.13090,ENSG00000099942.13	CRKL	chr22:20951265-20949710	STRG.13090.1	ENST00000354336.8	0.5	0.3732394366197183	0.129151	0.0	0.27368421052631575	0.0	0.069	0.069	0.053	0.089	0.035	0.236	0	0.11	0.052	0.138	0	0.16	0.370849
MLH1	STRG.13403,ENSG00000076242.16	MLH1	chr3:37017505-37017599	ENST00000441265.6,ENST00000673713.1,ENST00000458009.5,ENST00000673715.1,ENST00000674019.1,ENST00000435176.5,ENST00000673947.1,ENST00000539477.6,ENST00000456676.6,ENST00000536378.5,ENST00000673972.1,STRG.13403.4,ENST00000673897.1,ENST00000455445.6,ENST00000674111.1,STRG.13403.3,ENST00000458205.6,ENST00000673673.1,ENST00000231790.8	ENST00000447829.6,ENST00000673990.1,ENST00000432299.6,ENST00000674107.1,ENST00000413212.2	1	1.0	0.628571	1.0	0.7954545454545454	1.0	0.114	0	0.035	0	0.044	0.026	0.111	0	0.035	0.009	0.119	0	0.371429
MLH1	STRG.13403,ENSG00000076242.16	MLH1	chr3:37020309-37020463	ENST00000441265.6,ENST00000447829.6,ENST00000673713.1,ENST00000673889.1,ENST00000673715.1,ENST00000674019.1,ENST00000435176.5,ENST00000673947.1,ENST00000442249.6,ENST00000539477.6,ENST00000456676.6,ENST00000674107.1,ENST00000536378.5,ENST00000673972.1,STRG.13403.4,ENST00000673897.1,ENST00000455445.6,ENST00000673990.1,ENST00000674111.1,STRG.13403.3,ENST00000458205.6,ENST00000673673.1,ENST000002317…	ENST00000413212.2,ENST00000432299.6,ENST00000458009.5	1	1.0	0.757143	1.0	1.0	1.0	0.114	0	0.035	0	0.053	0.017	0.111	0	0.044	0	0.119	0	0.242857
SGO1	ENSG00000129810.15,STRG.13160	SGO1	chr3:20174248-20175055	ENST00000421451.5,STRG.13160.4,ENST00000412997.6,ENST00000263753.8	ENST00000452020.5,ENST00000306698.6,STRG.13160.2,ENST00000442720.5	0.849206	0.6535626535626535	0.608939	0.3911917098445596	0.47790055248618785	0.5710455764075066	0.321	0.057	0.266	0.141	0.218	0.14	0.151	0.235	0.173	0.189	0.213	0.16	0.240268
SEC22C	ENSG00000093183.14,STRG.13420	SEC22C	chr3:42555929-42555995	ENST00000449617.5,ENST00000264454.8,ENST00000273156.11,ENST00000451653.5,ENST00000417572.5,STRG.13420.2	ENST00000423701.6	1	1.0	0.313253	1.0	0.9174757281553397	1.0	0.206	0	0.142	0	0.052	0.114	0.22	0	0.189	0.017	0.213	0	0.686747
PLOD2	ENSG00000152952.12	PLOD2	chr3:146077861-146077924	ENST00000461497.5,ENST00000494950.5,ENST00000282903.10	ENST00000360060.7	0.833819	1.0	0.137795	0.12087912087912088	0.6216640502354788	0.3	0.286	0.057	0.231	0	0.035	0.219	0.055	0.4	0.396	0.241	0.12	0.28	0.696024
AP2M1	ENSG00000161203.13	AP2M1	chr3:184180644-184180650	ENST00000490151.6,ENST00000432591.5,ENST00000292807.9,ENST00000411763.6,ENST00000448139.5,ENST00000472560.5	ENST00000439647.5,ENST00000382456.7	0.579518	0.551396942540854	0.329523	0.39478703115066754	0.5481304693715195	0.4035812672176308	0.962	0.698	1.046	0.851	0.49	0.997	0.621	0.952	0.689	0.568	0.586	0.866	0.249996
SLMAP	ENSG00000163681.16	SLMAP	chr3:57871635-57871698	ENST00000659926.1,ENST00000295951.7,ENST00000671191.1,ENST00000659705.1,ENST00000667800.1,ENST00000295952.7,ENST00000465203.5	ENST00000475055.1,ENST00000664084.1,ENST00000383718.7,ENST00000449503.6,ENST00000428312.6,ENST00000670768.1,ENST00000417128.6	1	0.6022727272727273	0.729167	1.0	0.6416666666666667	1.0	0.137	0	0.053	0.035	0.07	0.026	0.055	0	0.077	0.043	0.16	0	0.270833
ELP6	ENSG00000163832.16	ELP6	chr3:47510183-47510254	ENST00000296149.9,ENST00000461208.5,ENST00000425291.5,ENST00000412761.5,ENST00000449409.5,ENST00000444760.5,ENST00000439305.5,ENST00000485029.5,ENST00000414236.5,ENST00000445044.5	ENST00000442215.6	1	0.8641025641025641	0.672527	0.7995169082125604	0.6403508771929824	0.7094430992736077	0.48	0	0.337	0.053	0.306	0.149	0.331	0.083	0.292	0.164	0.293	0.12	0.327473
RPL39L	ENSG00000163923.10	RPL39L	chr3:187127998-187128062	ENST00000296277.9,ENST00000433055.1	ENST00000455270.5	1	0.883720930232558	0.79661	0.8827292110874201	0.8140161725067385	0.8927613941018767	0.366	0	0.266	0.035	0.376	0.096	0.414	0.055	0.302	0.069	0.333	0.04	0.20339
RFT1	STRG.22324,ENSG00000163933.10	RFT1	chr3:53123723-53123840	ENST00000467048.1,STRG.22324.3,ENST00000296292.8	ENST00000394738.7	1	1.0	0.74	1.0	0.8414634146341464	0.5583333333333333	0.206	0	0.089	0	0.148	0.052	0.179	0	0.138	0.026	0.067	0.053	0.26
BTD	STRG.13504,ENSG00000169814.16	BTD	chr3:15632590-15632866	ENST00000467027.6,ENST00000303498.10,ENST00000471964.5,ENST00000646371.1,ENST00000672336.1	ENST00000417015.3,ENST00000436193.5,ENST00000643237.3,ENST00000672065.1,ENST00000673467.1,ENST00000672427.1,ENST00000449107.7,ENST00000383778.5,ENST00000672760.1,STRG.13504.2,ENST00000672141.1,ENST00000673620.1	0.348485	0.3521594684385382	0.0962963	0.05622489959839357	0.22222222222222224	0.21505376344086022	0.092	0.172	0.106	0.195	0.026	0.244	0.014	0.235	0.052	0.182	0.04	0.146	0.252189
SLC26A6	ENSG00000225697.13	SLC26A6	chr3:48628621-48628714	ENST00000469693.5,ENST00000307364.10,ENST00000358747.10,ENST00000395550.7,ENST00000383733.7,ENST00000420764.6,ENST00000455886.6,ENST00000496469.1,ENST00000462009.6,ENST00000480524.5,ENST00000337000.12	ENST00000489483.5	0.88835	0.797752808988764	0.541667	0.898550724637681	1.0	0.7476635514018692	0.183	0.023	0.071	0.018	0.052	0.044	0.124	0.014	0.06	0	0.08	0.027	0.346683
ACAD9	ENSG00000177646.20	ACAD9	chr3:128884652-128884746	ENST00000515429.1,ENST00000681583.1,ENST00000681319.1,ENST00000680744.1,ENST00000511227.5,ENST00000679613.1,ENST00000514336.1,ENST00000681784.1,ENST00000680764.1,ENST00000681552.1,ENST00000679399.1,ENST00000680636.1,ENST00000308982.12,ENST00000681367.1,ENST00000511325.2,ENST00000681585.1,ENST00000681886.1,ENST00000681589.1	ENST00000679824.1,ENST00000505867.5,ENST00000505192.5	1	0.3887147335423197	0.540123	0.7079646017699115	0.7818181818181817	0.6058981233243969	0.308	0	0.124	0.195	0.175	0.149	0.4	0.165	0.215	0.06	0.226	0.147	0.459877
NEPRO	ENSG00000163608.15,STRG.13748	NEPRO	chr3:113010642-113010704	ENST00000314400.10,ENST00000469169.5,ENST00000473284.5,ENST00000383675.6,ENST00000489848.5,ENST00000482229.1,ENST00000462295.5,ENST00000472762.5,ENST00000486271.5,ENST00000472637.5	ENST00000461381.5,STRG.13748.2	1	1.0	0.649425	0.5	1.0	0.39849624060150374	0.148	0	0.142	0	0.113	0.061	0.055	0.055	0.095	0	0.053	0.08	0.350575
NEPRO	ENSG00000163608.15,STRG.13748	NEPRO	chr3:113017447-113017602	ENST00000314400.10,ENST00000496340.1,ENST00000383675.6,ENST00000496206.5,ENST00000486271.5,ENST00000461381.5,ENST00000494575.5,ENST00000472166.1	ENST00000491121.1,ENST00000469169.5,ENST00000473284.5,ENST00000460410.5,ENST00000489848.5,ENST00000462295.5,ENST00000494164.5,STRG.13748.2,ENST00000472637.5,ENST00000470663.1,ENST00000494891.5,ENST00000469809.5	0.930818	0.8875000000000001	0.649425	0.5	0.9052631578947369	0.39849624060150374	0.148	0.011	0.142	0.018	0.113	0.061	0.055	0.055	0.086	0.009	0.053	0.08	0.281392
BBX	ENSG00000114439.19	BBX	chr3:107789786-107789876	ENST00000473542.1,ENST00000416476.6,ENST00000325805.13,ENST00000443253.1	ENST00000406780.5,ENST00000415149.6	0.493757	0.0	0.257985	0.4028197381671702	0.47985781990521326	0.4900459418070444	0.435	0.446	0	0.834	0.21	0.604	0.4	0.593	0.405	0.439	0.32	0.333	0.235772
ZNF639	ENSG00000121864.10	ZNF639	chr3:179325041-179325322	ENST00000326361.7,ENST00000491818.5	ENST00000496856.6	0.592233	1.0	0	0.0	1.0	0.8107142857142856	0.183	0.126	0.053	0	0	0.245	0	0.248	0.19	0	0.227	0.053	0.592233
ZNF197	STRG.13527,ENSG00000186448.15	ZNF197	chr3:44632104-44632196	ENST00000383744.8,ENST00000396058.1,ENST00000383745.6,ENST00000344387.9,ENST00000334075.6	STRG.13527.5,STRG.13527.2,STRG.13527.1	1	0.8317757009345794	0.547368	0.9156626506024096	0.6964285714285714	0.7547169811320755	0.126	0	0.089	0.018	0.052	0.043	0.152	0.014	0.078	0.034	0.08	0.026	0.452632
LRRFIP2	ENSG00000093167.18,STRG.13404	LRRFIP2	chr3:37066223-37066325	ENST00000336686.9,ENST00000440742.2	ENST00000421276.6,ENST00000440230.5,ENST00000354379.8,ENST00000396428.6,STRG.13404.2	0.365079	0.09230769230769231	0.158854	0.08115942028985507	0.17783505154639176	0.1762114537444934	0.092	0.16	0.018	0.177	0.061	0.323	0.028	0.317	0.069	0.319	0.04	0.187	0.206225
LRRFIP2	ENSG00000093167.18,STRG.13404	LRRFIP2	chr3:37072789-37072882	ENST00000396428.6,ENST00000336686.9	ENST00000440230.5,STRG.13404.2,ENST00000354379.8,ENST00000421276.6,ENST00000440742.2	0.365079	0.09230769230769231	0.158854	0.08115942028985507	0.17783505154639176	0.1762114537444934	0.092	0.16	0.018	0.177	0.061	0.323	0.028	0.317	0.069	0.319	0.04	0.187	0.206225
PLSCR1	STRG.14051,ENSG00000188313.13	PLSCR1	chr3:146536539-146536565	ENST00000462666.5,ENST00000478267.5,ENST00000488253.5,ENST00000493432.5,ENST00000468985.5,ENST00000463777.5,ENST00000342435.9,ENST00000448787.6,ENST00000494568.5,STRG.14051.3,ENST00000469266.1,ENST00000489775.5,ENST00000472349.1	STRG.14051.8,STRG.14051.5,ENST00000487389.5,ENST00000486631.5	1	0.6267605633802817	0.761468	0.6949685534591195	0.7984496124031008	0.7994011976047904	0.183	0	0.089	0.053	0.166	0.052	0.221	0.097	0.206	0.052	0.267	0.067	0.238532
NISCH	STRG.22305,ENSG00000010322.16	NISCH	chr3:52490074-52490231	ENST00000479054.5,STRG.22305.1,ENST00000345716.9	ENST00000489895.5	1	1.0	0	1.0	1.0	0.0	0.149	0	0.07	0	0	0.07	0.193	0	0.095	0	0	0.107	1
DLG1	ENSG00000075711.21	DLG1	chr3:197119409-197119530	ENST00000660432.1,ENST00000653331.1,ENST00000653583.1,ENST00000419553.6,ENST00000667157.1,ENST00000655488.1,ENST00000660553.1,ENST00000657381.1,ENST00000669565.1,ENST00000471733.5,ENST00000654733.1,ENST00000357674.9,ENST00000667971.1,ENST00000392381.7,ENST00000660898.1,ENST00000670366.1,ENST00000653795.1,ENST00000656428.1,ENST00000660237.1,ENST00000419354.5,ENST00000469073.2,ENST00000661013.1,ENS…	ENST00000669714.1	0.92517	0.4274193548387097	0.617486	0.7302631578947368	0.753623188405797	0.40298507462686567	0.136	0.011	0.053	0.071	0.113	0.07	0.111	0.041	0.052	0.017	0.054	0.08	0.307684
ITPR1	ENSG00000150995.20	ITPR1	chr3:4653841-4653886	ENST00000357086.10,ENST00000648266.1,ENST00000354582.11,ENST00000544951.6,ENST00000649015.2	ENST00000650294.1,ENST00000443694.4,ENST00000456211.8,ENST00000648309.1,ENST00000302640.12,ENST00000477577.2,ENST00000649051.1	0.7125	0.9072164948453608	0.198473	0.0	0.6	0.12264150943396226	0.057	0.023	0.176	0.018	0.026	0.105	0	0.083	0.078	0.052	0.013	0.093	0.514027
MYNN	STRG.14688,ENSG00000085274.16	MYNN	chr3:169774030-169774097	ENST00000356716.8	ENST00000602751.5,STRG.14688.1,ENST00000349841.10	0.373626	0.0	0	0.12612612612612611	0.0	0.16874999999999998	0.034	0.057	0	0.177	0	0.131	0.014	0.097	0	0.078	0.027	0.133	0.373626
GOLGA4	ENSG00000144674.16,STRG.13407	GOLGA4	chr3:37273535-37273601	STRG.13407.4,ENST00000431105.1,ENST00000429018.5,ENST00000356847.8,ENST00000617480.4,ENST00000450863.6	ENST00000444882.5,ENST00000361924.6,ENST00000419177.3,STRG.13407.2	0.822622	0.9269311064718163	0.538235	0.7294117647058823	0.5485074626865671	0.3843930635838151	0.32	0.069	0.444	0.035	0.183	0.157	0.372	0.138	0.147	0.121	0.133	0.213	0.284387
GOLGA4	ENSG00000144674.16,STRG.13407	GOLGA4	chr3:37289234-37289291	ENST00000435830.6,ENST00000361924.6,ENST00000419177.3,ENST00000356847.8,ENST00000437131.1,ENST00000450863.6	STRG.13407.4,STRG.13407.2	1	0.8459869848156182	0.512605	0.6215686274509804	0.9029850746268656	0.5375722543352601	0.378	0	0.39	0.071	0.183	0.174	0.317	0.193	0.242	0.026	0.186	0.16	0.487395
CCDC174	STRG.13483,ENSG00000154781.16	CCDC174	chr3:14667423-14667518	ENST00000383794.7	STRG.13483.2	0.899563	0.8349056603773585	0.5	0.8157894736842105	1.0	0.91875	0.206	0.023	0.177	0.035	0.07	0.07	0.124	0.028	0.138	0	0.147	0.013	0.399563
ALAS1	ENSG00000023330.15	ALAS1	chr3:52198671-52198848	ENST00000484952.6,ENST00000394965.6	ENST00000310271.6,ENST00000469224.5	1	1.0	0.786885	1.0	1.0	1.0	0.286	0	0.39	0	0.192	0.052	0.179	0	0.301	0	0.28	0	0.213115
DHX30	ENSG00000132153.15	DHX30	chr3:47819235-47819264	ENST00000415400.5,ENST00000476446.5,ENST00000441384.5,ENST00000395745.6,ENST00000492893.5	ENST00000445061.6,ENST00000348968.8,ENST00000446256.6	0.311475	0.0	0.0857143	1.0	0.6730769230769231	0.1780821917808219	0.057	0.126	0	0.089	0.009	0.096	0.097	0	0.035	0.017	0.026	0.12	0.225761
TMEM45A	ENSG00000181458.10,STRG.13737	TMEM45A	chr3:100519076-100519316	ENST00000403410.5	STRG.13737.2	0.474654	0.0	0.121495	0.0	0.08609271523178806	0.0	0.103	0.114	0	0.337	0.052	0.376	0	0.248	0.026	0.276	0	0.333	0.353159
TAMM41	STRG.13074,ENSG00000144559.10	TAMM41	chr3:11807832-11807895	ENST00000455809.5,ENST00000457498.5,ENST00000414736.1,ENST00000498127.5,STRG.13074.3	ENST00000273037.9	0.38255	0.0	0.0789474	0.5729166666666666	0.0	0.0	0.057	0.092	0	0.106	0.009	0.105	0.055	0.041	0	0.112	0	0.08	0.303603
SHISA5	ENSG00000164054.15	SHISA5	chr3:48503094-48503193	ENST00000417841.5,ENST00000417962.5,ENST00000496408.1,ENST00000490864.5,ENST00000441507.1,ENST00000619810.4	ENST00000442747.5,ENST00000443308.6,ENST00000424965.5,ENST00000296444.6	1	0.0	0	0.2311977715877437	0.0	0.8496583143507973	0.298	0	0	0.284	0	0.192	0.083	0.276	0	0.336	0.373	0.066	1
THUMPD3	ENSG00000134077.16	THUMPD3	chr3:9363834-9364038	ENST00000419437.5	ENST00000452837.7	1	0.0	0.234899	0.10144927536231883	1.0	.	0.011	0	0	0.213	0.035	0.114	0.014	0.124	0.009	0	0	0	0.765101
ATP13A3	ENSG00000133657.16	ATP13A3	chr3:194424401-194424432	ENST00000645621.1,ENST00000429136.6	ENST00000439040.5,ENST00000642744.1,ENST00000645319.2,ENST00000645538.1	1	1.0	0.177083	0.0	0.0	0.421259842519685	0.149	0	0.177	0	0.017	0.079	0	0.11	0	0.095	0.107	0.147	0.822917
TBC1D5	ENSG00000131374.14	TBC1D5	chr3:17562018-17562142	ENST00000486224.5,ENST00000429383.8,ENST00000446863.5	ENST00000452492.6,ENST00000430169.5,ENST00000446818.6,ENST00000412981.5,ENST00000425944.5,ENST00000481396.5,ENST00000445294.5,ENST00000253692.11	0.298246	0.0	0	0.0	0.09375	0.1092436974789916	0.034	0.08	0	0.071	0	0.113	0	0.165	0.009	0.087	0.013	0.106	0.298246
NKTR	STRG.13424,ENSG00000114857.18	NKTR	chr3:42627199-42627227	ENST00000617821.4,ENST00000429888.5,ENST00000466553.1	ENST00000232978.13,ENST00000465584.5,STRG.13424.1	0.649485	0.0	0.322449	0.0	0.0	0.48048048048048053	0.126	0.068	0	0.284	0.079	0.166	0	0.235	0	0.232	0.16	0.173	0.327036
KLHL24	ENSG00000114796.16	KLHL24	chr3:183636220-183636311	ENST00000473045.5,ENST00000468101.5,ENST00000461813.5,ENST00000454652.6	ENST00000437402.5,ENST00000454495.6,ENST00000242810.11,ENST00000493074.1	0.943299	0.10112359550561797	0.247619	1.0	0.4967741935483871	0.46242774566473993	0.183	0.011	0.018	0.16	0.026	0.079	0.111	0	0.077	0.078	0.08	0.093	0.69568
HPS3	ENSG00000163755.9	HPS3	chr3:149170470-149170573	ENST00000460822.1	ENST00000460120.5,ENST00000296051.7	0.373626	0.14516129032258063	0	0.0	0.0	0.0	0.034	0.057	0.018	0.106	0	0.114	0	0.152	0	0.095	0	0.12	0.373626
DCP1A	ENSG00000272886.6	DCP1A	chr3:53304176-53304290	ENST00000560624.5,ENST00000610213.6	ENST00000294241.10	0.912	1.0	0.6	0.9217877094972067	0.664516129032258	0.8448275862068966	0.114	0.011	0.195	0	0.105	0.07	0.165	0.014	0.103	0.052	0.147	0.027	0.312
SLC6A6	ENSG00000131389.17	SLC6A6	chr3:14468087-14468212	ENST00000649500.1,ENST00000622186.4,ENST00000613060.4	ENST00000618278.4,ENST00000610642.4	1	1.0	0.571429	1.0	1.0	1.0	0.298	0	0.355	0	0.14	0.105	0.303	0	0.224	0	0.307	0	0.428571
ATP13A3	ENSG00000133657.16	ATP13A3	chr3:194412198-194412288	ENST00000645621.1,ENST00000642744.1,ENST00000645319.2	ENST00000439040.5,ENST00000645538.1	1	1.0	0.177083	0.0	1.0	1.0	0.149	0	0.177	0	0.017	0.079	0	0.11	0.095	0	0.254	0	0.822917
TFG	ENSG00000114354.15	TFG	chr3:100742155-100742200	ENST00000675011.1	ENST00000490574.6,ENST00000675243.1,ENST00000674615.1,ENST00000487505.6,ENST00000620299.5,ENST00000676054.1,ENST00000676395.1,ENST00000240851.9,ENST00000675246.1,ENST00000675553.1,ENST00000676010.1,ENST00000674699.1,ENST00000675499.1,ENST00000675543.1	0.268222	0.0	0	0.0	0.0	0.0	0.092	0.251	0	0.479	0	0.464	0	0.496	0	0.319	0	0.36	0.268222
NGLY1	ENSG00000151092.18,STRG.13222	NGLY1	chr3:25740402-25740450	ENST00000675217.1	ENST00000308710.9,ENST00000675680.1,STRG.13222.3,ENST00000417874.6,ENST00000675234.1,ENST00000674841.1,ENST00000463611.2,ENST00000428257.5,STRG.13222.4,ENST00000676225.1,ENST00000280700.10,ENST00000396649.7,ENST00000493324.5	0.310241	0.0	0.0977654	0.0	0.0	0.0	0.103	0.229	0	0.479	0.035	0.323	0	0.401	0	0.284	0	0.294	0.212476
ARL13B	ENSG00000169379.17	ARL13B	chr3:94037931-94038018	ENST00000681380.1	ENST00000471138.5,ENST00000680430.1,ENST00000681013.1,ENST00000679739.1,ENST00000679607.1,ENST00000460371.5,ENST00000486562.2,ENST00000335438.7,ENST00000679587.1,ENST00000681655.1,ENST00000679654.1,ENST00000679872.1,ENST00000679601.1,ENST00000679404.1,ENST00000303097.11,ENST00000394222.8,ENST00000679666.1,ENST00000681377.1,ENST00000681247.1,ENST00000680414.1,ENST00000535334.5,ENST00000680994.1	0.213836	0.0	0	0.38333333333333336	0.0	0.0	0.034	0.125	0	0.159	0	0.201	0.069	0.111	0	0.137	0	0.161	0.213836
NOA1	STRG.15513,ENSG00000084092.7	NOA1	chr4:56966736-56966619	ENST00000264230.5	STRG.15513.2	1	1.0	0	1.0	0.6964285714285714	1.0	0.08	0	0.106	0	0	0.105	0.207	0	0.078	0.034	0.147	0	1
RAPGEF2	ENSG00000109756.9	RAPGEF2	chr4:159344059-159344035	ENST00000264431.8,ENST00000644474.1	ENST00000644902.1	1	1.0	0.729167	1.0	1.0	1.0	0.103	0	0.089	0	0.07	0.026	0.138	0	0.052	0	0.093	0	0.270833
RAB28	ENSG00000157869.16,STRG.14964	RAB28	chr4:13460828-13460698	STRG.14964.2,ENST00000511649.5,ENST00000330852.10,ENST00000288723.9,ENST00000510528.1,ENST00000338176.8	ENST00000630951.1,ENST00000508274.5	1	1.0	0.639053	1.0	1.0	1.0	0.515	0	0.585	0	0.324	0.183	0.661	0	0.533	0	0.693	0	0.360947
NUDT6	ENSG00000170917.14,STRG.15138	NUDT6	chr4:122917704-122917500	ENST00000304430.10,ENST00000512116.5,ENST00000339154.6,STRG.15138.4,ENST00000503370.5	STRG.15138.5,ENST00000513517.1,STRG.15138.1	0.5	0.24822695035460993	0	1.0	0.052325581395348826	0.2834224598930481	0.126	0.126	0.035	0.106	0	0.105	0.179	0	0.009	0.163	0.053	0.134	0.5
LIMCH1	ENSG00000064042.18,STRG.16568	LIMCH1	chr4:41687917-41687839	ENST00000509277.5,ENST00000313860.11,ENST00000508466.1,ENST00000503057.6	STRG.16568.5,ENST00000396595.7,STRG.16568.7,ENST00000508501.5,ENST00000512632.5,ENST00000511496.5,ENST00000512820.5,STRG.16568.3,STRG.16568.2,ENST00000512946.5,ENST00000381753.8,ENST00000514096.5,ENST00000513024.5,STRG.16568.1	0.366347	0.2730769230769231	0.101587	0.2811791383219955	0.09800190294957184	0.2697768762677485	0.344	0.595	0.213	0.567	0.096	0.849	0.248	0.634	0.103	0.948	0.266	0.72	0.26476
DCUN1D4	ENSG00000109184.15	DCUN1D4	chr4:51911174-51911069	ENST00000334635.10,ENST00000507659.5,ENST00000507741.5,ENST00000505634.5,ENST00000477560.5,ENST00000512199.5,ENST00000510808.1,ENST00000451288.6,ENST00000508257.5	ENST00000381441.7,ENST00000509376.5	1	0.28225806451612906	0.114865	1.0	0.10344827586206896	1.0	0.103	0	0.035	0.089	0.017	0.131	0.11	0	0.009	0.078	0.08	0	0.885135
YTHDC1	ENSG00000083896.13	YTHDC1	chr4:68332847-68332793	ENST00000344157.9,ENST00000579690.5	ENST00000355665.7	1	0.4092071611253197	0.614458	0.3050314465408805	0.5805243445692884	0.8626943005181348	0.355	0	0.16	0.231	0.306	0.192	0.097	0.221	0.155	0.112	0.333	0.053	0.385542
SEC31A	ENSG00000138674.17,ENSG00000251022.6,STRG.15652	SEC31A,THAP9-AS1	chr4:82899737-82899712	ENST00000504718.5,ENST00000508772.5,ENST00000355196.6,ENST00000507660.5,ENST00000504792.6	ENST00000507676.5,ENST00000504520.6,STRG.15652.4,ENST00000507051.1,ENST00000503210.5,ENST00000506495.5	0.534375	0.31547619047619047	0.159817	0.05957446808510638	0.3238993710691824	0.08904109589041094	0.171	0.149	0.106	0.23	0.035	0.184	0.014	0.221	0.103	0.215	0.013	0.133	0.374558
LRBA	ENSG00000198589.14	LRBA	chr4:150597115-150597082	ENST00000357115.9	ENST00000507224.5,ENST00000509835.5,ENST00000510413.5,ENST00000513021.1,ENST00000651035.1,ENST00000651695.1,ENST00000651943.2	1	0.7517730496453899	0.333333	0.0	0.8583333333333333	1.0	0.137	0	0.106	0.035	0.026	0.052	0	0.18	0.103	0.017	0.067	0	0.666667
AFAP1	ENSG00000196526.10	AFAP1	chr4:7781627-7781375	ENST00000513842.1,ENST00000420658.5,ENST00000382543.3	ENST00000360265.8,ENST00000358461.6	0.538591	0.2581818181818182	0	0.45250431778929195	0.4859038142620232	0.0	0.321	0.275	0.142	0.408	0	0.516	0.262	0.317	0.293	0.31	0	0.653	0.538591
DCUN1D4	ENSG00000109184.15	DCUN1D4	chr4:51908975-51908919	ENST00000477560.5,ENST00000505634.5	ENST00000334635.10,ENST00000507659.5,ENST00000507741.5,ENST00000451288.6	1	1.0	0	0.0	0.0	0.0	0.103	0	0.035	0	0	0.017	0	0.11	0	0.009	0	0.08	1
FBXO8	ENSG00000164117.14	FBXO8	chr4:174262795-174262763	ENST00000615392.4,ENST00000503293.5	ENST00000393674.7,ENST00000515664.5,ENST00000513696.1	0.7125	0.1267605633802817	0	0.0	0.08653846153846154	0.0	0.057	0.023	0.018	0.124	0	0.114	0	0.111	0.009	0.095	0	0.08	0.7125
FBXO8	ENSG00000164117.14	FBXO8	chr4:174263100-174262918	ENST00000503293.5	ENST00000393674.7	0.7125	0.1267605633802817	0	0.0	0.08653846153846154	0.0	0.057	0.023	0.018	0.124	0	0.114	0	0.097	0.009	0.095	0	0.08	0.7125
PALLD	ENSG00000129116.19	PALLD	chr4:168896599-168896548	ENST00000505667.6,ENST00000507325.5	ENST00000507735.6,ENST00000393726.7,ENST00000512127.5,ENST00000261509.10	0.27381	0.9154929577464789	0	0.0	0.0	0.0	0.069	0.183	0.195	0.018	0	0.202	0	0.248	0	0.216	0	0.227	0.27381
CENPE	ENSG00000138778.13	CENPE	chr4:103136171-103136140	ENST00000611174.4	ENST00000265148.9,ENST00000380026.8	0.525346	0.27179487179487183	0.317708	0.0	0.2328767123287671	0.0	0.114	0.103	0.053	0.142	0.061	0.131	0	0.097	0.034	0.112	0	0.093	0.207637
CENPE	ENSG00000138778.13	CENPE	chr4:103136359-103136279	ENST00000611174.4	ENST00000265148.9	1	1.0	0.539823	0.0	1.0	0.0	0.114	0	0.053	0	0.061	0.052	0	0.097	0.034	0	0	0.093	0.460177
MANBA	ENSG00000109323.11	MANBA	chr4:102659028-102658858	ENST00000644545.1,ENST00000645348.1	ENST00000642252.1,ENST00000505239.1,ENST00000646727.1,ENST00000647097.2,ENST00000645558.1,ENST00000646311.1,ENST00000647129.1,ENST00000644159.1	0.5	0.0	0	0.0	0.0	0.0	0.114	0.114	0	0.283	0	0.166	0	0.124	0	0.335	0	0.32	0.5
NSD2	ENSG00000109685.19	NSD2	chr4:1912194-1912090	ENST00000678714.1	ENST00000503128.5,ENST00000353275.9,ENST00000382895.7,ENST00000508803.6,ENST00000420906.6,ENST00000508355.5,ENST00000312087.10,ENST00000509115.5,ENST00000398261.6,ENST00000382891.9,ENST00000382892.6,ENST00000512700.2,ENST00000677559.1,ENST00000514045.5	0.228188	0.0	0	0.0	0.0	0.0	0.034	0.115	0	0.196	0	0.13	0	0.221	0	0.112	0	0.147	0.228188
HARS2	ENSG00000112855.17,STRG.16477	HARS2	chr5:140696102-140696201	ENST00000645065.1,ENST00000645749.1,ENST00000643996.1,ENST00000230771.9,ENST00000646468.1,ENST00000509299.6,ENST00000520095.6,ENST00000508522.5,ENST00000642970.1	ENST00000448069.2,STRG.16477.4,ENST00000503873.6,ENST00000642752.1	1	1.0	0.8	0.3333333333333333	0.7499999999999999	0.8916666666666667	0.16	0	0.177	0	0.104	0.026	0.014	0.028	0.051	0.017	0.107	0.013	0.2
NSUN2	ENSG00000037474.15	NSUN2	chr5:6622015-6622100	ENST00000506139.5,ENST00000264670.11	ENST00000504374.5	1	.	0.67013	0.0	1.0	0.0	0.63	0	0	0	0.516	0.254	0	0.951	0.198	0	0	0.32	0.32987
CPEB4	ENSG00000113742.14	CPEB4	chr5:173932449-173932500	ENST00000519152.5,ENST00000265085.10,ENST00000522336.5	ENST00000517880.1,ENST00000520867.5,ENST00000519835.5,ENST00000334035.9	0.973995	1.0	0.720745	1.0	1.0	1.0	0.412	0.011	0.301	0	0.271	0.105	0.304	0	0.379	0	0.347	0	0.253251
FBXW11	ENSG00000072803.18	FBXW11	chr5:171914342-171914405	ENST00000296933.10,ENST00000523843.5,ENST00000517395.6,ENST00000520376.1,ENST00000518752.1	ENST00000265094.9,ENST00000519693.5,ENST00000393802.6	1	0.8317757009345794	0.666667	1.0	1.0	1.0	0.137	0	0.089	0.018	0.052	0.026	0.179	0	0.19	0	0.24	0	0.333333
CAMLG	STRG.16664,ENSG00000164615.6	CAMLG	chr5:134741062-134741523	STRG.16664.4,ENST00000677273.1,ENST00000297156.4	ENST00000514518.1,ENST00000676829.1	0.951289	0.7835365853658537	0.717662	0.822429906542056	0.8792569659442725	0.7694524495677233	0.664	0.034	0.514	0.142	0.577	0.227	0.704	0.152	0.568	0.078	0.534	0.16	0.233628
PAM	ENSG00000145730.20	PAM	chr5:102974115-102974436	ENST00000438793.7,ENST00000455264.6,ENST00000379799.7,ENST00000345721.6,ENST00000304400.11,ENST00000346918.6	ENST00000348126.6	1	1.0	0.5	0.0	0.753623188405797	1.0	0.114	0	0.142	0	0.07	0.07	0	0.083	0.052	0.017	0.067	0	0.5
TNIP1	ENSG00000145901.16	TNIP1	chr5:151064959-151065131	ENST00000521001.1,ENST00000518977.5,ENST00000520695.5,ENST00000315050.11,ENST00000610535.5,ENST00000610874.4,ENST00000522226.5,ENST00000389378.6,ENST00000523338.5,ENST00000521591.6	ENST00000520931.5,ENST00000522100.5	0.870722	1.0	0.546875	1.0	1.0	0.16666666666666666	0.229	0.034	0.106	0	0.105	0.087	0.192	0	0.191	0	0.04	0.2	0.323847
HMGCS1	STRG.16252,ENSG00000112972.15	HMGCS1	chr5:43298008-43298134	ENST00000433297.2,ENST00000325110.11	STRG.16252.2	1	0.0	0.763514	1.0	1.0	1.0	0.069	0	0	0.053	0.113	0.035	0.11	0	0.078	0	0.133	0	0.236486
PPIP5K2	ENSG00000145725.20,STRG.16344	PPIP5K2	chr5:103187313-103187376	ENST00000613674.4,ENST00000358359.8,ENST00000511724.1,ENST00000627916.2,ENST00000511022.2	ENST00000321521.13,ENST00000414217.5,STRG.16344.3	0.749091	0.31794871794871793	0.462396	0.9594202898550724	0.036	0.0	0.206	0.069	0.124	0.266	0.166	0.193	0.331	0.014	0.009	0.241	0	0.16	0.286695
PDLIM7	ENSG00000196923.14,STRG.17544	PDLIM7	chr5:177491403-177491420	ENST00000503827.5,ENST00000359895.6,ENST00000493815.5,STRG.17544.4	ENST00000355841.7,ENST00000505074.5,STRG.17544.5,ENST00000486828.6,ENST00000355572.6,ENST00000503346.1,ENST00000393551.5,ENST00000393546.8,ENST00000506161.5	0.333333	0.5391304347826087	0.129771	0.0	0.15028901734104047	0.12616822429906543	0.057	0.114	0.124	0.106	0.017	0.114	0	0.138	0.026	0.147	0.027	0.187	0.203562
UIMC1	ENSG00000087206.17,STRG.17517	UIMC1	chr5:176969600-176969706	ENST00000511320.6,ENST00000510698.2,ENST00000506128.5,STRG.17517.3,ENST00000377227.8,STRG.17517.4,ENST00000509236.5	STRG.17517.2	1	0.6855123674911661	0.781095	1.0	1.0	1.0	0.103	0	0.194	0.089	0.157	0.044	0.152	0	0.069	0	0.12	0	0.218905
TCOF1	ENSG00000070814.22	TCOF1	chr5:150372005-150372236	ENST00000513346.5,ENST00000377797.7,ENST00000515035.5,ENST00000513538.2,ENST00000643257.2,ENST00000394269.7,ENST00000427724.7,ENST00000439160.6,ENST00000504761.6	ENST00000445265.6,ENST00000323668.11,ENST00000650162.1	1	0.0	0.726644	0.0	0.3631578947368421	0.46242774566473993	0.126	0	0	0.159	0.21	0.079	0	0.179	0.069	0.121	0.08	0.093	0.273356
CWC27	STRG.16043,ENSG00000153015.16	CWC27	chr5:64977134-64977238	ENST00000545000.1,ENST00000381070.8	STRG.16043.2	1	0.6698113207547169	0.33121	0.5	0.8210526315789474	0.5	0.08	0	0.071	0.035	0.052	0.105	0.11	0.11	0.078	0.017	0.053	0.053	0.66879
C5orf51	ENSG00000205765.9,STRG.15950	C5orf51	chr5:41912068-41912183	ENST00000381647.7	STRG.15950.2	0.810875	1.0	0.5	0.25	1.0	0.0	0.343	0.08	0.195	0	0.192	0.192	0.124	0.372	0.5	0	0	0.387	0.310875
CDC23	ENSG00000094880.11,STRG.17583	CDC23	chr5:138212990-138213063	ENST00000482948.5,ENST00000505120.1,ENST00000394886.7,ENST00000511383.5,ENST00000394884.7	STRG.17583.2,ENST00000483961.6	0.904167	1.0	0.639344	0.8509090909090908	1.0	1.0	0.217	0.023	0.177	0	0.078	0.044	0.234	0.041	0.215	0	0.2	0	0.264822
SLC30A5	ENSG00000145740.19	SLC30A5	chr5:69104630-69104716	ENST00000396591.8,ENST00000621204.4	ENST00000507354.5	1	1.0	0.752381	0.9078947368421052	1.0	0.8375	0.103	0	0.018	0	0.079	0.026	0.138	0.014	0.06	0	0.067	0.013	0.247619
GPBP1	STRG.16024,ENSG00000062194.16	GPBP1	chr5:57214073-57214193	ENST00000424459.7,STRG.16024.5,ENST00000506184.7,STRG.16024.4,ENST00000511209.5,STRG.16024.1	ENST00000514387.6	1	1.0	0.748571	0.39999999999999997	1.0	1.0	0.149	0	0.16	0	0.131	0.044	0.11	0.165	0.198	0	0.2	0	0.251429
LINC00847	STRG.17489,ENSG00000245060.8	LINC00847	chr5:180832672-180832860	ENST00000667360.1,ENST00000502162.2,ENST00000661810.1	ENST00000662722.1,ENST00000653411.1,ENST00000659553.1,ENST00000509921.2,STRG.17489.5,ENST00000501937.2,ENST00000508309.2,ENST00000665473.1	0.919708	0.0	0	0.0	0.4415584415584416	0.363013698630137	0.126	0.011	0	0.089	0	0.044	0	0.138	0.034	0.043	0.053	0.093	0.919708
FER	ENSG00000151422.13	FER	chr5:108782662-108782755	ENST00000502752.1	ENST00000504143.6,ENST00000281092.9	0.308725	0.0	0	0.0	0.0	0.0	0.046	0.103	0	0.124	0	0.105	0	0.138	0	0.104	0	0.08	0.308725
TGFBI	ENSG00000120708.17	TGFBI	chr5:136048252-136048349	ENST00000506699.5	ENST00000509749.1,ENST00000604555.5,ENST00000507018.5,ENST00000442011.7,ENST00000508767.5	0.401747	1.0	0	0.0	0.16666666666666666	0.0	0.092	0.137	0.106	0	0	0.114	0	0.138	0.026	0.13	0	0.093	0.401747
HSPA9	ENSG00000113013.16	HSPA9	chr5:138574067-138574169	ENST00000507097.5,ENST00000677693.1,ENST00000677988.1	ENST00000677527.1	0.882051	1.0	0	0.0	0.2093023255813953	0.7127659574468086	0.172	0.023	0.071	0	0	0.07	0	0.055	0.009	0.034	0.067	0.027	0.882051
APC	ENSG00000134982.17	APC	chr5:112738352-112738460	ENST00000508376.6	ENST00000508624.5,ENST00000257430.9	0.75	0.0	0	0.0	0.43333333333333335	1.0	0.069	0.023	0	0.106	0	0.131	0	0.055	0.026	0.034	0.067	0	0.75
SMAD5	ENSG00000113658.18	SMAD5	chr5:136147831-136147906	ENST00000515005.1,ENST00000511116.5,ENST00000509962.5,ENST00000509297.6,ENST00000545279.6	ENST00000545620.5,ENST00000506223.1,ENST00000507118.5	1	0.5	0.385965	0.6104417670682731	0.5348837209302326	0.7150537634408602	0.194	0	0.106	0.106	0.044	0.07	0.152	0.097	0.069	0.06	0.133	0.053	0.614035
SIL1	ENSG00000120725.13,STRG.17598	SIL1	chr5:139137328-139137474	ENST00000509534.5	STRG.17598.3,ENST00000265195.9,ENST00000504666.5	0.5	0.0	0	0.0	.	0.0	0.034	0.034	0	0.018	0	0.158	0	0.097	0	0	0	0.133	0.5
PDCD6	ENSG00000286001.1,ENSG00000249915.8	PDCD6,AC021087.5	chr5:313700-313850	ENST00000511482.1,ENST00000651543.1	ENST00000513582.5,ENST00000628729.2,ENST00000264933.9,ENST00000507473.1,ENST00000614778.4,ENST00000512466.1,ENST00000507528.5,ENST00000618970.4	0.760615	0.6217331499312242	0.493533	0.7537878787878788	0.6226303317535545	0.7248504622077215	1.236	0.389	0.904	0.55	0.954	0.979	1.393	0.455	1.051	0.637	1.333	0.506	0.267082
LUCAT1	ENSG00000248323.7	LUCAT1	chr5:91303872-91303971	ENST00000648199.1,ENST00000653155.1,ENST00000664701.1,ENST00000668775.1,ENST00000648310.1,ENST00000647745.1,ENST00000650100.1,ENST00000650583.1,ENST00000660484.1,ENST00000650321.1,ENST00000649969.1,ENST00000654784.1,ENST00000513492.6,ENST00000649392.2,ENST00000649702.1,ENST00000648439.1,ENST00000649405.1,ENST00000648137.2	ENST00000647761.1,ENST00000650067.1,ENST00000511918.6,ENST00000648751.1,ENST00000648636.1,ENST00000648597.1	1	0.5569620253164557	0.769912	0.3373493975903614	0.7906976744186046	1.0	0.102	0	0.088	0.07	0.087	0.026	0.028	0.055	0.034	0.009	0.04	0	0.230088
LINC01484	ENSG00000253686.2	LINC01484	chr5:173718840-173719543	ENST00000668825.1,ENST00000654172.1,ENST00000664033.1,ENST00000518902.2	ENST00000517733.1,ENST00000669001.1	1	1.0	0.732824	1.0	1.0	1.0	0.183	0	0.071	0	0.096	0.035	0.069	0	0.051	0	0.106	0	0.267176
CLK4	STRG.16707,ENSG00000113240.13	CLK4	chr5:178605824-178605865	ENST00000522136.5	ENST00000521621.5,ENST00000520878.5,ENST00000519583.5,ENST00000316308.9,STRG.16707.2	0.425	0.0	0	0.0	0.0	0.0	0.034	0.046	0	0.177	0	0.166	0	0.165	0	0.138	0	0.147	0.425
AC116366.1	ENSG00000283782.2	AC116366.1	chr5:132556331-132556473	ENST00000638568.2	ENST00000638452.2,ENST00000639899.1	0.545817	0.0	0.22093	0.0	0.33928571428571425	1.0	0.137	0.114	0	0.408	0.114	0.402	0	0.262	0.19	0.37	0.333	0	0.324887
TMEM161B-AS1	ENSG00000247828.8,STRG.16372	TMEM161B-AS1	chr5:88269467-88269687	ENST00000661351.1,ENST00000665926.1	ENST00000501715.6,ENST00000653898.1,ENST00000669796.1,ENST00000666808.1,ENST00000513694.2,ENST00000656152.1,ENST00000659005.1,ENST00000664462.1,STRG.16372.12,ENST00000512724.5,ENST00000658611.1,ENST00000657972.1,ENST00000668037.1,ENST00000504769.5,ENST00000662970.1,STRG.16372.8,ENST00000667127.1,STRG.16372.10,ENST00000667511.1,ENST00000669465.1,ENST00000657617.1,ENST00000671394.1,ENST00000655966.…	0.335294	0.0	0	0.112	0.2833333333333334	0.0	0.057	0.113	0	0.16	0	0.122	0.014	0.111	0.017	0.043	0	0.16	0.335294
HSPA9	ENSG00000113013.16	HSPA9	chr5:138574067-138574121	ENST00000678300.1	ENST00000677527.1	0.88835	.	0	0.0	0.6046511627906977	0.0	0.183	0.023	0	0	0	0.07	0	0.055	0.052	0.034	0	0.027	0.88835
CANX	ENSG00000127022.16	CANX	chr5:179726682-179726759	ENST00000680406.1,ENST00000681076.1,ENST00000680894.1	ENST00000680812.1	1	1.0	0.351351	1.0	1.0	0.28494623655913975	0.16	0	0.266	0	0.052	0.096	0.373	0	0.258	0	0.053	0.133	0.648649
CANX	ENSG00000127022.16	CANX	chr5:179700383-179700533	ENST00000681168.1	ENST00000681072.1,ENST00000680013.1,ENST00000681076.1	0.200873	0.4564102564102564	0	0.0	0.0	0.0	0.046	0.183	0.089	0.106	0	0.184	0	0.165	0	0.06	0	0.067	0.200873
PGM3	ENSG00000013375.16	PGM3	chr6:83179809-83179967	ENST00000509219.2,ENST00000652468.1,ENST00000651425.1,ENST00000283977.9,ENST00000512866.5,ENST00000616566.5,ENST00000513973.6,ENST00000652222.1,ENST00000506587.5,ENST00000650642.1	ENST00000650640.1	1	0.8317757009345794	0.682292	1.0	0.9387755102040816	1.0	0.137	0	0.089	0.018	0.131	0.061	0.29	0	0.138	0.009	0.12	0	0.317708
HMGA1	STRG.18849,ENSG00000137309.20	HMGA1	chr6:34237203-34237317	ENST00000311487.9,ENST00000401473.7	ENST00000347617.10,STRG.18849.1	1	.	0	1.0	0.0	.	0.08	0	0	0	0	0.201	0.083	0	0	0.043	0	0	1
SNX14	ENSG00000135317.13	SNX14	chr6:85538837-85538864	ENST00000314673.8,ENST00000369635.6,ENST00000503491.5,ENST00000505648.5	ENST00000346348.7,ENST00000369627.6,ENST00000515216.5,ENST00000506182.1,ENST00000508980.5	0.56044	0.6358974358974359	0.0687023	0.14507772020725387	0.1650485436893204	0.39849624060150374	0.102	0.08	0.124	0.071	0.009	0.122	0.028	0.165	0.017	0.086	0.053	0.08	0.491737
DDR1	ENSG00000204580.13	DDR1	chr6:30885624-30885680	ENST00000513243.5,ENST00000324771.12,ENST00000437124.6,ENST00000504651.5,ENST00000376570.8,ENST00000452441.5,ENST00000515219.5,ENST00000512336.5,ENST00000412274.6,ENST00000513043.5,ENST00000507046.5,ENST00000428153.6,ENST00000508317.5,ENST00000454612.6	ENST00000513749.5,ENST00000505534.5,ENST00000460944.6,ENST00000504152.5,ENST00000515881.5,ENST00000418800.6,ENST00000507901.5,ENST00000503180.5,ENST00000502955.5,ENST00000376569.7,ENST00000376568.7,ENST00000509639.5,ENST00000482873.6	1	0.6	0.63253	1.0	0.5	0.0	0.126	0	0.213	0.142	0.105	0.061	0.234	0	0.086	0.086	0	0.067	0.36747
KATNA1	ENSG00000186625.14,STRG.18228	KATNA1	chr6:149601593-149601752	STRG.18228.3,ENST00000335643.12,ENST00000335647.9,ENST00000367411.7,ENST00000470620.1,ENST00000481905.5	STRG.18228.2	1	1.0	0.0779817	1.0	0.8111111111111111	1.0	0.171	0	0.212	0	0.017	0.201	0.262	0	0.146	0.034	0.187	0	0.922018
EPB41L2	ENSG00000079819.19	EPB41L2	chr6:130869562-130870126	ENST00000524581.5,ENST00000337057.8,ENST00000527411.5,ENST00000628542.2,ENST00000529208.5,ENST00000368128.6	ENST00000445890.6,ENST00000528282.5	1	1.0	0.63253	1.0	1.0	1.0	0.183	0	0.231	0	0.105	0.061	0.124	0	0.224	0	0.134	0	0.36747
DTNBP1	STRG.16875,ENSG00000047579.20	DTNBP1	chr6:15652086-15652140	ENST00000344537.10,ENST00000506844.1,STRG.16875.1,ENST00000513680.5,ENST00000338950.9,ENST00000510395.5,ENST00000515875.5,ENST00000355917.7	STRG.16875.2,ENST00000511762.2,ENST00000622898.4	1	1.0	0.326923	0.6272727272727272	1.0	1.0	0.103	0	0.089	0	0.017	0.035	0.069	0.041	0.017	0	0.093	0	0.673077
FYN	ENSG00000010810.17	FYN	chr6:111780565-111780635	ENST00000487824.2,ENST00000521361.5,ENST00000518295.5,ENST00000523574.5,ENST00000521062.5,ENST00000523238.5,ENST00000484067.6,ENST00000354650.7,ENST00000524310.5,ENST00000520518.5,ENST00000368682.7,ENST00000518630.5,ENST00000523570.5,ENST00000462598.7,ENST00000368667.6	ENST00000368678.8	1	1.0	0.66879	1.0	1.0	1.0	0.103	0	0.142	0	0.105	0.052	0.139	0	0.095	0	0.093	0	0.33121
BTN3A2	STRG.18082,ENSG00000186470.14	BTN3A2	chr6:26368177-26368267	ENST00000356386.6,ENST00000396948.5,STRG.18082.5,ENST00000377708.7,ENST00000527417.5,ENST00000524459.5	ENST00000530653.5,ENST00000508906.6,ENST00000532865.5,ENST00000532994.1	1	0.8022598870056497	0.378571	0.10144927536231883	0.5702479338842976	0.7849462365591398	0.114	0	0.142	0.035	0.053	0.087	0.014	0.124	0.069	0.052	0.146	0.04	0.621429
SIRT5	ENSG00000124523.17,STRG.17072	SIRT5	chr6:13588330-13588464	ENST00000681243.1,ENST00000681012.1,ENST00000681905.1,ENST00000359782.8,ENST00000680402.1,ENST00000679663.1,ENST00000680747.1,ENST00000680754.1,ENST00000680151.1,ENST00000397350.7,ENST00000679922.1,ENST00000681818.1,ENST00000680432.1,ENST00000681231.1,ENST00000606117.2,ENST00000680707.1,STRG.17072.3,ENST00000379262.8,ENST00000680937.1,ENST00000680852.1,ENST00000637463.1	ENST00000680442.1,ENST00000379250.10,ENST00000679658.1	1	1.0	0.666667	1.0	1.0	1.0	0.195	0	0.177	0	0.07	0.035	0.083	0	0.094	0	0.04	0	0.333333
PDE10A	ENSG00000112541.18	PDE10A	chr6:165482314-165482343	ENST00000678462.1,ENST00000676766.1,ENST00000647590.1,ENST00000648917.1,ENST00000647837.1,ENST00000672902.1,ENST00000672859.1,ENST00000649247.1,ENST00000366882.6,ENST00000676767.1,ENST00000647768.3,ENST00000649761.1,ENST00000539869.4,ENST00000648884.1,ENST00000647989.1	ENST00000678161.1	0.824742	1.0	0.578313	0.8556701030927836	0.6341463414634146	0.83125	0.16	0.034	0.16	0	0.096	0.07	0.083	0.014	0.104	0.06	0.133	0.027	0.246429
VTA1	ENSG00000009844.16	VTA1	chr6:142203984-142204065	ENST00000367621.1,ENST00000367630.9	ENST00000620996.4,ENST00000452973.6	1	0.9011299435028249	0.590674	0.8444444444444444	0.8154506437768241	0.46499999999999997	0.149	0	0.319	0.035	0.114	0.079	0.152	0.028	0.19	0.043	0.093	0.107	0.409326
ARHGAP18	STRG.17739,ENSG00000146376.11	ARHGAP18	chr6:129583987-129584112	ENST00000483367.5,ENST00000368149.3,ENST00000463225.1	STRG.17739.2	0.882051	0.0	0.551181	1.0	0.4693877551020408	1.0	0.172	0.023	0	0.089	0.14	0.114	0.165	0	0.069	0.078	0.053	0	0.33087
PTPRK	ENSG00000152894.15	PTPRK	chr6:128003196-128003232	ENST00000368210.7,ENST00000524481.5,ENST00000532331.5,ENST00000368207.7,ENST00000415055.2,ENST00000415046.6,ENST00000531050.5	ENST00000368215.7,ENST00000368213.9,ENST00000368226.9	0.283019	0.28225806451612906	0.0789474	0.1352657004830918	0.4174757281553398	0.33125	0.045	0.114	0.035	0.089	0.009	0.105	0.028	0.179	0.043	0.06	0.053	0.107	0.204071
PTPRK	ENSG00000152894.15	PTPRK	chr6:128006025-128006055	ENST00000524481.5,ENST00000368207.7,ENST00000415055.2,ENST00000415046.6,ENST00000531050.5	ENST00000368210.7,ENST00000531466.1,ENST00000532331.5,ENST00000368215.7,ENST00000368213.9,ENST00000368226.9	0.213836	0.28225806451612906	0	0.0	0.4174757281553398	0.33125	0.034	0.125	0.035	0.089	0	0.114	0	0.207	0.043	0.06	0.053	0.107	0.213836
SMPDL3A	STRG.17808,ENSG00000172594.13	SMPDL3A	chr6:122806232-122806357	ENST00000539041.5,STRG.17808.3,ENST00000368440.5	STRG.17808.4,STRG.17808.2,STRG.17808.5	1	1.0	0	0.3373493975903614	0.3333333333333333	1.0	0.115	0	0.035	0	0	0.078	0.028	0.055	0.017	0.034	0.147	0	1
RARS2	STRG.17798,ENSG00000146282.18	RARS2	chr6:87524556-87524652	ENST00000369536.10,STRG.17798.2,STRG.17798.3	STRG.17798.4	1	1.0	0.740426	0.8875502008032129	1.0	0.8237885462555066	0.229	0	0.141	0	0.174	0.061	0.221	0.028	0.207	0	0.187	0.04	0.259574
MYO6	ENSG00000196586.16	MYO6	chr6:75894813-75894840	ENST00000369981.7,ENST00000430435.1,ENST00000664640.1,ENST00000672093.1	ENST00000369977.8	1	1.0	0.5	0.0	1.0	.	0.103	0	0.106	0	0.052	0.052	0	0.028	0.06	0	0	0	0.5
ZKSCAN3	ENSG00000189298.14	ZKSCAN3	chr6:28350271-28350388	ENST00000377255.3	ENST00000252211.7	1	1.0	0	1.0	1.0	0.0	0.069	0	0.231	0	0	0.184	0.097	0	0.121	0	0	0.107	1
BPHL	STRG.16847,ENSG00000137274.13	BPHL	chr6:3119284-3119512	ENST00000424847.6,ENST00000380368.6,ENST00000430655.6,ENST00000434640.5	ENST00000479273.1,ENST00000490918.5,ENST00000380379.10,STRG.16847.3,ENST00000433912.5	0.64375	0.0	0.18705	0.7971014492753623	0.26356589147286824	0.83125	0.103	0.057	0	0.16	0.026	0.113	0.055	0.014	0.034	0.095	0.133	0.027	0.4567
PTPRK	ENSG00000152894.15	PTPRK	chr6:128491731-128491849	ENST00000392449.4	ENST00000524534.5,ENST00000368210.7,ENST00000525459.1,ENST00000524481.5,ENST00000532331.5,ENST00000368207.7,ENST00000368215.7,ENST00000368213.9,ENST00000368226.9	0.263889	0.0	0	0.05957446808510638	0.0	0.0	0.057	0.159	0	0.124	0	0.114	0.014	0.221	0	0.12	0	0.16	0.263889
HDDC2	STRG.17868,ENSG00000111906.18	HDDC2	chr6:125298713-125298816	STRG.17868.3,ENST00000608284.1,ENST00000398153.7	STRG.17868.4,ENST00000608461.1,ENST00000609477.5,ENST00000318787.13	0.784247	0.723021582733813	0.531073	0.7397476340694006	0.6269349845201239	0.8630338733431517	0.458	0.126	0.603	0.231	0.376	0.332	0.469	0.165	0.405	0.241	0.586	0.093	0.253173
ZNF322	ENSG00000181315.11,STRG.18092	ZNF322	chr6:26658557-26658646	ENST00000622479.4,STRG.18092.6,ENST00000461899.1,ENST00000415922.7,STRG.18092.1,ENST00000480036.5,ENST00000607204.5	ENST00000465674.5,ENST00000456172.5	1	1.0	0.541667	1.0	1.0	1.0	0.103	0	0.124	0	0.052	0.044	0.125	0	0.102	0	0.066	0	0.458333
BAK1	ENSG00000030110.13	BAK1	chr6:33574505-33574525	ENST00000442998.6	ENST00000374467.4,ENST00000360661.9	0.425	0.0	0.0977011	0.0	0.0	0.08124999999999999	0.034	0.046	0	0.089	0.017	0.157	0	0.152	0	0.095	0.013	0.147	0.327299
MED20	ENSG00000124641.16	MED20	chr6:41912984-41913100	ENST00000467535.5	ENST00000265350.9,ENST00000394251.2,ENST00000409060.1,ENST00000409312.5	0.480702	0.18205128205128202	0	0.2084592145015106	0.0	0.0	0.137	0.148	0.071	0.319	0	0.297	0.069	0.262	0	0.285	0	0.213	0.480702
AL033397.1	ENSG00000231683.6	AL033397.1	chr6:53573199-53573275	ENST00000502390.5	ENST00000505995.5,ENST00000503985.5	1	1.0	0.696517	1.0	1.0	1.0	0.114	0	0.177	0	0.14	0.061	0.179	0	0.138	0	0.16	0	0.303483
CEP57L1	ENSG00000183137.15,STRG.18512	CEP57L1	chr6:109106034-109106090	ENST00000522490.5,ENST00000524064.5,ENST00000518853.5,ENST00000521277.5	ENST00000368970.6,ENST00000520883.5,ENST00000522461.5,ENST00000519095.5,ENST00000520761.1,ENST00000407272.5,ENST00000368968.6,ENST00000517392.6,ENST00000521522.5,ENST00000520610.5,STRG.18512.2	0.2	0.0	0	0.0	0.18085106382978725	0.0	0.023	0.092	0	0.088	0	0.219	0	0.221	0.017	0.077	0	0.306	0.2
CEP57L1	ENSG00000183137.15,STRG.18512	CEP57L1	chr6:109129303-109129492	ENST00000523787.5	ENST00000368970.6,ENST00000520883.5,ENST00000519095.5,ENST00000407272.5,ENST00000368968.6,ENST00000517392.6,ENST00000521522.5,STRG.18512.2	0.428571	0.0	0.110169	0.19927536231884058	0.30630630630630634	0.08108108108108107	0.069	0.092	0	0.088	0.026	0.21	0.055	0.221	0.034	0.077	0.027	0.306	0.318402
BCLAF1	ENSG00000029363.17	BCLAF1	chr6:136269140-136269303	ENST00000532384.5,ENST00000530429.5,ENST00000640069.1,ENST00000527613.5,ENST00000534269.5,ENST00000529917.5	ENST00000392348.6,ENST00000353331.8,ENST00000527536.5,ENST00000530767.5,ENST00000527759.5,ENST00000531224.6	0.88835	0.3562753036437247	0.518349	0.0	0.6666666666666666	0.18928571428571425	0.183	0.023	0.088	0.159	0.113	0.105	0	0.11	0.172	0.086	0.053	0.227	0.370001
BCLAF1	ENSG00000029363.17	BCLAF1	chr6:136270322-136270383	ENST00000640069.1,ENST00000532076.1	ENST00000532384.5,ENST00000530429.5,ENST00000628517.2,ENST00000353331.8,ENST00000529826.5,ENST00000527613.5,ENST00000530767.5,ENST00000534792.5,ENST00000531224.6,ENST00000392348.6,ENST00000527536.5,ENST00000534269.5,ENST00000527759.5	0.776699	0.2145748987854251	0.393035	0.0	0.5488721804511277	0.18928571428571425	0.16	0.046	0.053	0.194	0.079	0.122	0	0.138	0.146	0.12	0.053	0.227	0.383664
ZSCAN16-AS1	STRG.18123,ENSG00000269293.3	ZSCAN16-AS1	chr6:28125622-28125819	ENST00000600652.1	ENST00000667674.1,ENST00000602810.1,STRG.18123.1,STRG.18123.3	0.315668	0.5	0.0962963	0.15363128491620112	0.17131474103585656	0.0	0.137	0.297	0.16	0.16	0.026	0.244	0.055	0.303	0.043	0.208	0	0.267	0.219372
SERPINB6	ENSG00000124570.21	SERPINB6	chr6:2968778-2968913	ENST00000616722.4,ENST00000642543.1	ENST00000380539.7	1	1.0	0.659218	.	1.0	1.0	0.263	0	0.301	0	0.236	0.122	0	0	0.215	0	0.053	0	0.340782
CASC15	ENSG00000272168.8	CASC15	chr6:22194044-22194446	ENST00000652256.1	ENST00000667291.1,ENST00000661200.1,ENST00000655702.1,ENST00000652717.1	1	1.0	0	.	1.0	.	0.149	0	0.089	0	0	0.07	0	0	0.078	0	0	0	1
CCHCR1	ENSG00000204536.14	CCHCR1	chr6:31148891-31148987	ENST00000652535.1	ENST00000376266.9,ENST00000396263.6,ENST00000451521.6,ENST00000396268.7,ENST00000509552.5	1	0.0	0	0.0	0.0	0.0	0.092	0	0	0.16	0	0.104	0	0.11	0	0.06	0	0.107	1
AL713998.1	ENSG00000227706.4	AL713998.1	chr6:67883603-67883876	ENST00000658972.1,ENST00000663640.1	ENST00000662821.1,ENST00000667200.1	1	0.7774294670846394	0	1.0	0.3238993710691824	0.6	0.412	0	0.248	0.071	0	0.105	0.179	0	0.103	0.215	0.24	0.16	1
SNHG5	ENSG00000203875.13	SNHG5	chr6:85677790-85678032	ENST00000670327.1,ENST00000414002.6,ENST00000623910.4	ENST00000622963.4,ENST00000659725.1,ENST00000658742.1,ENST00000435947.6,ENST00000663448.1,ENST00000660949.1,ENST00000673721.1,ENST00000667637.1,ENST00000667421.1,ENST00000453754.5,ENST00000665113.1,ENST00000665041.1	0.5	0.0	0.0360934	0.0	0.2306547619047619	0.15779092702169625	0.046	0.046	0	0.018	0.017	0.454	0	0.579	0.155	0.517	0.08	0.427	0.463907
IGF2R	ENSG00000197081.16	IGF2R	chr6:160068844-160069014	ENST00000677704.1	ENST00000650503.1,ENST00000356956.6,ENST00000676781.1	0.776699	0.0	0.482213	0.0	0.0	0.0	0.24	0.069	0	0.142	0.122	0.131	0	0.097	0	0.181	0	0.107	0.294486
CASP8AP2	STRG.17848,ENSG00000118412.13	CASP8AP2	chr6:89831229-89831339	STRG.17848.3	ENST00000548224.2,ENST00000419040.6	0.776699	1.0	0.361905	0.22663551401869156	0.8846153846153847	0.22866894197952217	0.08	0.023	0.124	0	0.114	0.201	0.097	0.331	0.069	0.009	0.067	0.226	0.414794
AC079781.5	ENSG00000284707.2,ENSG00000070669.17	AC079781.5,ASNS	chr7:97871718-97871996	ENST00000453600.5,ENST00000175506.8,ENST00000451771.5	ENST00000444334.5,ENST00000641390.1,ENST00000641784.1,ENST00000394308.8	1	1.0	0	0.0	0.0	0.0	0.114	0	0.124	0	0	0.086	0	0.138	0	0.034	0	0.107	1
GTPBP10	ENSG00000105793.16	GTPBP10	chr7:90354457-90354549	ENST00000426366.5,ENST00000417207.5,ENST00000453512.5,ENST00000222511.11,ENST00000450619.5,ENST00000380058.7	ENST00000257659.12,ENST00000439832.5,ENST00000421719.5	1	1.0	0.799087	0.8157894736842105	1.0	1.0	0.16	0	0.248	0	0.175	0.044	0.124	0.028	0.155	0	0.173	0	0.200913
OGDH	ENSG00000105953.15	OGDH	chr7:44673786-44673941	ENST00000443864.6,ENST00000444676.5,ENST00000447398.5,ENST00000222673.6,ENST00000459672.5,ENST00000497326.1,ENST00000631326.2,ENST00000449767.5	ENST00000439616.6	0.965409	1.0	0.741697	0.5907590759075908	0.91005291005291	0.790625	0.307	0.011	0.16	0	0.201	0.07	0.179	0.124	0.172	0.017	0.253	0.067	0.223711
PHTF2	STRG.22516,ENSG00000006576.16	PHTF2	chr7:77893981-77893993	ENST00000422959.6,ENST00000248550.7,ENST00000450574.5,ENST00000416283.6	ENST00000415251.6,ENST00000275575.11,STRG.22516.3,ENST00000424760.5,ENST00000307305.12	0.416058	0.41784037558685444	0.0647482	0.5564516129032259	0.23648648648648649	0.10833333333333334	0.057	0.08	0.089	0.124	0.009	0.13	0.069	0.055	0.035	0.113	0.013	0.107	0.35131
PTPN12	ENSG00000127947.16	PTPN12	chr7:77583554-77583650	ENST00000418110.5,ENST00000415482.6,ENST00000248594.11,ENST00000440186.5,ENST00000522115.6,ENST00000433369.6	ENST00000435495.6	1	1.0	0.732824	0.9217877094972067	1.0	1.0	0.16	0	0.071	0	0.096	0.035	0.165	0.014	0.086	0	0.16	0	0.267176
DUS4L	ENSG00000105865.11,STRG.18797,ENSG00000288558.2	DUS4L,DUS4L-BCAP29	chr7:107573703-107573821	ENST00000673757.1,ENST00000673970.1,ENST00000458611.1,STRG.18797.2,ENST00000673780.1,ENST00000265720.8,ENST00000673720.1,ENST00000673665.1	ENST00000471763.1,ENST00000422290.5,ENST00000436411.5,ENST00000431839.5,ENST00000674049.1,ENST00000673689.1,ENST00000674062.1	1	0.0	0.458333	0.8019323671497585	0.611111111111111	0.33749999999999997	0.126	0	0	0.071	0.044	0.052	0.166	0.041	0.121	0.077	0.027	0.053	0.541667
ANLN	ENSG00000011426.11	ANLN	chr7:36417079-36417190	ENST00000265748.7	ENST00000396068.6	0.6	0.4229934924078091	0.364791	0.6474358974358975	0.5111111111111111	0.5741626794258373	0.24	0.16	0.195	0.266	0.201	0.35	0.303	0.165	0.207	0.198	0.36	0.267	0.235209
PPP1R9A	ENSG00000158528.12	PPP1R9A	chr7:95288535-95288718	ENST00000289495.7,ENST00000433881.5,ENST00000433360.6,ENST00000340694.8	ENST00000424654.5,ENST00000456331.6	1	1.0	0.673077	1.0	1.0	1.0	0.172	0	0.124	0	0.035	0.017	0.151	0	0.121	0	0.093	0	0.326923
CUX1	ENSG00000257923.12	CUX1	chr7:102028097-102028145	ENST00000558836.5,ENST00000622516.6,ENST00000550008.6,ENST00000546411.7,ENST00000549414.6,ENST00000292535.12,ENST00000606749.1,ENST00000292538.9,ENST00000497815.5,ENST00000646649.1,ENST00000556210.1,ENST00000425244.6,ENST00000360264.7,ENST00000558469.5,ENST00000560541.5,ENST00000393824.7,ENST00000437600.9,ENST00000645010.1	ENST00000547394.6	1	1.0	0.786885	1.0	1.0	1.0	0.274	0	0.195	0	0.192	0.052	0.137	0	0.198	0	0.24	0	0.213115
COG5	ENSG00000164597.15	COG5	chr7:107256731-107256794	ENST00000462342.1,ENST00000393603.7,ENST00000297135.9,ENST00000468350.5	ENST00000347053.8	0.7875	0.1267605633802817	0.234973	1.0	1.0	0.5	0.126	0.034	0.018	0.124	0.043	0.14	0.125	0	0.112	0	0.08	0.08	0.552527
EZH2	STRG.19054,ENSG00000106462.11	EZH2	chr7:148814913-148815039	STRG.19054.4,ENST00000483967.5,ENST00000320356.7,ENST00000460911.5,ENST00000350995.6,ENST00000492143.5	ENST00000476773.5,ENST00000478654.5,STRG.19054.2	0.749319	1.0	0.543424	0.17875647668393782	0.8111111111111111	0.590443686006826	0.275	0.092	0.373	0	0.219	0.184	0.069	0.317	0.146	0.034	0.173	0.12	0.205894
ZNF655	ENSG00000197343.11	ZNF655	chr7:99561887-99561973	ENST00000449244.5,ENST00000454654.5,ENST00000423973.5,ENST00000626122.2,ENST00000320583.9,ENST00000416144.5,ENST00000425063.5	ENST00000422164.5,ENST00000424881.5,ENST00000427931.5,ENST00000422647.5,ENST00000493277.5	1	0.0	0.782051	0.0	1.0	0.0	0.103	0	0	0.018	0.061	0.017	0	0.055	0.026	0	0	0.013	0.217949
UPP1	ENSG00000183696.14,STRG.18536	UPP1	chr7:48101823-48101982	ENST00000436673.5,STRG.18536.3,ENST00000331803.8,ENST00000416681.5,ENST00000395564.9,ENST00000421046.5	ENST00000395560.7,ENST00000417464.6,ENST00000457596.5	0.608365	0.4608695652173913	0.360731	1.0	0.7248677248677249	1.0	0.16	0.103	0.106	0.124	0.079	0.14	0.207	0	0.137	0.052	0.213	0	0.247634
PPP1R9A	ENSG00000158528.12	PPP1R9A	chr7:95287109-95287133	ENST00000433881.5,ENST00000340694.8	ENST00000289495.7,ENST00000433360.6	1	0.0	0	0.271523178807947	0.0	1.0	0.172	0	0	0.124	0	0.035	0.041	0.11	0	0.121	0.093	0	1
CRCP	ENSG00000241258.7,STRG.19815,ENSG00000249319.2	CRCP,AC068533.4	chr7:66130126-66130248	ENST00000360415.7	ENST00000486848.1,ENST00000450043.2,STRG.19815.3,ENST00000395326.8	0.456	1.0	0.122302	1.0	0.19767441860465115	0.910958904109589	0.057	0.068	0.195	0	0.017	0.122	0.11	0	0.017	0.069	0.133	0.013	0.333698
NT5C3A	ENSG00000122643.22	NT5C3A	chr7:33029628-33029714	ENST00000449201.5,ENST00000381626.6	ENST00000405342.5,ENST00000409787.4,ENST00000456458.5,ENST00000643244.1,ENST00000464840.5	0.838235	0.33018867924528306	0.209524	0.3746223564954683	0.08653846153846154	1.0	0.057	0.011	0.035	0.071	0.044	0.166	0.124	0.207	0.009	0.095	0.107	0	0.628711
TRA2A	ENSG00000164548.11	TRA2A	chr7:23522131-23522432	ENST00000392502.8,ENST00000538367.5	ENST00000297071.9,ENST00000621813.4	1	1.0	0.323232	0.8264984227129337	0.38392857142857145	0.33214285714285713	0.126	0	0.23	0	0.096	0.201	0.262	0.055	0.129	0.207	0.093	0.187	0.676768
DMTF1	ENSG00000135164.19	DMTF1	chr7:87154389-87154528	ENST00000428819.5,ENST00000394703.9,ENST00000432366.6,ENST00000579592.5,ENST00000414630.6,ENST00000423590.6,ENST00000580710.5,ENST00000449088.7,ENST00000420131.5,ENST00000584457.5,ENST00000448598.5	ENST00000447863.5,ENST00000446796.6,ENST00000432937.6,ENST00000425406.5,ENST00000413276.6,ENST00000331242.12,ENST00000584619.5,ENST00000453049.5,ENST00000579850.5,ENST00000579677.5	0.308725	0.0	0.0731707	0.552	0.7792207792207791	1.0	0.046	0.103	0	0.088	0.009	0.114	0.069	0.056	0.06	0.017	0.08	0	0.235554
FAM126A	ENSG00000122591.13	FAM126A	chr7:22991060-22991139	ENST00000681237.1,ENST00000467005.6,ENST00000465661.2,ENST00000432176.7,ENST00000409923.5,ENST00000681079.1,ENST00000679789.1,ENST00000681402.1,ENST00000681766.1,ENST00000679826.1,ENST00000681468.1,ENST00000409763.1,ENST00000477349.5	ENST00000440481.6	0.7875	1.0	0.57377	1.0	1.0	0.37383177570093457	0.126	0.034	0.053	0	0.035	0.026	0.124	0	0.087	0	0.04	0.067	0.21373
DBNL	ENSG00000136279.21	DBNL	chr7:44051829-44051942	ENST00000448521.6,ENST00000498733.5,ENST00000456905.5,ENST00000423561.6,ENST00000464762.5,ENST00000452943.5,ENST00000468694.5,ENST00000458579.5,ENST00000494774.5	ENST00000485932.5,ENST00000432854.5,ENST00000441904.5,ENST00000490734.6,ENST00000411855.5,ENST00000429716.5,ENST00000440166.5	1	1.0	0.57377	0.5	1.0	1.0	0.103	0	0.071	0	0.035	0.026	0.028	0.028	0.052	0	0.094	0	0.42623
GARS1-DT	STRG.18352,ENSG00000196295.12	GARS1-DT	chr7:30584710-30584808	ENST00000582733.5,ENST00000426529.6,ENST00000667129.1,ENST00000667137.1,ENST00000582549.1,ENST00000579174.5,ENST00000581665.6,ENST00000584023.2,ENST00000454922.6	ENST00000584199.5,ENST00000657049.1,ENST00000581794.6,STRG.18352.4,ENST00000667338.1,ENST00000578994.5,ENST00000583664.5,ENST00000584372.5,ENST00000656284.1,ENST00000663944.1,ENST00000660767.1,ENST00000580440.6	0.784314	0.6267605633802817	0.522388	0.18300653594771243	0.7225806451612904	1.0	0.08	0.022	0.089	0.053	0.105	0.096	0.028	0.125	0.112	0.043	0.067	0	0.261926
FAM133B	ENSG00000234545.8,STRG.18788	FAM133B	chr7:92566013-92566061	ENST00000427372.5,ENST00000445716.6,ENST00000438306.5	STRG.18788.4,ENST00000481407.5	0.940722	0.8179487179487179	0.606557	0.9436619718309859	0.7851239669421487	0.8398637137989778	0.365	0.023	0.319	0.071	0.148	0.096	0.469	0.028	0.285	0.078	0.493	0.094	0.334164
HOTAIRM1	ENSG00000233429.9	HOTAIRM1	chr7:27099097-27099366	ENST00000429611.7	ENST00000434063.3	1	1.0	0.721311	1.0	0.9052631578947369	0.6749999999999999	0.137	0	0.053	0	0.044	0.017	0.055	0	0.086	0.009	0.027	0.013	0.278689
COBL	ENSG00000106078.19	COBL	chr7:51172455-51172530	ENST00000431948.5,ENST00000445054.5	ENST00000452534.5,ENST00000648294.1,ENST00000265136.12,ENST00000632460.1,ENST00000395542.6,ENST00000441453.5,ENST00000395540.6	0.879121	0.6666666666666666	0.651429	0.6927374301675978	0.4415584415584416	0.0	0.08	0.011	0.106	0.053	0.114	0.061	0.124	0.055	0.034	0.043	0	0.08	0.227692
LAMB1	ENSG00000091136.15	LAMB1	chr7:107936278-107936373	ENST00000678698.1,ENST00000679200.1,ENST00000468999.2,ENST00000678892.1,ENST00000678346.1	ENST00000677801.1,ENST00000677588.1,ENST00000678310.1,ENST00000491196.2,ENST00000677485.1,ENST00000222399.11,ENST00000676574.1,ENST00000677652.1,ENST00000676777.1,ENST00000474380.2,ENST00000677793.1,ENST00000678704.1,ENST00000677144.1,ENST00000678232.1,ENST00000393561.6,ENST00000677101.1	0.291971	0.26691729323308266	0	0.30726256983240224	0.16249999999999998	0.23054755043227665	0.08	0.194	0.071	0.195	0	0.288	0.055	0.124	0.052	0.268	0.08	0.267	0.291971
NDUFB2	ENSG00000090266.13	NDUFB2	chr7:140700869-140700959	ENST00000482954.5,ENST00000476470.5,ENST00000472695.5	ENST00000460088.5	1	1.0	0.786885	0.7971014492753623	0.5825242718446602	1.0	0.148	0	0.053	0	0.096	0.026	0.11	0.028	0.06	0.043	0.08	0	0.213115
EZH2	STRG.19054,ENSG00000106462.11	EZH2	chr7:148818977-148819059	ENST00000492143.5,ENST00000483012.1	ENST00000483967.5,ENST00000350995.6,ENST00000478654.5,STRG.19054.2,ENST00000498186.5,STRG.19054.4,ENST00000460911.5,ENST00000320356.7,ENST00000476773.5	0.250681	0.2386058981233244	0	0.0	0.5026455026455027	0.40955631399317405	0.092	0.275	0.089	0.284	0	0.42	0	0.386	0.095	0.094	0.12	0.173	0.250681
GTF2I	ENSG00000263001.7	GTF2I	chr7:74718878-74718941	ENST00000650807.1,ENST00000484840.5,ENST00000614986.4,ENST00000573035.6	ENST00000621734.4,ENST00000620879.4	1	1.0	0.278481	0.0	0.0	0.0	0.309	0	0.177	0	0.044	0.114	0	0.193	0	0.129	0	0.2	0.721519
GTF2I	ENSG00000263001.7	GTF2I	chr7:74714856-74714916	ENST00000621734.4,ENST00000650807.1,ENST00000573035.6	ENST00000620879.4,ENST00000443166.5,ENST00000614986.4	0.443366	0.0	0	1.0	0.0	0.0	0.137	0.172	0	0.177	0	0.167	0.193	0	0	0.129	0	0.2	0.443366
AC006001.3	STRG.19826,ENSG00000229180.7	AC006001.3	chr7:66588511-66588580	ENST00000638711.1,ENST00000639153.1	STRG.19826.4	0.894009	0.5633802816901408	0.356557	0.46239554317548753	0.5	0.6503759398496239	0.194	0.023	0.16	0.124	0.087	0.157	0.166	0.193	0.146	0.146	0.173	0.093	0.537452
POT1	ENSG00000128513.16	POT1	chr7:124882442-124882466	ENST00000662531.1	ENST00000668382.1,ENST00000608057.5,ENST00000655761.1,ENST00000664366.1,ENST00000607932.5,ENST00000357628.8,ENST00000654766.1,ENST00000609702.5,ENST00000609106.5,ENST00000430927.6,ENST00000653241.1,ENST00000653274.1,ENST00000661898.1,ENST00000446993.6	0.5	0.0	0	0.0	0.0	0.43010752688172044	0.023	0.023	0	0.018	0	0.114	0	0.014	0	0.06	0.04	0.053	0.5
AC002383.1	ENSG00000227863.3	AC002383.1	chr7:89492392-89492488	ENST00000667286.1,ENST00000663934.1,ENST00000665308.1	ENST00000668615.1,ENST00000663935.1,ENST00000655452.1,ENST00000654952.1,ENST00000448260.2,ENST00000654764.1	1	0.55625	0.302083	0.5766016713091922	0.25065963060686014	0.7905138339920948	0.137	0	0.089	0.071	0.087	0.201	0.207	0.152	0.095	0.284	0.2	0.053	0.697917
HNRNPA2B1	ENSG00000122566.22	HNRNPA2B1	chr7:26193574-26193598	ENST00000678973.1	ENST00000677321.1	1	0.849624060150376	0.444444	0.5269343780607249	0.0	0.2884371029224905	0.424	0	0.904	0.16	0.28	0.35	0.538	0.483	0	0.482	0.227	0.56	0.555556
HNRNPA2B1	ENSG00000122566.22	HNRNPA2B1	chr7:26193598-26193694	ENST00000679124.1	ENST00000677321.1	1	0.0	0	0.270392749244713	0.25386996904024767	0.23601637107776258	0.092	0	0	0.16	0	0.35	0.179	0.483	0.164	0.482	0.173	0.56	1
CSPP1	ENSG00000104218.16,STRG.19928	CSPP1	chr8:67091883-67091802	ENST00000678747.1,ENST00000678927.1,ENST00000678318.1,ENST00000262210.11,ENST00000678542.1,ENST00000678821.1,ENST00000678156.1,ENST00000676113.1,ENST00000675869.1,ENST00000679112.1,ENST00000519163.6,ENST00000677592.1,ENST00000677276.1,ENST00000674993.1,ENST00000678616.1	ENST00000679226.1,ENST00000678744.1,ENST00000677430.1,ENST00000676471.1,ENST00000677619.1,ENST00000678204.1,ENST00000676858.1,STRG.19928.2,ENST00000678362.1,ENST00000676882.1,ENST00000676573.1,STRG.19928.5,ENST00000676567.1,ENST00000678728.1,ENST00000675820.1,ENST00000678017.1,ENST00000676605.1,ENST00000675955.1,ENST00000678553.1,ENST00000676317.1,ENST00000677009.1,ENST00000519668.1,ENST000006778…	0.527197	0.6377551020408163	0.250549	0.3490566037735849	0.3079710144927536	0.5654205607476636	0.252	0.226	0.125	0.071	0.114	0.341	0.111	0.207	0.085	0.191	0.121	0.093	0.276647
POLB	ENSG00000070501.12,STRG.19197	POLB	chr8:42339069-42339011	ENST00000265421.9,ENST00000518925.5,ENST00000522610.5,ENST00000522297.1,ENST00000519771.5,STRG.19197.7	STRG.19197.5	1	0.8732394366197184	0.75	0.6686746987951807	0.9011627906976745	1.0	0.24	0	0.124	0.018	0.105	0.035	0.111	0.055	0.155	0.017	0.08	0	0.25
GINS4	ENSG00000147536.12	GINS4	chr8:41541899-41541808	ENST00000520354.5,ENST00000518671.5,ENST00000276533.4	ENST00000523277.6	1	1.0	0.0789474	0.7985611510791366	0.3354838709677419	0.5838509316770186	0.069	0	0.142	0	0.009	0.105	0.111	0.028	0.052	0.103	0.094	0.067	0.921053
ARMC1	STRG.19904,ENSG00000104442.10	ARMC1	chr8:65605538-65605421	ENST00000458464.3,ENST00000528721.5,ENST00000276569.8	STRG.19904.2	1	1.0	0.732824	1.0	0.9267241379310346	0.8107142857142856	0.183	0	0.177	0	0.192	0.07	0.332	0	0.215	0.017	0.227	0.053	0.267176
SPIDR	STRG.19406,ENSG00000164808.17	SPIDR	chr8:47407961-47407860	ENST00000524006.5,ENST00000518074.5,ENST00000297423.9,ENST00000522117.5,ENST00000541342.2,ENST00000521214.5,ENST00000521918.6,ENST00000524141.5,ENST00000524033.5,STRG.19406.3	ENST00000517824.5,ENST00000524126.5,ENST00000519661.5,ENST00000521550.5	1	1.0	0.580952	1.0	1.0	1.0	0.239	0	0.071	0	0.061	0.044	0.179	0	0.103	0	0.08	0	0.419048
SPIDR	STRG.19406,ENSG00000164808.17	SPIDR	chr8:47599196-47598945	ENST00000518074.5,ENST00000297423.9,ENST00000522117.5,ENST00000541342.2,ENST00000521214.5,ENST00000519401.5,ENST00000524141.5,ENST00000521550.5,STRG.19406.3	ENST00000524126.5	1	1.0	0.580952	1.0	1.0	1.0	0.228	0	0.071	0	0.061	0.044	0.179	0	0.103	0	0.08	0	0.419048
VIRMA	ENSG00000164944.12	VIRMA	chr8:94496480-94496327	ENST00000522263.5,ENST00000297591.10	ENST00000521080.5	1	1.0	0.782051	1.0	1.0	1.0	0.149	0	0.213	0	0.061	0.017	0.11	0	0.138	0	0.107	0	0.217949
MFSD3	STRG.21036,ENSG00000167700.9	MFSD3	chr8:144510903-144510793	STRG.21036.4,ENST00000301327.5	STRG.21036.3	1	0.6666666666666666	0.713115	0.9078947368421052	0.8080357142857143	1.0	0.24	0	0.106	0.053	0.087	0.035	0.138	0.014	0.181	0.043	0.2	0	0.286885
ASAH1	ENSG00000104763.20	ASAH1	chr8:18064531-18064456	ENST00000519545.6,ENST00000636050.1,ENST00000635998.1,ENST00000636563.1,ENST00000636691.1,ENST00000636160.1,ENST00000523593.6,ENST00000637429.1,ENST00000637922.1,ENST00000637095.1,ENST00000636455.1,ENST00000635769.1,ENST00000636815.1,ENST00000636494.1,ENST00000381733.9,ENST00000636033.1,ENST00000637244.1,ENST00000637013.1,ENST00000636823.1,ENST00000636299.1,ENST00000637636.1,ENST00000638069.1,ENS…	ENST00000636009.1,ENST00000637991.1,ENST00000637484.1,ENST00000520781.6,ENST00000637609.1	1	0.8022598870056497	0.435644	0.4127659574468085	0.5	0.812206572769953	0.126	0	0.142	0.035	0.088	0.114	0.097	0.138	0.103	0.103	0.173	0.04	0.564356
ASAH1	ENSG00000104763.20	ASAH1	chr8:18067298-18067219	ENST00000519545.6,ENST00000636050.1,ENST00000636691.1,ENST00000636160.1,ENST00000523593.6,ENST00000520781.6,ENST00000637095.1,ENST00000636494.1,ENST00000637484.1,ENST00000636033.1,ENST00000637244.1,ENST00000637638.1,ENST00000638069.1,ENST00000637857.1,ENST00000636701.1,ENST00000635944.1,ENST00000635998.1,ENST00000637718.1,ENST00000636128.1,ENST00000636009.1,ENST00000637528.1,ENST00000637429.1,ENS…	ENST00000637609.1	1	0.8022598870056497	0.435644	0.4127659574468085	0.5	0.812206572769953	0.126	0	0.142	0.035	0.088	0.114	0.097	0.138	0.103	0.103	0.173	0.04	0.564356
NSD3	ENSG00000147548.17	NSD3	chr8:38299590-38299443	ENST00000527502.5,ENST00000317025.13	ENST00000433384.6	1	1.0	0.794613	0.9188405797101449	0.9363295880149812	1.0	0.217	0	0.195	0	0.236	0.061	0.317	0.028	0.25	0.017	0.44	0	0.205387
MAF1	ENSG00000179632.10	MAF1	chr8:144106464-144106342	ENST00000532522.5,ENST00000322428.10	ENST00000527058.1,ENST00000534585.5	1	0.5633802816901408	0	1.0	1.0	1.0	0.217	0	0.16	0.124	0	0.096	0.179	0	0.095	0	0.133	0	1
MAF1	ENSG00000179632.10	MAF1	chr8:144106674-144106554	ENST00000532522.5,ENST00000322428.10	ENST00000534585.5	1	0.5633802816901408	0	1.0	1.0	1.0	0.217	0	0.16	0.124	0	0.096	0.179	0	0.095	0	0.133	0	1
PTK2	ENSG00000169398.19	PTK2	chr8:140702707-140702569	ENST00000521986.5,ENST00000517887.5,ENST00000519993.5,ENST00000522684.5,ENST00000519419.5,ENST00000523539.5,ENST00000522424.5,ENST00000521059.5,ENST00000521250.5,ENST00000430260.6,ENST00000518173.5,ENST00000519465.5,ENST00000521562.5,ENST00000340930.7,ENST00000524202.5	ENST00000395218.3,ENST00000519654.5	1	1.0	0.543554	0.5801526717557252	1.0	1.0	0.287	0	0.267	0	0.156	0.131	0.152	0.11	0.216	0	0.265	0	0.456446
ASAP1	ENSG00000153317.15	ASAP1	chr8:130361771-130361669	ENST00000357668.2,ENST00000524299.1,ENST00000520927.5,ENST00000520625.1,ENST00000521075.5,ENST00000521426.5	ENST00000518721.6	1	0.0	0.174129	0.0	1.0	1.0	0.103	0	0	0.071	0.035	0.166	0	0.097	0.086	0	0.106	0	0.825871
SHARPIN	STRG.21012,ENSG00000179526.17	SHARPIN	chr8:144099430-144099276	ENST00000359551.6,ENST00000398712.7	STRG.21012.3	1	0.5435897435897435	0	0.2849740932642487	1.0	1.0	0.206	0	0.106	0.089	0	0.14	0.055	0.138	0.155	0	0.133	0	1
ADAM9	ENSG00000168615.13	ADAM9	chr8:39018918-39018852	ENST00000678540.1,ENST00000468065.5,ENST00000677165.1,ENST00000677359.1,ENST00000677908.1,ENST00000481873.7,ENST00000676919.1,ENST00000676617.1,ENST00000677137.1,ENST00000678253.1,ENST00000676489.1,ENST00000678474.1,ENST00000676669.1,ENST00000677582.1,ENST00000676765.1,ENST00000677004.1,ENST00000678730.1,ENST00000487273.7,ENST00000679268.1,ENST00000676643.1,ENST00000379917.7	ENST00000481058.2	1	0.9076923076923077	0.769912	1.0	0.7736842105263158	1.0	0.194	0	0.177	0.018	0.174	0.052	0.234	0	0.147	0.043	0.226	0	0.230088
ADAM9	ENSG00000168615.13	ADAM9	chr8:39021714-39021642	ENST00000678540.1,ENST00000468065.5,ENST00000677165.1,ENST00000677908.1,ENST00000677359.1,ENST00000676936.1,ENST00000481873.7,ENST00000676919.1,ENST00000676617.1,ENST00000677137.1,ENST00000678253.1,ENST00000676489.1,ENST00000678474.1,ENST00000676669.1,ENST00000677582.1,ENST00000676765.1,ENST00000677004.1,ENST00000678730.1,ENST00000487273.7,ENST00000679268.1,ENST00000676643.1,ENST00000379917.7	ENST00000481058.2	1	0.9076923076923077	0.769912	1.0	0.828	1.0	0.24	0	0.177	0.018	0.174	0.052	0.262	0	0.207	0.043	0.253	0	0.230088
NBN	ENSG00000104320.14	NBN	chr8:89982002-89981952	ENST00000396252.6,ENST00000523444.1,ENST00000517337.1	ENST00000265433.8,ENST00000519426.5,ENST00000409330.5	1	1.0	0	1.0	1.0	0.0	0.114	0	0.035	0	0	0.105	0.138	0	0.103	0	0	0.093	1
KAT6A	ENSG00000083168.11	KAT6A	chr8:42049707-42049575	ENST00000649827.1,ENST00000647809.1,ENST00000648030.1,ENST00000396930.4	ENST00000485568.5,ENST00000265713.8,ENST00000470574.2	1	1.0	0.758893	0.2971014492753623	0.6187845303867404	0.5721925133689839	0.171	0	0.195	0	0.192	0.061	0.041	0.097	0.112	0.069	0.107	0.08	0.241107
SHARPIN	STRG.21012,ENSG00000179526.17	SHARPIN	chr8:144099205-144099080	ENST00000398712.7,ENST00000532536.5	ENST00000359551.6,STRG.21012.3	0.5	0.5435897435897435	0	0.0	0.5548387096774193	1.0	0.103	0.103	0.106	0.089	0	0.14	0	0.193	0.086	0.069	0.133	0	0.5
CYRIB	STRG.19989,ENSG00000153310.19	CYRIB	chr8:129904585-129904498	ENST00000523993.5,STRG.19989.6,ENST00000522941.5,ENST00000521223.5,ENST00000519142.5,ENST00000519110.5,STRG.19989.7,ENST00000519070.5,ENST00000518283.5,ENST00000522702.5,ENST00000519540.5,ENST00000522746.5,ENST00000517672.5,ENST00000518879.5,ENST00000401979.6	ENST00000522361.1,ENST00000523288.5,ENST00000517654.5,ENST00000523509.5,ENST00000519020.5,STRG.19989.3	1	0.36410256410256403	0.729167	0.7741935483870968	0.08653846153846154	0.6226415094339622	0.137	0	0.071	0.124	0.14	0.052	0.096	0.028	0.009	0.095	0.066	0.04	0.270833
SLC52A2	ENSG00000185803.12,STRG.21027	SLC52A2	chr8:144359423-144359187	ENST00000675280.1,ENST00000534725.6,STRG.21027.4,ENST00000674929.1,ENST00000402965.5	ENST00000533662.2	1	1.0	0.709524	0.49740932642487046	1.0	0.7490636704119851	0.069	0	0.071	0	0.149	0.061	0.096	0.097	0.043	0	0.2	0.067	0.290476
CIBAR1	STRG.19999,ENSG00000188343.13	CIBAR1	chr8:93708016-93708010	ENST00000518829.5,ENST00000523475.5,ENST00000523453.5,ENST00000518116.5,ENST00000518322.6,ENST00000423990.6,ENST00000452913.6,ENST00000522803.5,ENST00000523577.5	STRG.19999.1,STRG.19999.3	1	0.9076923076923077	0.748571	1.0	1.0	1.0	0.206	0	0.177	0.018	0.131	0.044	0.166	0	0.207	0	0.12	0	0.251429
PVT1	ENSG00000249859.12	PVT1	chr8:128070361-128070159	ENST00000669509.1,ENST00000660781.1,ENST00000660456.1,ENST00000653990.1,ENST00000668479.1,ENST00000651587.1,ENST00000658018.1,ENST00000657211.1,ENST00000659625.1,ENST00000656077.1,ENST00000671092.1,ENST00000658065.1,ENST00000668480.1,ENST00000657945.1,ENST00000653497.1,ENST00000652816.1,ENST00000522875.5,ENST00000512617.7,ENST00000656402.1,ENST00000659106.1,ENST00000670532.1,ENST00000661391.1,ENS…	ENST00000671088.1,ENST00000662410.1,ENST00000657667.1,ENST00000666776.1,ENST00000657356.1,ENST00000662766.1,ENST00000657451.1,ENST00000657693.1,ENST00000657449.1,ENST00000662413.1,ENST00000666080.1,ENST00000670223.1,ENST00000668098.1,ENST00000663059.1,ENST00000666452.1,ENST00000667714.1,ENST00000657289.1,ENST00000650930.1,ENST00000661830.1,ENST00000659892.1,ENST00000660122.1	0.807432	0.7005649717514124	0.595679	0.8014440433212996	0.59375	0.5442176870748299	0.239	0.057	0.124	0.053	0.193	0.131	0.222	0.055	0.19	0.13	0.08	0.067	0.211753
PTK2	ENSG00000169398.19	PTK2	chr8:140762388-140762367	ENST00000519024.5,ENST00000519993.5,ENST00000523474.5,ENST00000520843.5,ENST00000519361.5,ENST00000523539.5	ENST00000521986.5,ENST00000517887.5,ENST00000521172.1,ENST00000522684.5,ENST00000519419.5,ENST00000395218.3,ENST00000521059.5,ENST00000519654.5,ENST00000523746.5,ENST00000340930.7,ENST00000524202.5	0.33195	0.06741573033707864	0.0333333	0.0	0.25120772946859904	0.2619047619047619	0.08	0.161	0.018	0.249	0.009	0.261	0	0.262	0.052	0.155	0.066	0.186	0.298617
PTK2	ENSG00000169398.19	PTK2	chr8:140769592-140769574	ENST00000521986.5,ENST00000523474.5,ENST00000521172.1,ENST00000519993.5	ENST00000517887.5,ENST00000522684.5,ENST00000519419.5,ENST00000395218.3,ENST00000523539.5,ENST00000521059.5,ENST00000521981.5,ENST00000519654.5,ENST00000523746.5,ENST00000340930.7,ENST00000524202.5	0.3	0.0	0	0.0	0.25120772946859904	0.2217573221757322	0.069	0.161	0	0.249	0	0.261	0	0.262	0.052	0.155	0.053	0.186	0.3
PVT1	ENSG00000249859.12	PVT1	chr8:128095817-128095691	ENST00000523068.2,ENST00000656411.1,ENST00000658350.1	ENST00000668098.1,ENST00000662410.1,ENST00000666452.1,ENST00000667714.1,ENST00000657289.1,ENST00000657451.1,ENST00000657693.1,ENST00000657449.1,ENST00000662413.1,ENST00000660122.1	0.669903	0.5	0.295302	0.6272727272727272	0.1650485436893204	0.5	0.069	0.034	0.053	0.053	0.044	0.105	0.069	0.041	0.017	0.086	0.04	0.04	0.374601
ERICH1	STRG.19002,ENSG00000104714.14	ERICH1	chr8:691096-690897	ENST00000524138.5	STRG.19002.2	1	0.3396226415094339	0	1.0	1.0	0.0	0.011	0	0.018	0.035	0	0.157	0.014	0	0.009	0	0	0.027	1
ZNF7	ENSG00000147789.15	ZNF7	chr8:144831029-144830930	ENST00000533314.5	ENST00000529819.5,ENST00000528130.1,ENST00000528372.5,ENST00000527218.5,ENST00000532777.5,ENST00000525266.5	0.298246	.	0.0687023	0.0	1.0	0.0	0.034	0.08	0	0	0.009	0.122	0	0.139	0.017	0	0	0.093	0.229543
FDFT1	ENSG00000079459.13	FDFT1	chr8:11802455-11802257	ENST00000618539.4	ENST00000615631.4	1	0.3078034682080925	0.613817	0.0	0.4	0.7823179791976226	1.213	0	0.426	0.958	0.542	0.341	0	0.924	0.5	0.75	1.053	0.293	0.386183
PVT1	ENSG00000249859.12	PVT1	chr8:128032272-128031958	ENST00000652492.1,ENST00000656999.1	ENST00000668098.1,ENST00000662410.1,ENST00000666452.1,ENST00000667714.1,ENST00000657289.1,ENST00000657451.1,ENST00000657693.1,ENST00000657449.1,ENST00000662413.1,ENST00000660122.1	0.403509	0.0	0	0.0	0.0	0.0	0.023	0.034	0	0.053	0	0.105	0	0.041	0	0.086	0	0.04	0.403509
PVT1	ENSG00000249859.12	PVT1	chr8:127932474-127932464	ENST00000662061.1,ENST00000660438.1,ENST00000669951.1	ENST00000660456.1,ENST00000657667.1,ENST00000665737.1,ENST00000660896.1,ENST00000667305.1,ENST00000517525.2,ENST00000656693.1,ENST00000657449.1,ENST00000662413.1,ENST00000666842.1,ENST00000670795.1,ENST00000670223.1,ENST00000661205.1,ENST00000669082.1,ENST00000670714.1,ENST00000663059.1,ENST00000660631.1,ENST00000656402.1,ENST00000656491.1,ENST00000659326.1,ENST00000657289.1,ENST00000656880.1,ENS…	0.269006	0.09230769230769231	0	0.0673076923076923	0.1223021582733813	0.09848484848484848	0.046	0.125	0.018	0.177	0	0.245	0.014	0.194	0.017	0.122	0.013	0.119	0.269006
CTSB	ENSG00000164733.22	CTSB	chr8:11861479-11861405	ENST00000677544.1,ENST00000678357.1,ENST00000679051.1	ENST00000505496.7,ENST00000531089.6,ENST00000677873.1,ENST00000532392.2,ENST00000527215.7,ENST00000534636.6,ENST00000533455.6,ENST00000524500.6,ENST00000678615.1,ENST00000679140.1,ENST00000677418.1,ENST00000528965.2,ENST00000531551.5,ENST00000678242.1	0.2875	0.39772727272727276	0.0642857	0.248868778280543	0.0	0.11946902654867256	0.046	0.114	0.035	0.053	0.009	0.131	0.055	0.166	0	0.095	0.027	0.199	0.223214
IMPA1	ENSG00000133731.10,STRG.19523	IMPA1	chr8:81659466-81657670	STRG.19523.3,STRG.19523.2	ENST00000256108.10	1	0.0	0.556962	0.19902912621359223	0.23214285714285715	0.0	0.126	0	0	0.089	0.044	0.035	0.041	0.165	0.026	0.086	0	0.093	0.443038
.	STRG.20100	.	chr8:127157972-127156448	STRG.20100.1	STRG.20100.2	1	0.7517730496453899	0.295302	0.0	0.37681159420289856	0.0	0.08	0	0.106	0.035	0.044	0.105	0	0.11	0.026	0.043	0	0.133	0.704698
PLGRKT	ENSG00000107020.10,STRG.20508	PLGRKT	chr9:5431896-5431983	ENST00000223864.7,ENST00000473877.1,ENST00000482696.5,ENST00000472145.5	STRG.20508.2	1	1.0	0.69163	0.8647342995169082	0.9209302325581394	0.8988764044943819	0.16	0	0.248	0	0.157	0.07	0.179	0.028	0.198	0.017	0.24	0.027	0.30837
ASB6	ENSG00000148331.12	ASB6	chr9:129638572-129638659	ENST00000277459.8,ENST00000277458.5	ENST00000450050.6	1	1.0	0.713115	0.7028985507246377	0.5457746478873239	0.0	0.137	0	0.195	0	0.087	0.035	0.097	0.041	0.155	0.129	0	0.04	0.286885
PTGES2	ENSG00000148334.16	PTGES2	chr9:128124778-128124871	ENST00000496594.5,ENST00000277462.9,ENST00000485510.5,ENST00000677651.1,ENST00000679345.1	ENST00000678916.1,ENST00000487063.5,ENST00000338961.11,ENST00000449878.1,ENST00000617202.4,ENST00000474124.6,ENST00000677691.1,ENST00000476748.5,ENST00000677980.1,ENST00000678174.1,ENST00000497109.6,ENST00000483625.6,ENST00000493205.6,ENST00000676562.1	0.267442	0.0	0	0.0	0.0	0.0	0.046	0.126	0	0.212	0	0.043	0	0.124	0	0.112	0	0.08	0.267442
AOPEP	STRG.21905,ENSG00000148120.17	AOPEP	chr9:95082574-95082719	ENST00000463372.5,ENST00000468164.1,ENST00000375315.7,ENST00000297979.9,ENST00000478473.1	ENST00000471978.5,STRG.21905.5,STRG.21905.6	0.81746	1.0	0	1.0	0.8023255813953488	0.6666666666666667	0.103	0.023	0.142	0	0	0.079	0.207	0	0.069	0.017	0.08	0.04	0.81746
CBWD1	ENSG00000172785.18	CBWD1	chr9:154708-154795	ENST00000498044.6,ENST00000487575.6,ENST00000616803.4,ENST00000618361.4,ENST00000613355.4,ENST00000314367.14,ENST00000377400.8,ENST00000619157.4,ENST00000613988.4,ENST00000616944.4,ENST00000356521.8,ENST00000489272.5,ENST00000495302.5,ENST00000382447.8	ENST00000613508.4,ENST00000612045.4,ENST00000465014.6,ENST00000618061.4	1	0.8397291196388261	0.793307	1.0	0.9405940594059405	1.0	0.103	0	0.372	0.071	0.403	0.105	0.443	0	0.285	0.018	0.346	0	0.206693
PTBP3	STRG.21283,ENSG00000119314.16	PTBP3	chr9:112330440-112330474	ENST00000334318.10,ENST00000374255.6,ENST00000450374.1	STRG.21283.2,ENST00000374257.6,ENST00000343327.6	0.22973	0.0	0	0.0	0.0	0.5	0.034	0.114	0	0.177	0	0.149	0	0.138	0	0.06	0.093	0.093	0.22973
PTPA	ENSG00000119383.21,STRG.22732	PTPA	chr9:129123051-129123138	ENST00000452489.6,ENST00000440346.1,ENST00000337738.6,ENST00000393370.7,ENST00000358994.9,ENST00000455292.6,ENST00000355007.7,ENST00000453358.5,ENST00000417504.5,ENST00000348141.9,STRG.22732.2,ENST00000414331.5	ENST00000357197.8	1	1.0	0.724928	0.6	0.610752688172043	0.6666666666666666	0.218	0	0.355	0	0.253	0.096	0.207	0.138	0.284	0.181	0.24	0.12	0.275072
POMT1	ENSG00000130714.18,STRG.22790	POMT1	chr9:131508910-131509022	ENST00000676835.1,ENST00000677029.1,ENST00000679189.1,ENST00000679023.1,ENST00000415075.6,ENST00000441334.5,ENST00000404875.6,ENST00000677295.1,ENST00000678366.1,ENST00000678264.1,ENST00000677626.1,ENST00000676640.1,ENST00000679111.1,ENST00000677216.1,ENST00000430619.2,ENST00000678739.1,ENST00000678303.1,ENST00000402686.8,ENST00000341012.12,STRG.22790.2,ENST00000677099.1,ENST00000677677.1,ENST000…	ENST00000677028.1,ENST00000678707.1,ENST00000677729.1,ENST00000678833.1	1	0.7517730496453899	0.539823	1.0	1.0	1.0	0.161	0	0.106	0.035	0.061	0.052	0.082	0	0.164	0	0.093	0	0.460177
GTF3C5	ENSG00000148308.18	GTF3C5	chr9:133054943-133054964	ENST00000342018.12,ENST00000372108.9	ENST00000372099.10,ENST00000372097.10	0.269841	0.23043478260869565	0	0.0	0.20858895705521474	0.28723404255319146	0.034	0.092	0.053	0.177	0	0.122	0	0.124	0.034	0.129	0.027	0.067	0.269841
PMPCA	ENSG00000165688.12	PMPCA	chr9:136414552-136414647	ENST00000612553.4,ENST00000622209.4,ENST00000610649.4,ENST00000371717.8,ENST00000620895.1	ENST00000371720.5,ENST00000399219.7	1	0.9102564102564101	0.783582	1.0	0.9036827195467423	1.0	0.286	0	0.355	0.035	0.315	0.087	0.234	0	0.319	0.034	0.32	0	0.216418
EXOSC2	STRG.22766,ENSG00000130713.16	EXOSC2	chr9:130698161-130698251	ENST00000546165.5,ENST00000372358.10,ENST00000372352.7,ENST00000463488.1,ENST00000495699.2,ENST00000372350.7	ENST00000372351.7,STRG.22766.2	1	1.0	0.460177	1.0	1.0	1.0	0.24	0	0.142	0	0.052	0.061	0.11	0	0.147	0	0.04	0	0.539823
NCBP1	STRG.21939,ENSG00000136937.13	NCBP1	chr9:97651309-97651373	ENST00000375147.8	STRG.21939.2	0.7875	1.0	0.5	1.0	1.0	0.5	0.126	0.034	0.124	0	0.096	0.096	0.097	0	0.129	0	0.107	0.107	0.2875
RFK	ENSG00000135002.12,STRG.20838	RFK	chr9:76388553-76388656	ENST00000476087.5,ENST00000490113.1,ENST00000472900.5,ENST00000483155.5,ENST00000376736.6	STRG.20838.2	1	0.7005649717514124	0.789157	1.0	0.758139534883721	1.0	0.126	0	0.124	0.053	0.131	0.035	0.193	0	0.163	0.052	0.16	0	0.210843
CBWD3	ENSG00000196873.16	CBWD3	chr9:68259346-68259434	ENST00000621474.4,ENST00000377344.6,ENST00000621396.4,ENST00000622817.4,ENST00000469687.2,ENST00000618921.4	ENST00000618217.4,ENST00000622755.4,ENST00000360171.11,ENST00000377342.9,ENST00000612050.4,ENST00000614398.4,ENST00000611426.4,ENST00000615061.4	0.864542	0.55625	0.0857143	0.5	0.5348837209302326	1.0	0.217	0.034	0.089	0.071	0.009	0.096	0.028	0.028	0.069	0.06	0.053	0	0.778828
GALT	STRG.22846,ENSG00000213930.12	GALT	chr9:34647656-34647705	ENST00000473506.6,ENST00000465543.6,ENST00000554085.5,ENST00000557541.5,ENST00000378842.8,ENST00000556244.1,ENST00000555086.5	STRG.22846.4	1	1.0	0	0.5	1.0	1.0	0.16	0	0.071	0	0	0.07	0.055	0.055	0.043	0	0.013	0	1
APTX	ENSG00000137074.20,STRG.22800	APTX	chr9:32997242-32997348	ENST00000460945.6,ENST00000479656.6,ENST00000673416.1,ENST00000465003.6,ENST00000379819.6	ENST00000672244.1,ENST00000474658.7,ENST00000478279.6,ENST00000379813.7,ENST00000464632.6,STRG.22800.1,ENST00000672286.1,ENST00000672553.1,ENST00000672535.1,ENST00000379825.7,ENST00000379817.7,STRG.22800.3,ENST00000672846.1,ENST00000480031.6,ENST00000476858.6,ENST00000494973.1,STRG.22800.13,ENST00000397172.8	0.36	0.22499999999999998	0.110638	0.09210526315789472	0.29651162790697677	0.3333333333333333	0.045	0.08	0.036	0.124	0.026	0.209	0.014	0.138	0.051	0.121	0.053	0.106	0.249362
GAPVD1	ENSG00000165219.22	GAPVD1	chr9:125335171-125335252	ENST00000394105.6	ENST00000495955.5,ENST00000497580.5,ENST00000265956.8,ENST00000297933.11,ENST00000312123.13,ENST00000394083.6,ENST00000467750.5,ENST00000470056.5,ENST00000436712.2,ENST00000394104.6	0.2	0.0	0	0.30726256983240224	0.31159420289855067	0.0	0.023	0.092	0	0.106	0	0.149	0.055	0.124	0.043	0.095	0	0.04	0.2
TOR1A	ENSG00000136827.12	TOR1A	chr9:129818177-129818297	ENST00000651202.1	ENST00000351698.5	0.5	0.0	0.0789474	0.5	0.0	0.25	0.092	0.092	0	0.142	0.009	0.105	0.041	0.041	0	0.069	0.04	0.12	0.421053
FAM122B	STRG.21972,ENSG00000156504.16	FAM122B	chrX:134789579-134789636	ENST00000343004.9,ENST00000298090.10,ENST00000493333.5,ENST00000611027.2	ENST00000486347.5,STRG.21972.1,STRG.21972.2,ENST00000370790.5	1	0.0	0.542857	0.0	0.0	0.66875	0.092	0	0	0.195	0.114	0.096	0	0.152	0	0.164	0.107	0.053	0.457143
RBM10	ENSG00000182872.16	RBM10	chrX:47171027-47171258	ENST00000329236.8,ENST00000377604.8	ENST00000345781.10,ENST00000628161.2	0.807018	0.0	0	1.0	0.0	1.0	0.046	0.011	0	0.035	0	0.122	0.124	0	0	0.06	0.053	0	0.807018
MORF4L2	ENSG00000123562.18	MORF4L2	chrX:103678498-103678600	ENST00000474653.5,ENST00000498064.1,ENST00000360458.5,ENST00000418819.5	ENST00000492116.5,ENST00000451301.5	0.919622	0.4779411764705882	0.542484	0.5564516129032259	0.4531835205992509	0.2566585956416465	0.389	0.034	0.195	0.213	0.166	0.14	0.138	0.11	0.121	0.146	0.106	0.307	0.377138
FLNA	ENSG00000196924.19	FLNA	chrX:154357250-154357274	ENST00000420627.5,ENST00000369856.8,ENST00000610817.5,ENST00000676696.1,ENST00000369850.10	ENST00000360319.9,ENST00000490936.5	1	1.0	0.520548	0.5699481865284974	1.0	1.0	0.309	0	0.301	0	0.114	0.105	0.11	0.083	0.197	0	0.36	0	0.479452
IRAK1	ENSG00000184216.14,STRG.22356	IRAK1	chrX:154013042-154013433	ENST00000444254.1,ENST00000369973.7,ENST00000369974.6,ENST00000369980.8	STRG.22356.1,ENST00000455690.5	1	0.5770065075921909	0.577608	1.0	1.0	0.5316159250585479	0.309	0	0.266	0.195	0.227	0.166	0.414	0	0.336	0	0.227	0.2	0.422392
CSAG1	STRG.21881,ENSG00000198930.13	CSAG1	chrX:152733020-152733236	ENST00000370287.7	STRG.21881.4,ENST00000361211.9,ENST00000452779.3,STRG.21881.2	1	0.27179487179487183	0	0.6666666666666666	0.31159420289855067	0.5442176870748299	0.206	0	0.053	0.142	0	0.122	0.11	0.055	0.043	0.095	0.08	0.067	1
FMR1	ENSG00000102081.15	FMR1	chrX:147938098-147938161	ENST00000370471.7,ENST00000370475.9,ENST00000370470.5	ENST00000616382.4,ENST00000370477.5,ENST00000439526.6,ENST00000218200.12,ENST00000620828.4,ENST00000440235.6	1	0.0	0.36747	1.0	1.0	0.5	0.069	0	0	0.089	0.061	0.105	0.055	0	0.103	0	0.053	0.053	0.63253
SMARCA1	ENSG00000102038.16	SMARCA1	chrX:129493039-129493075	ENST00000371121.5,ENST00000371122.8	ENST00000371123.5,ENST00000617310.4	1	1.0	0	1.0	1.0	1.0	0.103	0	0.053	0	0	0.026	0.041	0	0.043	0	0.027	0	1
ATRX	ENSG00000085224.23,STRG.21995	ATRX	chrX:77693823-77693937	ENST00000625063.3,ENST00000623321.3,ENST00000373344.11,ENST00000480283.5,ENST00000624032.3	ENST00000624166.3,STRG.21995.5,ENST00000395603.7,ENST00000624668.3	0.987179	0.7708578143360753	0.771242	0.9192982456140352	0.7964184731385485	0.9692832764505119	0.847	0.011	0.656	0.195	0.708	0.21	0.786	0.069	0.845	0.216	0.852	0.027	0.215938
KIF4A	ENSG00000090889.12,STRG.21662	KIF4A	chrX:70352599-70352656	ENST00000374403.4	STRG.21662.1	0.5	0.0	0.227979	1.0	0.4642857142857143	0.44166666666666665	0.08	0.08	0	0.071	0.044	0.149	0.11	0	0.052	0.06	0.053	0.067	0.272021
FAAH2	STRG.21603,ENSG00000165591.7	FAAH2	chrX:57431917-57432037	ENST00000374900.5	STRG.21603.4,STRG.21603.5	0.874317	0.7798742138364779	0.5	0.6014492753623188	0.5410628019323671	0.8773584905660378	0.16	0.023	0.124	0.035	0.079	0.079	0.083	0.055	0.112	0.095	0.093	0.013	0.374317
KDM6A	ENSG00000147050.16	KDM6A	chrX:45020609-45020730	ENST00000536777.6,ENST00000674867.1,ENST00000675816.1,ENST00000676389.1,ENST00000543216.6,ENST00000674739.1,ENST00000676343.1,ENST00000676133.1,ENST00000675440.1,ENST00000675514.1,ENST00000676062.1,ENST00000675182.1,ENST00000674564.1,ENST00000611820.5,ENST00000382899.9,ENST00000674586.1,ENST00000675577.1,ENST00000621147.4,ENST00000377967.9	ENST00000676085.1,ENST00000675157.1,ENST00000674659.1,ENST00000674541.1	1	0.7464788732394366	0.5	0.8313253012048193	0.3461538461538461	1.0	0.114	0	0.053	0.018	0.026	0.026	0.069	0.014	0.009	0.017	0.054	0	0.5
KDM6A	ENSG00000147050.16	KDM6A	chrX:45062646-45062748	ENST00000536777.6,ENST00000674867.1,ENST00000675816.1,ENST00000674659.1,ENST00000676389.1,ENST00000674541.1,ENST00000676343.1,ENST00000676133.1,ENST00000675440.1,ENST00000675514.1,ENST00000676062.1,ENST00000675182.1,ENST00000611820.5,ENST00000382899.9,ENST00000674586.1,ENST00000675525.1,ENST00000377967.9,ENST00000414389.5	ENST00000675157.1,ENST00000676085.1,ENST00000675577.1,ENST00000621147.4,ENST00000674564.1,ENST00000543216.6	1	1.0	0.623188	1.0	1.0	1.0	0.114	0	0.089	0	0.043	0.026	0.097	0	0.043	0	0.081	0	0.376812
ZFX	ENSG00000005889.16,STRG.21728	ZFX	chrX:24161714-24161842	ENST00000379177.5	ENST00000480195.1,STRG.21728.1,ENST00000419690.5,ENST00000304543.10	1	1.0	0.278481	0.8313253012048193	0.35374149659863946	0.6244131455399061	0.057	0	0.124	0	0.044	0.114	0.069	0.014	0.052	0.095	0.133	0.08	0.721519
ZFX	ENSG00000005889.16,STRG.21728	ZFX	chrX:24173606-24173723	ENST00000379188.7	ENST00000338565.3,STRG.21728.1,ENST00000419690.5,ENST00000304543.10,ENST00000379177.5,ENST00000428571.5	0.583942	0.0	0	0.0	0.0	0.0	0.08	0.057	0	0.124	0	0.158	0	0.069	0	0.147	0	0.213	0.583942
JPX	ENSG00000225470.8,STRG.21777	JPX	chrX:73998767-73998844	ENST00000655090.1,ENST00000659254.1,ENST00000656509.1,ENST00000658649.1,ENST00000653929.1,ENST00000414209.6,ENST00000670408.1,ENST00000664637.1,ENST00000661130.1,ENST00000653808.1,ENST00000663027.1,ENST00000662543.1,ENST00000671336.1,ENST00000639185.1,ENST00000653069.1,ENST00000671518.1,ENST00000654374.1,STRG.21777.2,ENST00000667573.1,ENST00000666059.1,ENST00000654005.1,ENST00000602294.6,ENST0000…	ENST00000656263.1,ENST00000653885.1,ENST00000670685.1,ENST00000665345.1,ENST00000669149.1,ENST00000660836.1,ENST00000667937.1,ENST00000661546.1,ENST00000654995.1,ENST00000670192.1,ENST00000657638.1,ENST00000662120.1,ENST00000671207.1,ENST00000670503.1,ENST00000660087.1,ENST00000668590.1	0.975877	0.8255528255528255	0.677419	1.0	0.5023923444976076	0.7981927710843374	0.445	0.011	0.336	0.071	0.147	0.07	0.235	0	0.105	0.104	0.265	0.067	0.298458
FIRRE	ENSG00000213468.7,STRG.21838	FIRRE	chrX:131711650-131711720	ENST00000427391.2,ENST00000654978.1	ENST00000649541.1,STRG.21838.1,ENST00000663405.1,ENST00000662867.1,ENST00000665076.1	0.2875	0.0	0.0428571	0.3618421052631579	0.0743801652892562	0.18779342723004697	0.046	0.114	0	0.071	0.009	0.201	0.055	0.097	0.009	0.112	0.04	0.173	0.244643
LINC01278	ENSG00000235437.8	LINC01278	chrX:63516909-63517082	ENST00000664356.1,ENST00000670203.1,ENST00000662779.1,ENST00000654880.1,ENST00000609401.6,ENST00000665386.1,ENST00000669572.1,ENST00000662156.1,ENST00000659222.1,ENST00000666437.1,ENST00000667050.1,ENST00000665831.1,ENST00000662689.1,ENST00000671338.1,ENST00000665925.1,ENST00000654366.1,ENST00000666891.1,ENST00000433061.1,ENST00000654240.1,ENST00000664128.1,ENST00000661141.1	ENST00000608788.6,ENST00000659363.1,ENST00000666216.1,ENST00000669201.1,ENST00000609143.6,ENST00000610234.5,ENST00000670242.1,ENST00000670731.1,ENST00000653861.1,ENST00000610088.6,ENST00000659087.1,ENST00000656953.1,ENST00000671033.1,ENST00000659374.1,ENST00000669422.1	0.7125	0.20224719101123595	0.333333	0.14432989690721648	0.368421052631579	0.6184971098265897	0.114	0.046	0.018	0.071	0.052	0.104	0.014	0.083	0.035	0.06	0.107	0.066	0.379167
JPX	STRG.21777,ENSG00000225470.8	JPX	chrX:73962734-73962801	ENST00000656263.1,ENST00000670685.1,ENST00000653929.1,ENST00000602895.6,ENST00000667937.1,ENST00000671518.1,ENST00000654005.1,ENST00000659852.1,ENST00000670994.1,ENST00000662239.1	ENST00000655090.1,ENST00000658649.1,ENST00000670408.1,ENST00000662120.1,ENST00000671207.1,ENST00000670503.1,ENST00000664637.1,ENST00000656624.1,ENST00000660836.1,ENST00000639185.1,ENST00000640437.1,ENST00000653069.1,STRG.21777.2,ENST00000667573.1,ENST00000602294.6,ENST00000602546.5,ENST00000670805.1,ENST00000670506.1,ENST00000657372.1,ENST00000657179.1,ENST00000659373.1,ENST00000602772.5,ENST0000…	0.27321	0.0	0	0.0	0.05769230769230769	0.0	0.103	0.274	0	0.301	0	0.209	0	0.29	0.009	0.147	0	0.293	0.27321
JPX	ENSG00000225470.8	JPX	chrX:73998953-74000496	ENST00000657179.1,ENST00000654005.1,ENST00000664637.1,ENST00000660856.1,ENST00000670506.1,ENST00000657372.1	ENST00000655090.1,ENST00000602920.6,ENST00000663470.1,ENST00000656509.1,ENST00000653929.1,ENST00000602985.6,ENST00000657096.1,ENST00000659852.1,ENST00000668488.1,ENST00000660546.1,ENST00000671021.1,ENST00000666318.1,ENST00000671518.1,ENST00000654374.1,ENST00000667573.1,ENST00000602294.6,ENST00000667294.1,ENST00000660840.1	0.741445	0.3562753036437247	0.461538	0.1842105263157895	0.2988505747126437	0.21505376344086022	0.195	0.068	0.088	0.159	0.06	0.07	0.028	0.124	0.026	0.061	0.04	0.146	0.279906
AL591501.1	ENSG00000233928.6,STRG.21531	AL591501.1	chrX:34295941-34296002	ENST00000656777.1,ENST00000668394.1,STRG.21531.1,ENST00000656973.1	ENST00000653446.1,ENST00000670793.1	1	1.0	0	0.0	.	.	0.045	0	0.106	0	0	0.149	0	0.041	0	0	0	0	1
KDM6A	ENSG00000147050.16,STRG.21547	KDM6A	chrX:45106541-45106713	ENST00000676062.1	ENST00000675546.1,ENST00000536777.6,ENST00000674867.1,ENST00000674659.1,ENST00000676389.1,ENST00000674541.1,ENST00000543216.6,ENST00000674739.1,ENST00000676133.1,STRG.21547.1,ENST00000675514.1,ENST00000675157.1,ENST00000675182.1,ENST00000675525.1,ENST00000382899.9,ENST00000611820.5,ENST00000674586.1,ENST00000676085.1,ENST00000675577.1,ENST00000377967.9,ENST00000414389.5	0.2875	0.0	0	0.0	0.0	0.0	0.023	0.057	0	0.195	0	0.174	0	0.097	0	0.155	0	0.147	0.2875
ATP6AP1	ENSG00000071553.18	ATP6AP1	chrX:154434830-154435050	ENST00000677342.1	ENST00000439372.6,ENST00000619046.5,ENST00000429585.5,ENST00000491569.5,ENST00000484908.2,ENST00000677332.1,ENST00000455205.5,ENST00000369762.7	0.455026	0.06809338521400779	0	0.2225201072386059	0.10691823899371071	0.1531791907514451	0.172	0.206	0.035	0.479	0	0.376	0.083	0.29	0.034	0.284	0.053	0.293	0.455026
AC244102.3	STRG.21885	AC244102.3	chrX:152639603-152639794	STRG.21885.3	STRG.21885.2	1	1.0	0.66879	0.8738738738738739	1.0	1.0	0.023	0	0.071	0	0.105	0.052	0.097	0.014	0.103	0	0.093	0	0.33121
ASMTL	ENSG00000169093.16	ASMTL	chrY:1439096-1439144	ENST00000534940.6,ENST00000381317.9	ENST00000381333.9	1	1.0	0.5	1.0	1.0	1.0	0.114	0	0.018	0	0.017	0.017	0.041	0	0.034	0	0.053	0	0.5

## Sheet: ES_down
pick_gene_name	gene_id	gene_name	coordinate	inclusion_isoform_ids	exclusion_isoform_ids	siCTL_rep1	siCTL_rep2	siSF3B3-1_rep1	siSF3B3-1_rep2	siSF3B3-2_rep1	siSF3B3-2_rep2	inclusion_siCTL_rep1	exclusion_siCTL_rep1	inclusion_siCTL_rep2	exclusion_siCTL_rep2	inclusion_siSF3B3-1_rep1	exclusion_siSF3B3-1_rep1	inclusion_siSF3B3-1_rep2	exclusion_siSF3B3-1_rep2	inclusion_siSF3B3-2_rep1	exclusion_siSF3B3-2_rep1	inclusion_siSF3B3-2_rep2	exclusion_siSF3B3-2_rep2	deltaPSI
VPS13D	ENSG00000048707.15	VPS13D	chr1:12338230-12338305	ENST00000620676.6,ENST00000646917.1,ENST00000011700.10	ENST00000460333.5,ENST00000613099.4	0.5	1.0	0.921053	1.0	1.0	1.0	0.114	0.114	0.035	0	0.105	0.009	0.055	0	0.095	0	0.093	0	-0.421053
YIPF1	ENSG00000058799.15,STRG.752	YIPF1	chr1:53889243-53889463	ENST00000072644.7,ENST00000469457.5,ENST00000472983.1	STRG.752.2,ENST00000465897.5,ENST00000464950.6	0	1.0	1	1.0	1.0	1.0	0	0.126	0.035	0	0.052	0	0.083	0	0.19	0	0.107	0	-1
MFN2	ENSG00000116688.18	MFN2	chr1:11981969-11982114	ENST00000497302.1,ENST00000675194.1,ENST00000676293.1,ENST00000675987.1,ENST00000675919.1,ENST00000676426.1,ENST00000675113.1,ENST00000235329.10,ENST00000676369.1,ENST00000674658.1,ENST00000675298.1,ENST00000490079.5,ENST00000675817.1,ENST00000675959.1	ENST00000674817.1,ENST00000484391.5,ENST00000674910.1,ENST00000444836.5,ENST00000674548.1,ENST00000675872.1	0.69869	0.7999999999999999	0.92766	0.35751295336787564	0.9139072847682118	0.6936416184971098	0.16	0.069	0.212	0.053	0.218	0.017	0.069	0.124	0.276	0.026	0.12	0.053	-0.22897
ARID4B	ENSG00000054267.22	ARID4B	chr1:235213768-235214026	ENST00000421364.5,ENST00000471257.5,ENST00000366603.6,ENST00000264183.9	ENST00000491632.5,ENST00000349213.7	0.0839416	0.22012578616352202	0.368644	0.0	0.15887850467289721	0.23348017621145375	0.023	0.251	0.035	0.124	0.087	0.149	0	0.138	0.034	0.18	0.053	0.174	-0.284702
EIF4G3	ENSG00000075151.22	EIF4G3	chr1:20941490-20942330	ENST00000602326.5,ENST00000356916.7,ENST00000400422.6,ENST00000681767.1,ENST00000634879.2,ENST00000264211.12,ENST00000681717.1	ENST00000374935.7	0.550218	0.5	1	1.0	1.0	1.0	0.126	0.103	0.071	0.071	0.175	0	0.138	0	0.129	0	0.12	0	-0.449782
SFT2D2	ENSG00000213064.10,STRG.1112	SFT2D2	chr1:168236588-168236624	ENST00000367829.5,ENST00000271375.7,ENST00000630869.1,ENST00000471981.1	STRG.1112.1,STRG.1112.3	0.279472	0.0	0.747113	0.5	0.48534583821805394	0.24232081911262798	0.275	0.709	0	0.798	0.647	0.219	0.317	0.317	0.414	0.439	0.213	0.666	-0.467642
POU2F1	ENSG00000143190.23	POU2F1	chr1:167303473-167303574	ENST00000271411.8,ENST00000541643.7,ENST00000442313.5,ENST00000559038.5,ENST00000560232.6	ENST00000367865.5,ENST00000492850.5,ENST00000429375.6,ENST00000367866.7	0	0.0	0.822917	0.0	1.0	1.0	0	0.103	0	0.089	0.079	0.017	0	0.124	0.06	0	0.133	0	-0.822917
POU2F1	ENSG00000143190.23	POU2F1	chr1:167374107-167374296	ENST00000367865.5,ENST00000648671.1,ENST00000541643.7,ENST00000420254.7,ENST00000367866.7,ENST00000443275.2,ENST00000271411.8,ENST00000367862.9,ENST00000470928.3,ENST00000560232.6	ENST00000429375.6	0.437158	0.5459183673469388	0.919048	1.0	1.0	1.0	0.08	0.103	0.107	0.089	0.193	0.017	0.179	0	0.164	0	0.133	0	-0.481889
PRUNE1	ENSG00000143363.17,STRG.3330	PRUNE1	chr1:151018466-151018669	ENST00000475722.5,ENST00000271620.8	ENST00000368936.5,ENST00000368935.1,STRG.3330.4	0.666667	0.6926406926406927	1	0.7477477477477478	1.0	1.0	0.046	0.023	0.16	0.071	0.131	0	0.083	0.028	0.138	0	0.147	0	-0.333333
GOLPH3L	ENSG00000143457.11,STRG.3316	GOLPH3L	chr1:150663631-150663763	ENST00000427665.1,ENST00000271732.8	STRG.3316.2	0.35625	0.0	0.635417	0.8444444444444444	0.7166666666666667	1.0	0.057	0.103	0	0.071	0.061	0.035	0.152	0.028	0.043	0.017	0.133	0	-0.279167
[truncated: 541 more rows]

## Sheet: IR_up
pick_gene_name	gene_id	gene_name	coordinate	inclusion_isoform_ids	exclusion_isoform_ids	siCTL_rep1	siCTL_rep2	siSF3B3-1_rep1	siSF3B3-1_rep2	siSF3B3-2_rep1	siSF3B3-2_rep2	inclusion_siCTL_rep1	exclusion_siCTL_rep1	inclusion_siCTL_rep2	exclusion_siCTL_rep2	inclusion_siSF3B3-1_rep1	exclusion_siSF3B3-1_rep1	inclusion_siSF3B3-1_rep2	exclusion_siSF3B3-1_rep2	inclusion_siSF3B3-2_rep1	exclusion_siSF3B3-2_rep1	inclusion_siSF3B3-2_rep2	exclusion_siSF3B3-2_rep2	deltaPSI
[truncated: 203 more rows]

[truncated: 2 more sheets: IR_down, stat]
