# Supplementary material for: Casein kinase 2-mediated phosphorylation of the splicing factor SF3B3 plays a key role in esophageal squamous cell carcinoma progression
Source: PLoS Biol. 2026 Apr 10;24(4):e3003729. doi: 10.1371/journal.pbio.3003729 (PMC13068320; doi:10.1371/journal.pbio.3003729)
Supplement: S4 Table — (XLSX) [file pbio.3003729.s009.xlsx]

## Sheet: merge_tibble
gene_id	gene_symbol	cor_value	cor_pvalue	normal_num	tumor_num	calc_status	normal_median	tumor_median	tpm_fold_change	tpm_logFC	utest_pvalue	utest_qvalue	Hazard_Ratio	logrank_pvalue
ENSG00000064687.12	ABCA7	-0.177508	0.0887141	13	93	Yes	1.9601	3.3047	2.5396	1.3446	0.00163579	0.00353031	0.497844	0.0632193
ENSG00000103222.18	ABCC1	0.340688	0.00083297	13	93	Yes	5.3537	6.2198	1.82273	0.8661	0.000628228	0.00149713	0.720002	0.35596
ENSG00000100997.18	ABHD12	0.257779	0.0126092	13	93	Yes	4.637	5.3639	1.65508	0.7269	0.0421316	0.0589146	0.985787	0.96608
ENSG00000011198.7	ABHD5	-0.123038	0.24001	13	93	Yes	3.6054	3.9232	1.24643	0.3178	0.360204	0.402552	0.886797	0.736516
ENSG00000171824.13	EXOSC10	0.301829	0.00327928	13	93	Yes	4.14	5.1526	2.01754	1.0126	0.00054489	0.00132846	0.871938	0.704624
ENSG00000099204.18	ABLIM1	0.0104578	0.920749	13	93	Yes	5.8783	5.6494	0.853285	-0.2289	0.152842	0.188216	1.58679	0.215004
ENSG00000221389.1	AC010754.1	NA	NA	13	93	Yes	-9.9658	-9.9658	1	0	NA	NA	NA	NA
ENSG00000215068.7	AC025171.1	0.0913778	0.383687	13	93	Yes	-0.8599	0.4016	2.39745	1.2615	0.013856	0.0227276	0.502853	0.0672589
ENSG00000226744.1	AC079781.5	-0.0708861	0.499546	13	93	Yes	-9.9658	-9.9658	1	0	0.196369	0.234976	0.727348	0.602909
ENSG00000221095.1	AC245033.1	NA	NA	13	93	Yes	-9.9658	-9.9658	1	0	NA	NA	NA	NA
ENSG00000198911.11	SREBF2	0.351927	0.000541528	13	93	Yes	5.6651	6.577	1.88152	0.9119	0.0778558	0.104548	1.02242	0.952214
ENSG00000117054.13	ACADM	0.230281	0.0263745	13	93	Yes	4.6966	4.523	0.886627	-0.1736	0.173396	0.209861	0.279577	0.00187874
ENSG00000100813.14	ACIN1	0.335961	0.000993633	13	93	Yes	5.3792	6.1443	1.69949	0.7651	0.000689436	0.00162469	0.750949	0.436815
ENSG00000183010.16	PYCR1	0.353309	0.000513035	13	93	Yes	4.504	5.3548	1.8035	0.8508	0.026909	0.0398687	0.817735	0.588078
ENSG00000072110.13	ACTN1	0.125899	0.22917	13	93	Yes	6.2504	7.6821	2.69764	1.4317	0.00831542	0.0145951	1.0394	0.914092
ENSG00000138107.11	ACTR1A	0.105047	0.316292	13	93	Yes	5.1231	5.6879	1.47918	0.5648	0.0864593	0.114467	1.38051	0.36872
ENSG00000243989.7	ACY1	0.186408	0.0736054	13	93	Yes	3.5633	4.3862	1.76896	0.8229	0.0517106	0.0709038	0.75905	0.445447
ENSG00000143537.13	ADAM15	0.141785	0.175198	13	93	Yes	6.1252	6.8038	1.60059	0.6786	0.0114638	0.0193195	1.14912	0.697355
ENSG00000168615.11	ADAM9	0.196034	0.0596685	13	93	Yes	5.3431	5.7861	1.35943	0.443	0.468563	0.512813	0.844979	0.642168
ENSG00000197381.15	ADARB1	0.0705346	0.50168	13	93	Yes	1.6649	2.5658	1.86723	0.9009	0.199271	0.238113	0.597806	0.161668
ENSG00000174233.11	ADCY6	0.317198	0.00194835	13	93	Yes	3.927	2.3788	0.341936	-1.5482	0.000121577	0.000382388	1.02393	0.949391
ENSG00000123146.19	ADGRE5	0.0627533	0.550123	13	93	Yes	4.5429	4.1019	0.736624	-0.441	0.247778	0.28794	1.42033	0.332466
ENSG00000206195.10	DUXAP8	0.304038	0.00304794	13	93	Yes	-0.4921	3.9709	22.0545	4.463	9.46961e-07	7.55782e-06	0.838893	0.620745
ENSG00000140632.16	GLYR1	0.353335	0.00051252	13	93	Yes	5.3335	5.516	1.13485	0.1825	0.731758	0.754717	1.01285	0.973153
ENSG00000196526.10	AFAP1	0.297917	0.00372784	13	93	Yes	3.1212	3.7561	1.55283	0.6349	0.10156	0.131982	0.50949	0.0649984
ENSG00000011243.17	AKAP8L	0.167428	0.108687	13	93	Yes	4.0558	4.9237	1.825	0.8679	1.46349e-05	6.59379e-05	1.8714	0.0782816
ENSG00000117448.13	AKR1A1	0.146481	0.161191	13	93	Yes	5.7005	6.4701	1.7048	0.7696	0.0230264	0.034911	0.644835	0.223389
ENSG00000155229.20	MMS19	0.353997	0.00049937	13	93	Yes	4.4142	5.1595	1.67632	0.7453	0.000372556	0.000969793	0.657273	0.254306
ENSG00000265530.1	AL121594.1	NA	NA	13	93	Yes	-9.9658	-9.9658	1	0	NA	NA	NA	NA
ENSG00000023330.14	ALAS1	0.221256	0.0330602	13	93	Yes	4.7528	4.7501	0.99813	-0.0027	0.946247	0.950251	1.07753	0.839604
ENSG00000101901.10	ALG13	0.0429836	0.682465	13	93	Yes	4.2877	5.0717	1.7219	0.784	0.00174696	0.00372274	1.3091	0.445954
ENSG00000198380.12	GFPT1	0.354263	0.000494175	13	93	Yes	4.0627	4.0454	0.98808	-0.0173	0.901525	0.910131	1.33633	0.432759
ENSG00000151743.10	AMN1	0.0935074	0.372655	13	93	Yes	2.0569	2.7972	1.67052	0.7403	0.000247578	0.000702006	1.08885	0.813617
ENSG00000131503.20	ANKHD1	0.0330768	0.752949	13	93	Yes	5.3147	5.9282	1.52997	0.6135	0.00106656	0.0023934	0.963366	0.915655
ENSG00000106524.8	ANKMY2	0.217942	0.0358495	13	93	Yes	3.3192	3.2466	0.950923	-0.0726	0.515617	0.555684	0.802008	0.538401
ENSG00000088448.14	ANKRD10	0.129352	0.216549	13	93	Yes	4.9449	5.248	1.23379	0.3031	0.537626	0.576466	1.11709	0.75682
ENSG00000160691.18	SHC1	0.307623	0.00270355	13	93	Yes	5.1922	6.7089	2.86136	1.5167	0.000271955	0.000749425	0.89946	0.76882
ENSG00000116539.10	ASH1L	0.354993	0.00048019	13	93	Yes	3.5875	4.1875	1.51572	0.6	0.247772	0.28794	0.979404	0.951599
ENSG00000107890.16	ANKRD26	0.260742	0.011592	13	93	Yes	1.7617	1.8957	1.09733	0.134	0.402057	0.442907	0.484401	0.047201
ENSG00000188493.14	C19orf54	0.310793	0.00242852	13	93	Yes	2.036	3.453	2.6703	1.417	9.2165e-05	0.000307	0.566543	0.124748
ENSG00000170633.16	RNF34	0.311444	0.00237529	13	93	Yes	3.5073	4.5324	2.0351	1.0251	0.000118412	0.000376602	0.871452	0.711457
ENSG00000135046.13	ANXA1	-0.163421	0.117536	13	93	Yes	5.7426	9.7865	16.4943	4.0439	0.000296257	0.000805897	1.41576	0.331995
ENSG00000204842.14	ATXN2	0.356438	0.000453529	13	93	Yes	4.3527	5.0175	1.58535	0.6648	0.00821223	0.0144741	1.07909	0.830286
ENSG00000116521.10	SCAMP3	0.313257	0.00223244	13	93	Yes	4.8002	6.3091	2.84593	1.5089	6.37809e-07	5.50599e-06	1.23441	0.555097
ENSG00000132842.13	AP3B1	-0.0364347	0.728797	13	93	Yes	4.4463	4.854	1.32657	0.4077	0.006324	0.0114563	1.11814	0.751463
ENSG00000109756.8	RAPGEF2	0.356895	0.000445395	13	93	Yes	4.2281	3.5596	0.62916	-0.6685	0.0778558	0.104548	0.87091	0.698288
ENSG00000134982.16	APC	0.196565	0.0589675	13	93	Yes	3.1813	3.1588	0.984525	-0.0225	0.509415	0.550403	0.764178	0.453816
ENSG00000142192.20	APP	0.266668	0.00977075	13	93	Yes	7.6734	8.5646	1.85472	0.8912	0.0180212	0.0280773	0.701358	0.324203
ENSG00000137074.18	APTX	0.254039	0.014003	13	93	Yes	3.2602	4.2335	1.96333	0.9733	2.16246e-05	9.1848e-05	0.48476	0.0444921
ENSG00000186635.14	ARAP1	0.204679	0.0490632	13	93	Yes	4.9691	5.428	1.37449	0.4589	0.00478519	0.00897622	0.715252	0.36134
ENSG00000242247.10	ARFGAP3	0.247586	0.0167242	13	93	Yes	4.468	4.6725	1.15229	0.2045	0.20269	0.241175	0.538484	0.100331
ENSG00000101246.19	ARFRP1	0.186064	0.0741484	13	93	Yes	3.6101	4.3541	1.67481	0.744	0.000126425	0.000396131	0.695813	0.313621
ENSG00000140750.16	ARHGAP17	0.147579	0.15804	13	93	Yes	4.8505	4.9631	1.08117	0.1126	0.685832	0.714549	0.995762	0.992268
ENSG00000146376.10	ARHGAP18	0.0607295	0.563083	13	93	Yes	3.4856	2.1957	0.408979	-1.2899	0.00305986	0.00607663	0.955806	0.903821
ENSG00000107863.16	ARHGAP21	0.278605	0.00684707	13	93	Yes	4.5192	4.9552	1.35285	0.436	0.124489	0.157661	0.589138	0.148436
ENSG00000102606.17	ARHGEF7	0.139306	0.182941	13	93	Yes	4.1203	4.585	1.38003	0.4647	0.0900535	0.118669	0.664347	0.253568
ENSG00000131089.13	ARHGEF9	0.0559599	0.594188	13	93	Yes	3.0706	2.6138	0.728601	-0.4568	0.0644244	0.0872049	0.968042	0.92559
ENSG00000032219.18	ARID4A	-0.0602874	0.565934	13	93	Yes	3.3307	3.5535	1.167	0.2228	0.869942	0.883518	1.09776	0.793511
ENSG00000054267.20	ARID4B	0.233631	0.0242039	13	93	Yes	3.9185	4.3889	1.38549	0.4704	0.114211	0.145737	1.00488	0.990755
ENSG00000169379.15	ARL13B	0.252759	0.01451	13	93	Yes	1.816	3.1572	2.53362	1.3412	0.000447043	0.00113233	1.12819	0.736607
ENSG00000128654.13	MTX2	0.313908	0.00218309	13	93	Yes	3.7961	4.9108	2.1655	1.1147	1.1756e-07	1.95011e-06	0.576508	0.131146
ENSG00000257923.9	CUX1	0.314661	0.00212724	13	93	Yes	5.2472	6.2664	2.02679	1.0192	0.00098662	0.00224687	0.71699	0.349099
ENSG00000130429.12	ARPC1B	-0.0691369	0.510215	13	93	Yes	5.6991	7.5616	3.63637	1.8625	4.1489e-06	2.3716e-05	0.504328	0.0651979
ENSG00000141480.17	ARRB2	0.212953	0.0404189	13	93	Yes	4.0722	4.5211	1.365	0.4489	0.00341214	0.0066208	0.881871	0.722947
ENSG00000104763.17	ASAH1	-0.102276	0.329295	13	93	Yes	6.1867	5.7096	0.71842	-0.4771	0.946881	0.950251	0.786669	0.502886
ENSG00000104442.9	ARMC1	0.31521	0.00208734	13	93	Yes	3.1377	4.4223	2.43614	1.2846	8.85619e-05	0.000297315	0.420809	0.0233029
ENSG00000148331.11	ASB6	0.345571	0.000692197	13	93	Yes	3.0056	3.7656	1.69349	0.76	4.81489e-05	0.000178658	0.73828	0.412273
ENSG00000133030.19	MPRIP	0.358894	0.000411344	13	93	Yes	6.2508	6.1675	0.943896	-0.0833	0.893992	0.903605	0.682802	0.293827
ENSG00000163516.13	ANKZF1	0.358918	0.000410951	13	93	Yes	3.6691	4.2396	1.48504	0.5705	0.00274133	0.00550871	1.46263	0.28695
ENSG00000169093.14	ASMTL	0.143951	0.168629	13	93	Yes	2.6418	3.2766	1.55272	0.6348	0.314182	0.356776	1.75361	0.116976
ENSGR0000169093.14	ASMTL	NA	NA	13	93	Yes	-9.9658	-9.9658	1	0	NA	NA	NA	NA
ENSG00000072310.16	SREBF1	0.316152	0.00202037	13	93	Yes	4.9265	6.8339	3.75132	1.9074	3.21236e-06	1.92742e-05	0.749833	0.430146
ENSG00000197102.10	DYNC1H1	0.317436	0.00193229	13	93	Yes	6.5314	7.5794	2.06766	1.048	0.000475447	0.00119002	1.30448	0.456858
ENSG00000162129.12	CLPB	0.319209	0.00181637	13	93	Yes	3.0393	4.1359	2.1385	1.0966	3.17191e-05	0.000125043	0.974621	0.943476
ENSG00000172301.10	COPRS	0.361429	0.000371592	13	93	Yes	4.0242	5.0162	1.98894	0.992	3.893e-06	2.24046e-05	0.604222	0.175638
ENSG00000033627.14	ATP6V0A1	0.140002	0.180744	13	93	Yes	4.6933	5.0027	1.23919	0.3094	0.259799	0.300259	1.22948	0.566228
ENSG00000164053.17	ATRIP	0.339517	0.000870406	13	93	Yes	1.7403	2.4465	1.6315	0.7062	3.04036e-05	0.000121914	0.599717	0.152496
ENSG00000085224.20	ATRX	0.180435	0.0834959	13	93	Yes	4.8028	5.1086	1.2361	0.3058	0.293803	0.336343	0.925869	0.826899
ENSG00000127022.14	CANX	0.362319	0.000358499	13	93	Yes	7.0149	7.6407	1.54307	0.6258	0.00447972	0.008505	0.503148	0.0663576
ENSG00000071054.15	MAP4K4	0.319507	0.00179748	13	93	Yes	4.8575	6.0354	2.26247	1.1779	1.39248e-07	2.01193e-06	0.647028	0.221352
ENSG00000167601.11	AXL	0.207066	0.0464259	13	93	Yes	2.5511	3.5111	1.94531	0.96	0.164004	0.200501	0.395312	0.0150892
ENSG00000083896.12	YTHDC1	0.364468	0.000328611	13	93	Yes	4.7077	5.3523	1.56331	0.6446	0.00233835	0.00482499	1.53522	0.229358
ENSG00000121578.12	B4GALT4	0.23566	0.0229652	13	93	Yes	3.3591	4.4054	2.06523	1.0463	0.00831542	0.0145951	1.10882	0.773766
ENSG00000204463.12	BAG6	0.322606	0.00161158	13	93	Yes	7.077	7.5648	1.4023	0.4878	1.89511e-06	1.30347e-05	0.663251	0.269786
ENSG00000030110.12	BAK1	0.0660786	0.529147	13	93	Yes	3.4061	4.8997	2.81591	1.4936	0.000315621	0.000845014	1.40909	0.348367
ENSG00000124523.14	SIRT5	0.319538	0.00179554	13	93	Yes	1.9931	3.1653	2.25355	1.1722	0.00192669	0.00408515	0.742361	0.421086
ENSG00000104164.10	BLOC1S6	0.364716	0.000325311	13	93	Yes	3.9175	4.5129	1.51089	0.5954	0.00385949	0.00742074	0.878004	0.724137
ENSG00000099968.17	BCL2L13	0.277633	0.00705211	13	93	Yes	4.4706	5.3695	1.86464	0.8989	0.00224879	0.00465154	0.92513	0.830837
ENSG00000241258.6	CRCP	0.364781	0.000324453	13	93	Yes	4.0765	4.5952	1.43266	0.5187	0.0122747	0.0205225	0.628182	0.191694
ENSG00000166348.17	USP54	0.365656	0.000313086	13	93	Yes	4.9644	3.8808	0.47185	-1.0836	0.00320661	0.00630882	0.810287	0.5552
ENSG00000166619.12	BLCAP	0.295429	0.00404091	13	93	Yes	4.4142	6.1058	3.23015	1.6916	6.16667e-10	4.01308e-08	0.885372	0.73363
ENSG00000259040.4	BLOC1S5-TXNDC5	-0.0812731	0.438664	13	93	Yes	3.287	3.773	1.40056	0.486	0.0402197	0.0565228	1.01653	0.961538
ENSG00000112983.17	BRD8	0.36572	0.00031227	13	93	Yes	4.0109	4.4142	1.32253	0.4033	0.0175906	0.0274569	0.611961	0.185987
ENSG00000116984.12	MTR	0.366309	0.000304844	13	93	Yes	2.5238	3.091	1.48165	0.5672	0.191876	0.230578	0.741397	0.405449
ENSG00000143702.15	CEP170	0.321471	0.00167758	13	93	Yes	2.1147	3.868	3.37129	1.7533	8.59899e-06	4.33867e-05	0.676423	0.283561
ENSG00000141252.19	VPS53	0.367676	0.000288232	13	93	Yes	4.6183	4.6282	1.00689	0.0099	0.186009	0.224165	0.77415	0.472185
ENSG00000090905.17	TNRC6A	0.368155	0.000282613	13	93	Yes	3.6195	4.0765	1.37268	0.457	0.135473	0.169542	0.552218	0.114573
ENSG00000126254.11	RBM42	0.326814	0.00138703	13	93	Yes	4.4938	5.6773	2.27127	1.1835	4.06082e-07	4.04171e-06	1.05722	0.876406
ENSG00000162819.11	BROX	0.193612	0.0629545	13	93	Yes	3.9838	4.9303	1.92719	0.9465	0.000207171	0.000604369	0.824097	0.603333
ENSG00000169814.12	BTD	0.168954	0.105456	13	93	Yes	3.6242	2.7422	0.542615	-0.882	8.03879e-06	4.17228e-05	1.40692	0.343968
ENSG00000112763.15	BTN2A1	0.220837	0.033403	13	93	Yes	2.2206	3.1228	1.86891	0.9022	0.0966294	0.126155	1.13926	0.714802
ENSG00000186470.13	BTN3A2	0.00479788	0.963594	13	93	Yes	3.1955	4.421	2.33836	1.2255	0.00985223	0.016941	1.35449	0.403583
ENSG00000133641.17	C12orf29	0.0500135	0.634012	13	93	Yes	2.6693	3.8511	2.2686	1.1818	0.000574792	0.00139734	0.806721	0.566698
ENSG00000152242.10	C18orf25	0.345925	0.000682895	13	93	Yes	3.1987	3.6669	1.38338	0.4682	0.0205396	0.0315362	0.779668	0.499313
ENSG00000108423.14	TUBD1	0.328446	0.00130789	13	93	Yes	1.8762	2.909	2.04599	1.0328	1.00517e-05	4.91546e-05	0.545387	0.0910952
ENSG00000151923.17	TIAL1	0.369077	0.00027208	13	93	Yes	4.9514	5.753	1.74303	0.8016	4.55761e-07	4.23707e-06	0.712581	0.351455
ENSG00000186132.14	C2orf76	0.073514	0.483738	13	93	Yes	2.5487	3.6006	2.07326	1.0519	6.68085e-05	0.000232593	0.84203	0.631489
ENSG00000157764.12	BRAF	0.371588	0.000245196	13	93	Yes	3.2944	3.5994	1.23542	0.305	0.0270768	0.0400471	1.26859	0.504572
ENSG00000198663.16	C6orf89	0.305222	0.00293006	13	93	Yes	4.2465	4.4457	1.14806	0.1992	0.55686	0.594828	0.574631	0.122008
ENSG00000004660.14	CAMKK1	0.107445	0.305309	13	93	Yes	0.8647	2.4117	2.92209	1.547	0.000128939	0.000402518	0.681125	0.302523
ENSG00000164615.4	CAMLG	-0.280762	0.00641038	13	93	Yes	3.6555	4.2728	1.534	0.6173	0.0126127	0.0209222	1.04652	0.899821
ENSG00000121067.17	SPOP	0.371938	0.000241651	13	93	Yes	4.2661	4.6583	1.31239	0.3922	0.187002	0.225041	0.478638	0.0402946
ENSG00000153048.10	CARHSP1	-0.276774	0.00723799	13	93	Yes	4.7415	6.2815	2.90795	1.54	1.73703e-05	7.61412e-05	1.51985	0.242847
ENSG00000134905.16	CARS2	0.19954	0.0551617	13	93	Yes	4.0584	4.7448	1.60926	0.6864	0.0045619	0.00859586	1.30138	0.462655
ENSG00000272168.5	CASC15	0.213157	0.0402234	13	93	Yes	-1.5105	1.0151	5.75813	2.5256	9.82975e-06	4.83487e-05	1.03841	0.917462
ENSG00000196954.12	CASP4	-0.397507	7.96531e-05	13	93	Yes	4.691	5.9381	2.37364	1.2471	0.0107737	0.0183392	0.936724	0.856393
ENSG00000118412.12	CASP8AP2	0.250596	0.0154028	13	93	Yes	1.7912	3.0145	2.3348	1.2233	0.004992	0.00934343	0.459982	0.0372717
ENSG00000172785.18	CBWD1	0.0358025	0.733324	13	93	Yes	4.0858	4.5522	1.38166	0.4664	0.0156287	0.0250419	0.813596	0.561985
ENSG00000196873.15	CBWD3	0.0103852	0.921297	13	93	Yes	3.1409	4.4189	2.42503	1.278	6.68085e-05	0.000232593	0.98355	0.964694
ENSG00000169193.11	CCDC126	-0.0754856	0.472055	13	93	Yes	1.7954	2.4623	1.58766	0.6669	0.0254517	0.0380427	0.795128	0.523005
ENSG00000064933.16	PMS1	0.373894	0.000222688	13	93	Yes	2.0979	3.0515	1.9367	0.9536	0.00127418	0.00280719	0.716556	0.350338
ENSG00000154781.15	CCDC174	-0.0500969	0.633446	13	93	Yes	3.3435	3.2174	0.916305	-0.1261	0.721571	0.747184	0.897929	0.763392
ENSG00000009844.15	VTA1	0.329923	0.0012398	13	93	Yes	4.3841	5.4932	2.15711	1.1091	0.000134088	0.000417054	0.510238	0.0746472
ENSG00000116212.14	LRRC42	0.334502	0.00104865	13	93	Yes	3.2944	4.6916	2.6339	1.3972	4.27069e-07	4.15343e-06	0.647218	0.232662
ENSG00000149231.11	CCDC82	-0.0288576	0.783634	13	93	Yes	3.1955	3.5047	1.23902	0.3092	0.168424	0.205017	0.386103	0.0124491
ENSG00000204536.13	CCHCR1	0.312832	0.00226519	13	93	Yes	2.5188	3.4609	1.92132	0.9421	0.000379458	0.000981717	0.458464	0.030376
ENSG00000078403.16	MLLT10	0.375976	0.000204027	13	93	Yes	3.5766	4.1327	1.47029	0.5561	0.000817136	0.00189917	0.629005	0.20695
ENSG00000143393.16	PI4KB	0.376168	0.000202378	13	93	Yes	5.0059	5.3107	1.23525	0.3048	0.0340994	0.0490613	1.73021	0.131761
ENSG00000163626.16	COX18	0.377699	0.000189682	13	93	Yes	2.3048	2.6138	1.23885	0.309	0.0160458	0.0255663	0.59615	0.156185
ENSG00000117335.18	CD46	0.195664	0.0601612	13	93	Yes	5.9782	6.6809	1.62755	0.7027	0.0313756	0.0454516	0.840516	0.632931
ENSG00000205336.11	ADGRG1	0.335187	0.00102251	13	93	Yes	5.2828	7.121	3.57564	1.8382	4.59609e-05	0.000172048	1.37553	0.375699
ENSG00000068796.16	KIF2A	0.379393	0.000176487	13	93	Yes	3.2189	4.1859	1.95477	0.967	0.00010179	0.00033125	0.763109	0.448152
ENSG00000112759.16	SLC29A1	0.379903	0.000172687	13	93	Yes	5.0081	4.7148	0.816033	-0.2933	0.25174	0.292143	0.892687	0.748323
ENSG00000134371.9	CDC73	0.286848	0.00530861	13	93	Yes	3.1892	4.2072	2.02511	1.018	0.000323378	0.000863022	0.78325	0.495688
ENSG00000141380.13	SS18	0.380317	0.00016966	13	93	Yes	4.848	5.464	1.53262	0.616	0.000455832	0.00115114	0.581037	0.135586
ENSG00000089486.16	CDIP1	0.0941101	0.369567	13	93	Yes	3.2282	3.9079	1.60181	0.6797	0.0169129	0.0266457	0.923792	0.822162
ENSG00000155111.14	CDK19	0.273377	0.00801582	13	93	Yes	2.4117	3.0463	1.55251	0.6346	0.11421	0.145737	0.546351	0.101741
ENSG00000136861.17	CDK5RAP2	0.212729	0.0406352	13	93	Yes	3.5633	4.5778	2.0202	1.0145	9.98068e-05	0.000327274	0.765266	0.451822
ENSG00000177646.17	ACAD9	0.380449	0.000168705	13	93	Yes	4.2134	4.9369	1.65118	0.7235	1.28136e-07	1.97096e-06	1.1687	0.665408
ENSG00000084092.6	NOA1	0.383174	0.000150052	13	93	Yes	3.0859	3.928	1.79266	0.8421	0.00587706	0.0107852	0.764338	0.44993
ENSG00000103275.18	UBE2I	0.33696	0.000957517	13	93	Yes	5.3377	6.4952	2.23071	1.1575	4.4922e-07	4.23707e-06	0.919513	0.817051
ENSG00000123136.14	DDX39A	0.342009	0.00079252	13	93	Yes	4.6083	6.3239	3.28433	1.7156	6.88603e-13	4.61347e-10	1.05075	0.895901
ENSG00000148498.15	PARD3	0.342015	0.000792343	13	93	Yes	4.576	5.6465	2.10016	1.0705	0.00342265	0.00662599	0.944115	0.870873
ENSG00000198707.14	CEP290	0.290972	0.00466097	13	93	Yes	1.6281	2.4701	1.79253	0.842	0.0210703	0.0322341	0.634457	0.210481
ENSG00000183137.14	CEP57L1	0.197189	0.0581518	13	93	Yes	1.736	2.909	2.2548	1.173	0.00700089	0.0125482	0.693785	0.310763
ENSG00000165410.14	CFL2	0.120248	0.250921	13	93	Yes	3.6289	4.4243	1.73556	0.7954	0.22492	0.265387	0.956715	0.902681
ENSG00000153317.14	ASAP1	0.34301	0.000763062	13	93	Yes	2.7095	4.5862	3.67234	1.8767	8.22196e-06	4.24133e-05	0.445877	0.0288625
ENSG00000076242.14	MLH1	0.383918	0.000145304	13	93	Yes	3.4277	3.9137	1.40056	0.486	0.125674	0.158688	0.424519	0.0185144
ENSG00000100722.18	ZC3H14	0.344151	0.000730706	13	93	Yes	4.1449	5.1768	2.04472	1.0319	9.59141e-05	0.000318209	0.751233	0.426774
ENSG00000134318.13	ROCK2	0.384567	0.000141273	13	93	Yes	3.1717	3.7324	1.47498	0.5607	0.623286	0.656663	0.565236	0.118858
ENSG00000121940.15	CLCC1	0.159828	0.125934	13	93	Yes	3.8239	3.7688	0.962528	-0.0551	0.743315	0.765017	1.10271	0.785225
ENSG00000130779.19	CLIP1	-0.103107	0.32536	13	93	Yes	4.5236	5.6654	2.20656	1.1418	0.000778044	0.0018183	1.12985	0.73884
ENSG00000113240.12	CLK4	0.0999931	0.340261	13	93	Yes	3.1475	3.2174	1.04964	0.0699	0.828438	0.843391	1.09518	0.800831
ENSG00000270647.5	TAF15	0.385156	0.000137709	13	93	Yes	5.849	6.6519	1.7446	0.8029	0.00287389	0.00574661	1.06716	0.860076
ENSG00000148308.17	GTF3C5	0.344901	0.000710141	13	93	Yes	3.7475	5.291	2.91501	1.5435	1.46698e-06	1.08865e-05	0.784761	0.496031
ENSG00000105865.10	DUS4L	0.346601	0.000665435	13	93	Yes	1.5415	3.0842	2.91339	1.5427	4.99614e-08	1.08436e-06	0.588797	0.136136
ENSG00000106603.17	COA1	0.259057	0.0121611	13	93	Yes	3.9847	5.2404	2.38783	1.2557	1.20869e-06	9.38181e-06	0.722728	0.36543
ENSG00000106078.17	COBL	0.0290025	0.782575	13	93	Yes	3.7215	0.8961	0.141081	-2.8254	3.06442e-06	1.89233e-05	1.21093	0.611093
ENSG00000173171.14	MTX1	0.346721	0.00066238	13	93	Yes	4.5072	5.6659	2.23256	1.1587	2.87434e-07	3.15804e-06	0.833668	0.613617
ENSG00000110075.14	PPP6R3	0.388531	0.000118827	13	93	Yes	5.1985	5.6121	1.33201	0.4136	0.0165831	0.0263214	0.65512	0.233867
ENSG00000108821.13	COL1A1	0.0484147	0.644906	13	93	Yes	5.845	9.6388	13.8691	3.7938	1.39248e-07	2.01193e-06	0.721546	0.403602
ENSG00000103126.14	AXIN1	0.389141	0.000115686	13	93	Yes	3.5535	4.4509	1.86271	0.8974	0.000498171	0.00123232	0.742445	0.406066
ENSG00000247240.7	UBL7-AS1	0.347854	0.000634162	13	93	Yes	0.2029	1.3397	2.19893	1.1368	1.59656e-05	7.03483e-05	0.573395	0.12108
ENSG00000119723.15	COQ6	0.195396	0.0605205	13	93	Yes	3.1971	3.8451	1.56699	0.648	0.00808184	0.0143038	0.844177	0.640739
ENSG00000104147.8	OIP5	0.348165	0.000626609	13	93	Yes	-0.3752	3.0585	10.8055	3.4337	2.08811e-07	2.52398e-06	0.381147	0.0130536
ENSG00000113742.12	CPEB4	-0.195079	0.0609471	13	93	Yes	3.3407	3.3506	1.00689	0.0099	0.321181	0.362779	1.37371	0.384969
ENSG00000021826.14	CPS1	0.127326	0.223894	13	93	Yes	0.24	-0.9132	0.449627	-1.1532	0.309519	0.351953	0.897605	0.762657
ENSG00000152894.14	PTPRK	0.392499	9.97114e-05	13	93	Yes	4.5161	5.2064	1.61362	0.6903	0.138014	0.172213	1.19683	0.625922
ENSG00000198492.14	YTHDF2	0.392557	9.94543e-05	13	93	Yes	4.9855	5.4443	1.3744	0.4588	0.000698337	0.00164109	0.620288	0.187417
ENSG00000182473.20	EXOC7	0.392718	9.87453e-05	13	93	Yes	4.8987	5.7727	1.83274	0.874	0.0402207	0.0565228	0.862716	0.677109
ENSG00000184164.14	CRELD2	0.167424	0.108696	13	93	Yes	4.6747	4.9773	1.23337	0.3026	0.0152442	0.024659	1.63219	0.171841
ENSG00000101639.18	CEP192	0.348265	0.000624195	13	93	Yes	2.4571	3.4894	2.04528	1.0323	0.000346129	0.000909396	0.717512	0.349533
ENSG00000164808.16	SPIDR	0.393868	9.3806e-05	13	93	Yes	4.1772	5.0926	1.88609	0.9154	5.36491e-05	0.000194795	0.711229	0.345552
ENSG00000198930.12	CSAG1	-0.044168	0.674204	13	93	Yes	-9.9658	-2.5479	171.006	7.4179	0.000648215	0.00153611	0.734546	0.402719
ENSG00000009307.15	CSDE1	0.295038	0.00409229	13	93	Yes	7.4758	7.703	1.17056	0.2272	0.147316	0.182741	0.873571	0.703743
ENSG00000113712.16	CSNK1A1	0.0859945	0.412442	13	93	Yes	6.2436	7.3622	2.17136	1.1186	0.00131791	0.00289597	1.1429	0.708581
ENSG00000077942.17	FBLN1	0.394316	9.19452e-05	13	93	Yes	5.8294	6.1912	1.28503	0.3618	0.689167	0.71714	1.32793	0.427528
ENSG00000180198.15	RCC1	0.348395	0.00062107	13	93	Yes	2.0535	4.8435	6.9163	2.79	1.12369e-05	5.34069e-05	0.669437	0.265561
ENSG00000104218.13	CSPP1	0.201588	0.0526602	13	93	Yes	1.9822	2.8055	1.76945	0.8233	0.00325652	0.0063778	0.447911	0.0329362
ENSG00000087088.19	BAX	0.349448	0.000596313	13	93	Yes	3.9983	5.5024	2.83648	1.5041	2.26789e-07	2.66477e-06	0.940743	0.86249
ENSG00000162736.15	NCSTN	0.350323	0.00057642	13	93	Yes	5.5227	6.7289	2.30729	1.2062	1.34697e-06	1.02661e-05	0.985316	0.969277
ENSG00000164733.20	CTSB	0.133475	0.202135	13	93	Yes	8.0089	9.5949	3.00216	1.586	9.19814e-06	4.57743e-05	0.749465	0.422167
ENSG00000109861.15	CTSC	-0.173604	0.0960736	13	93	Yes	4.5717	8.01	10.8401	3.4383	1.30277e-09	6.123e-08	2.04178	0.0553223
ENSG00000135047.14	CTSL	-0.124809	0.23326	13	93	Yes	3.9185	5.7999	3.68432	1.8814	0.000471977	0.00118484	2.13505	0.040213
ENSG00000143079.14	CTTNBP2NL	0.208198	0.0452162	13	93	Yes	3.38	3.8461	1.38137	0.4661	0.0345076	0.0495644	0.785801	0.498644
ENSG00000163755.8	HPS3	0.354794	0.000483954	13	93	Yes	2.7007	4.4654	3.39803	1.7647	2.56622e-05	0.00010539	1.148	0.698613
ENSG00000153015.15	CWC27	0.177464	0.0887945	13	93	Yes	2.6067	3.5047	1.86348	0.898	0.00169049	0.00362993	0.913451	0.799702
ENSG00000146233.7	CYP39A1	0.0539629	0.607437	13	93	Yes	0.7233	1.8363	2.16295	1.113	0.592961	0.629417	0.766109	0.457454
ENSG00000143514.16	TP53BP2	0.394844	8.97953e-05	13	93	Yes	3.9552	4.4496	1.40873	0.4944	0.0148205	0.0241583	0.970657	0.931438
ENSG00000171793.13	CTPS1	0.3553	0.000474403	13	93	Yes	3.2632	4.8182	2.93834	1.555	2.15167e-06	1.43332e-05	0.872905	0.702281
ENSG00000136279.18	DBNL	0.0221993	0.832721	13	93	Yes	5.9458	6.3913	1.36179	0.4455	0.0290704	0.042846	0.534204	0.0790575
ENSG00000103852.12	TTC23	0.397294	8.04254e-05	13	93	Yes	2.7993	3.3221	1.43674	0.5228	0.0124423	0.0207617	0.608656	0.166585
ENSG00000083168.9	KAT6A	0.39746	7.9824e-05	13	93	Yes	3.3675	4.0558	1.61138	0.6883	0.00330808	0.00643364	0.626919	0.1893
ENSG00000204843.12	DCTN1	0.230602	0.0261599	13	93	Yes	5.986	6.682	1.62001	0.696	0.000259428	0.000729158	1.33616	0.418047
ENSG00000109184.14	DCUN1D4	0.104998	0.316517	13	93	Yes	3.2205	3.5803	1.28325	0.3598	0.276442	0.31819	1.12708	0.739012
ENSG00000169738.7	DCXR	0.201518	0.0527446	13	93	Yes	6.2186	6.3174	1.07088	0.0988	0.0882416	0.116462	1.44385	0.303825
ENSG00000167840.13	ZNF232	0.398057	7.76973e-05	13	93	Yes	1.4547	2.0946	1.55822	0.6399	0.00477225	0.00897183	0.719439	0.360718
ENSG00000100523.14	DDHD1	0.190508	0.0673797	13	93	Yes	1.5366	2.3508	1.75832	0.8142	0.0154208	0.0248969	0.702005	0.326631
ENSG00000198589.10	LRBA	0.39887	7.48826e-05	13	93	Yes	4.3513	4.4128	1.04355	0.0615	0.399371	0.441081	0.664369	0.254031
ENSG00000157349.15	DDX19B	0.317628	0.00191941	13	93	Yes	4.2691	4.431	1.11876	0.1619	0.149899	0.18506	1.15533	0.684419
ENSG00000184445.11	KNTC1	0.356257	0.000456792	13	93	Yes	2.4518	5.0326	5.98271	2.5808	2.1033e-10	1.9771e-08	0.466382	0.041727
ENSG00000108654.11	DDX5	0.208395	0.0450088	13	93	Yes	7.5817	8.3694	1.72632	0.7877	0.00308722	0.0061023	1.01806	0.962375
ENSG00000177030.16	DEAF1	0.23482	0.0234711	13	93	Yes	4.17	4.3256	1.11388	0.1556	0.302747	0.345646	0.583154	0.135844
ENSG00000055070.16	SZRD1	0.399543	7.26288e-05	13	93	Yes	5.3772	5.9552	1.49278	0.578	0.005964	0.010874	0.835228	0.614055
ENSG00000140995.16	DEF8	0.325376	0.00146039	13	93	Yes	3.9506	4.7698	1.76443	0.8192	0.00554002	0.0102335	1.59749	0.190186
ENSG00000118482.11	PHF3	0.400336	7.00499e-05	13	93	Yes	3.2692	4.1359	1.82349	0.8667	0.0483329	0.0665955	0.52012	0.0823663
ENSG00000116133.11	DHCR24	0.262122	0.0111434	13	93	Yes	5.9596	7.3156	2.55974	1.356	0.0136775	0.022512	1.10742	0.786929
ENSG00000157326.18	DHRS4	0.17103	0.101182	13	93	Yes	3.9242	4.6944	1.70551	0.7702	0.00821223	0.0144741	1.11089	0.771895
ENSG00000077044.9	DGKD	0.401104	6.76365e-05	13	93	Yes	5.2442	2.8462	0.189727	-2.398	3.30856e-05	0.000129585	0.963529	0.915406
ENSG00000131504.15	DIAPH1	0.10614	0.311251	13	93	Yes	5.4229	6.0888	1.58656	0.6659	0.0078543	0.0139303	0.630641	0.211867
ENSG00000211448.11	DIO2	-0.0462759	0.659598	13	93	Yes	1.5415	3.7529	4.63124	2.2114	0.000233976	0.000673277	0.588985	0.155628
ENSG00000154309.8	DISP1	0.330231	0.001226	13	93	Yes	1.9968	0.679	0.401146	-1.3178	0.0102625	0.0175396	1.19605	0.615822
ENSG00000231607.8	DLEU2	0.275336	0.00755876	13	93	Yes	0.6699	2.7805	4.31871	2.1106	1.45037e-07	2.01193e-06	1.09186	0.807039
ENSG00000075711.20	DLG1	0.277645	0.00704953	13	93	Yes	5.0286	5.9186	1.85318	0.89	0.000238442	0.000681492	1.23438	0.555463
ENSG00000128694.11	OSGEPL1	0.356656	0.000449636	13	93	Yes	1.0573	2.296	2.35986	1.2387	0.000431003	0.00110494	0.643428	0.21785
ENSG00000161249.20	DMKN	-0.187156	0.0724362	13	93	Yes	4.0575	7.1792	8.70413	3.1217	0.000165981	0.0005015	0.960717	0.912055
ENSG00000135164.18	DMTF1	0.244397	0.0182296	13	93	Yes	4.2111	5.1048	1.85793	0.8937	0.000271945	0.000749425	0.540673	0.0937644
ENSG00000105877.17	DNAH11	0.191997	0.0652263	13	93	Yes	-1.3921	-0.8339	1.47243	0.5582	0.0918722	0.120821	0.429108	0.0274702
ENSG00000135924.15	DNAJB2	0.11856	0.257683	13	93	Yes	4.85	4.8748	1.01734	0.0248	0.0298225	0.0437135	1.25477	0.524442
ENSG00000115233.11	PSMD14	0.357134	0.000441192	13	93	Yes	4.4317	5.7827	2.55089	1.351	1.45069e-07	2.01193e-06	0.694416	0.306908
ENSG00000101152.10	DNAJC5	0.324513	0.00150605	13	93	Yes	4.8978	5.0343	1.09924	0.1365	0.15006	0.18506	0.816016	0.565641
ENSG00000087470.17	DNM1L	0.138651	0.18503	13	93	Yes	4.6866	5.857	2.25074	1.1704	9.98028e-05	0.000327274	0.790869	0.51204
ENSG00000079805.16	DNM2	0.274118	0.00784017	13	93	Yes	6.2315	6.5306	1.23038	0.2991	0.224077	0.264761	0.477573	0.0456707
ENSG00000152133.14	GPATCH11	0.402475	6.35176e-05	13	93	Yes	1.6466	2.5561	1.87839	0.9095	0.000446983	0.00113233	0.68199	0.285414
ENSG00000136048.13	DRAM1	0.199165	0.0556295	13	93	Yes	2.8076	3.1987	1.31139	0.3911	0.23615	0.276325	0.680808	0.294172
ENSG00000102038.15	SMARCA1	0.402782	6.26274e-05	13	93	Yes	2.7763	3.4411	1.58535	0.6648	0.221262	0.262167	0.488924	0.0535206
ENSG00000170144.18	HNRNPA3	0.35933	0.000404241	13	93	Yes	5.9057	7.4979	3.01509	1.5922	4.4922e-07	4.23707e-06	0.482148	0.0456243
ENSG00000047579.19	DTNBP1	0.131559	0.208746	13	93	Yes	2.9655	3.2496	1.21765	0.2841	0.321184	0.362779	2.57414	0.0103807
ENSG00000072571.19	HMMR	0.361037	0.000377492	13	93	Yes	0.8327	3.9137	8.46201	3.081	1.34096e-07	2.01193e-06	0.510209	0.0798788
ENSG00000123983.13	ACSL3	0.404185	5.87082e-05	13	93	Yes	5.5123	5.6162	1.07467	0.1039	0.654388	0.686864	0.693375	0.312947
ENSG00000111266.8	DUSP16	0.251409	0.0150617	13	93	Yes	3.7116	3.7171	1.00382	0.0055	0.996158	0.996158	0.445344	0.030093
ENSG00000198728.10	LDB1	0.361073	0.000376946	13	93	Yes	4.4686	5.4922	2.03299	1.0236	0.0006172	0.00147918	1.01773	0.962604
ENSG00000271672.1	DUXAP8	0.0239705	0.819592	13	93	Yes	-9.9658	-9.9658	1	0	0.0425214	0.0593615	1.46727	0.5336
ENSG00000225210.9	DUXAP9	0.260625	0.0116308	13	93	Yes	-0.8084	3.5009	19.8257	4.3093	5.22284e-07	4.7511e-06	0.812521	0.570939
ENSG00000176393.10	RNPEP	0.363618	0.000340144	13	93	Yes	4.6793	6.0783	2.63719	1.399	0.00161936	0.00350378	1.36599	0.37916
ENSG00000130159.13	ECSIT	0.137934	0.187332	13	93	Yes	4.3841	4.906	1.43584	0.5219	0.019262	0.0297914	0.989076	0.974733
ENSG00000107938.17	EDRF1	0.301108	0.0033582	13	93	Yes	2.6895	3.1011	1.33016	0.4116	0.0431158	0.0600922	0.982459	0.958546
ENSG00000203666.12	EFCAB2	0.168507	0.106395	13	93	Yes	2.2237	2.4279	1.15205	0.2042	0.854799	0.869183	1.34309	0.405834
ENSG00000146648.15	EGFR	0.235714	0.0229332	13	93	Yes	4.7898	6.1825	2.6257	1.3927	3.1778e-05	0.000125043	0.610881	0.179746
ENSG00000135766.8	EGLN1	0.297964	0.00372221	13	93	Yes	4.0153	4.2676	1.1911	0.2523	0.171417	0.208067	0.882405	0.726722
ENSG00000264538.6	SUZ12P1	0.366667	0.000300408	13	93	Yes	1.7053	2.824	2.17151	1.1187	3.04064e-05	0.000121914	0.722138	0.363495
ENSG00000104408.9	EIF3E	0.16721	0.109154	13	93	Yes	7.4901	8.0965	1.52246	0.6064	0.000189097	0.000563295	0.704266	0.332368
ENSG00000241878.9	PISD	0.404509	5.78365e-05	13	93	Yes	3.3492	4.2442	1.85961	0.895	0.00121155	0.00269022	0.780977	0.493554
ENSG00000013306.15	SLC25A39	0.368999	0.000272957	13	93	Yes	5.742	7.3737	3.09878	1.6317	7.06424e-09	2.98817e-07	0.951353	0.887645
ENSG00000130713.15	EXOSC2	0.375308	0.000209849	13	93	Yes	2.9319	4.2877	2.55939	1.3558	3.44543e-06	2.03834e-05	0.764504	0.449422
ENSG00000130935.9	NOL11	0.375341	0.000209561	13	93	Yes	3.6113	5.195	2.99738	1.5837	2.85368e-05	0.000116068	0.471871	0.0462983
ENSG00000164597.13	COG5	0.405205	5.6004e-05	13	93	Yes	3.3814	4.067	1.60837	0.6856	0.000439028	0.00111873	0.388087	0.0116517
ENSG00000079819.16	EPB41L2	0.241853	0.0195125	13	93	Yes	3.7389	3.864	1.09058	0.1251	0.661223	0.69061	0.403178	0.0138393
ENSG00000120616.15	EPC1	0.318406	0.00186807	13	93	Yes	3.0038	3.4411	1.35407	0.4373	0.300493	0.343537	0.547889	0.103882
ENSG00000137497.17	NUMA1	0.405428	5.54265e-05	13	93	Yes	6.2602	6.7658	1.41971	0.5056	0.0338315	0.0487588	0.760468	0.440947
ENSG00000187266.13	EPOR	0.245825	0.0175413	13	93	Yes	0.9191	1.0983	1.13226	0.1792	0.717964	0.74436	0.656352	0.261905
ENSG00000082805.19	ERC1	0.150393	0.150174	13	93	Yes	3.6006	4.1425	1.45589	0.5419	0.0357612	0.0511047	1.09638	0.798171
ENSG00000243725.6	TTC4	0.377955	0.000187633	13	93	Yes	2.8422	4.1716	2.51298	1.3294	4.7549e-10	3.65695e-08	0.708427	0.349624
ENSG00000104714.13	ERICH1	-0.189646	0.0686523	13	93	Yes	3.2435	3.8228	1.49412	0.5793	0.0187708	0.0291913	0.625122	0.197232
ENSG00000099219.13	ERMP1	0.313711	0.00219789	13	93	Yes	3.5387	4.0645	1.43973	0.5258	0.047789	0.0659535	0.823403	0.588037
ENSG00000117868.15	ESYT2	0.196598	0.0589239	13	93	Yes	5.1922	5.4219	1.17259	0.2297	0.402072	0.442907	0.583756	0.148507
ENSG00000067208.14	EVI5	0.324561	0.00150349	13	93	Yes	2.7465	2.6464	0.932968	-0.1001	0.714369	0.741541	0.582026	0.144077
ENSG00000198912.10	C1orf174	0.383649	0.000147005	13	93	Yes	2.6395	3.6703	2.04316	1.0308	0.000201032	0.000590533	0.646826	0.243098
ENSG00000151338.18	MIPOL1	0.406777	5.20591e-05	13	93	Yes	1.4704	2.2175	1.67842	0.7471	0.0233154	0.035286	0.689359	0.297549
ENSG00000163923.9	RPL39L	0.383902	0.000145402	13	93	Yes	1.4962	5.0352	11.6237	3.539	3.705e-08	9.63806e-07	1.09152	0.809327
ENSG00000005889.15	ZFX	0.407254	5.09158e-05	13	93	Yes	3.1327	3.4648	1.25884	0.3321	0.342779	0.386139	0.703458	0.323311
ENSG00000107371.12	EXOSC3	0.194172	0.0621821	13	93	Yes	3.5299	4.579	2.06924	1.0491	2.58744e-08	7.54819e-07	0.689636	0.301627
ENSG00000111247.14	RAD51AP1	0.384408	0.000142252	13	93	Yes	0.346	4.1359	13.8316	3.7899	1.8257e-10	1.93068e-08	0.957908	0.90437
ENSG00000165591.6	FAAH2	-0.0909955	0.385689	13	93	Yes	1.5514	1.7995	1.18764	0.2481	0.497124	0.539881	1.21176	0.588064
ENSG00000156504.16	FAM122B	0.278609	0.00684618	13	93	Yes	3.3177	4.0875	1.70503	0.7698	7.51398e-06	3.92417e-05	1.64591	0.163737
ENSG00000122591.11	FAM126A	0.0624611	0.551986	13	93	Yes	1.7403	4.0348	4.90584	2.2945	2.25721e-05	9.50049e-05	0.689371	0.306064
ENSG00000234545.7	FAM133B	0.125676	0.230002	13	93	Yes	3.1442	4.0926	1.92973	0.9484	0.000150683	0.000463555	0.487531	0.0465396
ENSG00000078369.17	GNB1	0.385216	0.00013735	13	93	Yes	6.4125	7.4233	2.01503	1.0108	0.000516982	0.00127142	1.26189	0.512676
ENSG00000160256.12	FAM207A	0.197375	0.0579113	13	93	Yes	3.3506	4.0653	1.64114	0.7147	0.000248108	0.000702006	0.870559	0.695282
ENSG00000263513.5	FAM72C	0.254411	0.0138587	13	93	Yes	-2.2447	1.5563	13.9385	3.801	2.43637e-07	2.82352e-06	0.780169	0.500648
ENSG00000094880.10	CDC23	0.386043	0.000132492	13	93	Yes	3.1491	4.3814	2.34941	1.2323	1.5395e-06	1.13254e-05	1.23688	0.555639
ENSG00000168137.15	SETD5	0.410442	4.38506e-05	13	93	Yes	5.044	5.5868	1.4568	0.5428	0.118694	0.151001	0.91294	0.796264
ENSG00000100814.17	CCNB1IP1	0.389603	0.000113356	13	93	Yes	4.0375	5.2196	2.26907	1.1821	2.82097e-06	1.76781e-05	0.583352	0.135088
ENSG00000187790.10	FANCM	0.264484	0.0104105	13	93	Yes	0.7407	2.1541	2.66364	1.4134	6.86992e-07	5.69799e-06	0.564237	0.116381
ENSG00000087157.18	PGS1	0.390867	0.000107199	13	93	Yes	2.8916	4.1962	2.47015	1.3046	1.86481e-06	1.29314e-05	0.956216	0.897963
ENSG00000107872.12	FBXL15	0.205131	0.0485543	13	93	Yes	3.0002	3.1442	1.10496	0.144	0.174453	0.210839	1.02285	0.949513
ENSG00000037637.10	FBXO42	0.125138	0.23202	13	93	Yes	4.0287	4.1644	1.09863	0.1357	0.0169134	0.0266457	0.808912	0.551359
ENSG00000164117.12	FBXO8	0.127762	0.2223	13	93	Yes	3.1733	3.8778	1.62958	0.7045	0.226765	0.266449	1.45683	0.291588
ENSG00000072803.17	FBXW11	0.229181	0.0271222	13	93	Yes	3.8973	4.2041	1.23696	0.3068	0.931736	0.93951	0.777297	0.483115
ENSG00000079459.12	FDFT1	0.24838	0.0163664	13	93	Yes	5.2009	6.3688	2.24684	1.1679	0.0402202	0.0565228	0.700978	0.319012
ENSG00000151422.12	FER	0.0433716	0.679755	13	93	Yes	1.3051	2.036	1.65967	0.7309	0.0158352	0.0253243	1.03663	0.918602
ENSG00000115641.18	FHL2	0.010627	0.919471	13	93	Yes	5.1136	6.011	1.86271	0.8974	0.110519	0.14188	1.06141	0.865338
ENSG00000213468.3	FIRRE	0.170592	0.102073	13	93	Yes	-4.035	-1.5522	5.58981	2.4828	0.00135973	0.00297243	1.45637	0.299588
ENSG00000177731.15	FLII	0.145178	0.16499	13	93	Yes	6.1989	6.9154	1.64319	0.7165	0.00449378	0.008505	0.681964	0.293866
ENSG00000196924.14	FLNA	0.122559	0.241861	13	93	Yes	6.9505	9.3103	5.13299	2.3598	0.0175305	0.0274569	1.00246	0.994479
ENSG00000136068.14	FLNB	0.0338109	0.747648	13	93	Yes	5.6882	6.5528	1.82083	0.8646	0.0475045	0.065668	1.31238	0.457942
ENSG00000155096.13	AZIN1	0.39294	9.77704e-05	13	93	Yes	4.8197	5.9982	2.26341	1.1785	0.000118412	0.000376602	0.612965	0.178248
ENSG00000102081.13	FMR1	0.258351	0.0124068	13	93	Yes	3.5669	4.735	2.24716	1.1681	3.83175e-05	0.000147348	1.16367	0.671354
ENSG00000161813.20	LARP4	0.413125	3.86224e-05	13	93	Yes	3.6725	4.4189	1.6776	0.7464	0.00587693	0.0107852	1.07867	0.839099
ENSG00000138778.11	CENPE	0.394384	9.16666e-05	13	93	Yes	-0.2498	2.8974	8.85934	3.1472	1.23901e-07	1.97096e-06	0.447915	0.0328085
ENSG00000053254.15	FOXN3	0.168647	0.1061	13	93	Yes	4.9937	4.656	0.791302	-0.3377	0.195174	0.233879	1.19588	0.618677
ENSG00000114861.18	FOXP1	0.128039	0.221291	13	93	Yes	5.0867	4.4463	0.641535	-0.6404	0.0456616	0.0633274	0.764014	0.449294
ENSG00000110074.10	FOXRED1	0.228817	0.0273738	13	93	Yes	3.3134	3.7039	1.31085	0.3905	0.00905159	0.0157241	0.306693	0.00229134
ENSG00000148690.11	FRA10AC1	0.0577601	0.582358	13	93	Yes	2.2603	2.7721	1.42583	0.5118	0.0829795	0.110209	0.917453	0.807096
ENSG00000068438.14	FTSJ1	0.222256	0.0322554	13	93	Yes	4.0918	5.4273	2.52363	1.3355	7.06424e-09	2.98817e-07	0.977033	0.947847
ENSG00000163161.12	ERCC3	0.394388	9.16511e-05	13	93	Yes	3.4517	4.7027	2.38006	1.251	0.000116901	0.000376039	0.562922	0.120919
ENSG00000010810.17	FYN	0.194798	0.0613277	13	93	Yes	4.1852	4.1875	1.0016	0.0023	0.55363	0.592126	1.21907	0.581101
ENSG00000128973.11	CLN6	0.394784	9.00409e-05	13	93	Yes	3.1162	4.9341	3.52568	1.8179	4.70449e-06	2.67114e-05	0.705203	0.330162
ENSG00000213930.11	GALT	0.160952	0.123259	13	93	Yes	3.2826	3.9626	1.60214	0.68	0.0144294	0.0235662	1.05476	0.885421
ENSG00000167522.14	ANKRD11	0.414885	3.55179e-05	13	93	Yes	5.3266	5.9864	1.57986	0.6598	0.00150299	0.00326033	1.08617	0.818059
ENSG00000165219.21	GAPVD1	0.213945	0.0394736	13	93	Yes	3.8944	4.431	1.45055	0.5366	0.0140496	0.0229903	0.744695	0.409541
ENSG00000163832.15	ELP6	0.414907	3.54802e-05	13	93	Yes	3.0671	3.5249	1.37345	0.4578	0.00680116	0.0122168	0.585633	0.140576
ENSG00000107862.4	GBF1	0.338358	0.000908953	13	93	Yes	4.8172	5.0374	1.1649	0.2202	0.226763	0.266449	0.707165	0.338337
ENSG00000164347.17	GFM2	0.333881	0.00107292	13	93	Yes	3.2065	3.9002	1.61743	0.6937	0.0026558	0.00537554	0.935928	0.851738
ENSG00000075151.19	EIF4G3	0.415204	3.49803e-05	13	93	Yes	4.2914	4.6543	1.28601	0.3629	0.120986	0.153685	0.448269	0.0347949
ENSG00000165304.7	MELK	0.395311	8.79357e-05	13	93	Yes	0.434	4.2706	14.2867	3.8366	1.03005e-07	1.77841e-06	0.485584	0.0541127
ENSG00000012660.13	ELOVL5	0.401348	6.68866e-05	13	93	Yes	2.3871	5.5647	9.04801	3.1776	2.47411e-06	1.57376e-05	0.759748	0.438901
ENSG00000186001.12	LRCH3	0.415628	3.42771e-05	13	93	Yes	3.6793	4.6065	1.90158	0.9272	0.00298206	0.00593606	1.1319	0.730005
ENSG00000166105.15	GLB1L3	0.11768	0.261255	13	93	Yes	-5.5735	-2.4659	8.61948	3.1076	0.00243076	0.00497924	0.98419	0.962551
ENSG00000169398.19	PTK2	0.401824	6.54446e-05	13	93	Yes	4.89	6.2108	2.49805	1.3208	5.91269e-05	0.000209419	0.954743	0.894889
ENSG00000173960.12	UBXN2A	0.403965	5.93067e-05	13	93	Yes	2.8974	4.1128	2.32205	1.2154	3.13809e-06	1.8963e-05	0.901334	0.770684
ENSG00000116906.11	GNPAT	0.315461	0.00206928	13	93	Yes	4.1482	4.8689	1.64798	0.7207	0.0821296	0.109592	0.731781	0.379388
ENSG00000144674.16	GOLGA4	0.0208779	0.842546	13	93	Yes	5.2005	4.6668	0.690781	-0.5337	0.0098456	0.016941	0.530619	0.080381
ENSG00000173230.15	GOLGB1	0.251758	0.0149173	13	93	Yes	4.1417	4.7903	1.56765	0.6486	0.126696	0.159501	1.17784	0.647926
ENSG00000143457.10	GOLPH3L	0.286351	0.00539176	13	93	Yes	3.836	4.0952	1.19681	0.2592	0.61649	0.651938	1.44856	0.305677
ENSG00000204580.11	DDR1	0.40438	5.8181e-05	13	93	Yes	5.5847	7.6892	4.30049	2.1045	1.46529e-05	6.59379e-05	0.740629	0.396755
ENSG00000115875.18	SRSF7	0.41788	3.07607e-05	13	93	Yes	5.7937	6.7342	1.91919	0.9405	7.23825e-06	3.85129e-05	0.653961	0.245057
ENSG00000062194.15	GPBP1	0.219067	0.0348811	13	93	Yes	4.5559	5.3198	1.69807	0.7639	0.000628228	0.00149713	0.669229	0.275949
ENSG00000029363.15	BCLAF1	0.419838	2.79812e-05	13	93	Yes	5.4748	6.1651	1.61362	0.6903	0.00529888	0.00985242	0.589327	0.140886
ENSG00000148180.16	GSN	-0.0446452	0.670887	13	93	Yes	8.1096	7.6854	0.745252	-0.4242	0.354287	0.397516	1.01248	0.975271
ENSG00000100099.20	HPS4	0.404709	5.73032e-05	13	93	Yes	3.242	4.366	2.1795	1.124	0.000101803	0.00033125	0.726924	0.375221
ENSG00000148773.12	MKI67	0.404804	5.70533e-05	13	93	Yes	1.3679	5.0273	12.6354	3.6594	3.42784e-08	9.3547e-07	0.594234	0.145653
ENSG00000105793.15	GTPBP10	0.220016	0.0340817	13	93	Yes	2.676	4.1441	2.76657	1.4681	1.78744e-07	2.29117e-06	0.674329	0.268798
ENSG00000011426.10	ANLN	0.405134	5.61873e-05	13	93	Yes	3.0463	5.4738	5.3796	2.4275	1.98287e-07	2.46692e-06	0.577383	0.146633
ENSG00000063854.12	HAGH	-0.0277269	0.791916	13	93	Yes	4.3827	4.5528	1.12514	0.1701	0.232365	0.272274	2.29834	0.0252377
ENSG00000112855.14	HARS2	0.215749	0.0378022	13	93	Yes	3.4517	3.6905	1.18001	0.2388	0.00763282	0.0135945	1.00911	0.98144
ENSG00000223501.8	VPS52	0.422539	2.45301e-05	13	93	Yes	4.9458	5.4403	1.40883	0.4945	0.00330742	0.00643364	0.832299	0.61892
ENSG00000111906.17	HDDC2	0.227788	0.0280952	13	93	Yes	4.7399	5.8133	2.10439	1.0734	0.000108035	0.000350183	0.446899	0.024677
ENSG00000115677.16	HDLBP	0.308528	0.00262229	13	93	Yes	7.6328	8.0871	1.37012	0.4543	0.0787945	0.105475	0.92692	0.830978
ENSG00000148634.15	HERC4	0.0981488	0.349287	13	93	Yes	3.5337	4.1923	1.57855	0.6586	0.0101515	0.017385	0.951024	0.891617
ENSG00000185359.12	HGS	0.100189	0.339309	13	93	Yes	5.2514	6.5549	2.46827	1.3035	1.01831e-10	1.42799e-08	1.31168	0.448242
ENSG00000151849.14	CENPJ	0.405786	5.45136e-05	13	93	Yes	1.3167	2.8055	2.80655	1.4888	1.34063e-05	6.19769e-05	0.668359	0.269315
ENSG00000112972.14	HMGCS1	0.199974	0.0546235	13	93	Yes	3.8228	5.7388	3.77375	1.916	0.00554014	0.0102335	0.635539	0.212854
ENSG00000100320.22	RBFOX2	0.423499	2.34026e-05	13	93	Yes	4.7523	5.3151	1.47713	0.5628	0.0251358	0.0376392	0.414757	0.017532
ENSG00000197081.12	IGF2R	0.423759	2.31064e-05	13	93	Yes	4.6416	5.4871	1.79689	0.8455	0.0255444	0.0380468	0.693061	0.308667
ENSG00000165934.12	CPSF2	0.406453	5.28507e-05	13	93	Yes	3.7804	4.8355	2.07786	1.0551	0.000157178	0.000480045	0.696835	0.311421
ENSG00000112078.13	KCTD20	0.425386	2.13267e-05	13	93	Yes	3.9421	4.3213	1.30062	0.3792	0.125675	0.158688	0.99562	0.988519
ENSG00000067533.5	RRP15	0.407676	4.99232e-05	13	93	Yes	1.6045	3.0393	2.70345	1.4348	3.1372e-06	1.8963e-05	0.520338	0.0769282
ENSG00000233429.9	HOTAIRM1	-0.0355378	0.735223	13	93	Yes	2.1114	3.9346	3.53865	1.8232	2.70325e-05	0.000110481	1.09453	0.802528
ENSG00000061936.9	SFSWAP	0.408553	4.79178e-05	13	93	Yes	3.3119	4.4013	2.12786	1.0894	1.61488e-06	1.17775e-05	0.647738	0.239497
ENSG00000002834.17	LASP1	0.428112	1.86298e-05	13	93	Yes	5.3075	6.1342	1.77362	0.8267	0.0370525	0.0527718	0.957393	0.902328
ENSG00000110756.17	HPS5	0.326618	0.00139686	13	93	Yes	2.3704	3.2737	1.87034	0.9033	0.000298535	0.000809489	0.468972	0.0471565
ENSG00000137274.12	BPHL	0.408992	4.69409e-05	13	93	Yes	2.5828	3.837	2.38535	1.2542	0.00237605	0.00487898	0.574047	0.125491
ENSG00000113013.12	HSPA9	0.297531	0.003775	13	93	Yes	5.7383	6.7196	1.97424	0.9813	1.44324e-06	1.08865e-05	0.904736	0.777794
ENSG00000170004.16	CHD3	0.428745	1.80509e-05	13	93	Yes	5.0519	5.9437	1.85549	0.8918	0.00113232	0.00252756	0.738065	0.397591
ENSG00000120694.19	HSPH1	0.156839	0.133264	13	93	Yes	4.844	6.4874	3.12401	1.6434	2.31581e-06	1.50706e-05	0.665175	0.257846
ENSG00000160679.12	CHTOP	0.428763	1.80348e-05	13	93	Yes	4.7203	5.6642	1.92372	0.9439	8.17477e-05	0.000278865	1.78145	0.105078
ENSG00000167491.17	GATAD2A	0.410606	4.35125e-05	13	93	Yes	4.944	6.0217	2.11067	1.0777	7.63685e-05	0.000262633	1.13163	0.727864
ENSG00000134283.17	PPHLN1	0.411995	4.07486e-05	13	93	Yes	3.9838	5.0926	2.15666	1.1088	3.13791e-06	1.8963e-05	0.680603	0.290667
ENSG00000133731.9	IMPA1	0.178611	0.0867184	13	93	Yes	3.3535	3.8827	1.44313	0.5292	0.148541	0.183722	0.373886	0.00938582
ENSG00000072864.12	NDE1	0.41274	3.93361e-05	13	93	Yes	4.2274	5.8112	2.99758	1.5838	2.17135e-05	9.1848e-05	0.720844	0.357442
ENSG00000120211.4	INSL4	-0.152814	0.143643	13	93	Yes	-9.9658	-9.9658	1	0	0.606297	0.642766	0.91134	0.798299
ENSG00000131149.17	GSE1	0.430582	1.64646e-05	13	93	Yes	4.1571	4.1804	1.01628	0.0233	0.888932	0.900643	1.56402	0.211689
ENSG00000113658.16	SMAD5	0.431317	1.58681e-05	13	93	Yes	3.8157	4.443	1.54467	0.6273	0.00194624	0.00410603	0.727464	0.373417
ENSG00000170264.12	FAM161A	0.431832	1.54613e-05	13	93	Yes	1.0007	1.3397	1.26488	0.339	0.116427	0.14834	0.837403	0.624439
ENSG00000126787.12	DLGAP5	0.413956	3.7127e-05	13	93	Yes	-0.2498	4.0713	19.9885	4.3211	4.99884e-08	1.08436e-06	0.520572	0.0827319
ENSG00000198001.13	IRAK4	0.086826	0.40792	13	93	Yes	3.309	3.5911	1.21596	0.2821	0.261837	0.302202	1.13186	0.735336
ENSG00000136003.15	ISCU	0.0366562	0.727213	13	93	Yes	5.8999	6.1367	1.17838	0.2368	0.406392	0.447084	0.93734	0.860965
ENSG00000150093.18	ITGB1	0.256384	0.0131142	13	93	Yes	7.0649	7.8177	1.68506	0.7528	0.00680158	0.0122168	0.6858	0.301233
ENSG00000150995.17	ITPR1	-0.143887	0.168821	13	93	Yes	2.5731	2.3953	0.88405	-0.1778	0.396681	0.438683	1.43521	0.329613
ENSG00000162434.11	JAK1	0.166888	0.109849	13	93	Yes	5.1599	5.565	1.32418	0.4051	0.354287	0.397516	0.873721	0.711297
ENSG00000050130.17	JKAMP	0.130723	0.21168	13	93	Yes	3.9166	5.1006	2.27206	1.184	8.50886e-05	0.000286793	0.828625	0.603129
ENSG00000171988.17	JMJD1C	-0.0103199	0.921791	13	93	Yes	4.2358	4.5976	1.28503	0.3618	0.316507	0.358934	1.09399	0.799386
ENSG00000070495.14	JMJD6	0.127704	0.222509	13	93	Yes	3.245	4.2281	1.97671	0.9831	0.00121152	0.00269022	0.83806	0.620477
ENSG00000225470.6	JPX	0.173088	0.0970811	13	93	Yes	3.6589	4.6195	1.94612	0.9606	0.000471977	0.00118484	1.11352	0.765202
ENSG00000197256.10	KANK2	0.0532513	0.612189	13	93	Yes	4.306	4.1203	0.879222	-0.1857	0.573961	0.610781	0.808432	0.561595
ENSG00000112130.16	RNF8	0.433727	1.4049e-05	13	93	Yes	2.8096	3.6509	1.79166	0.8413	0.00026192	0.000733722	0.636626	0.203852
ENSG00000172977.12	KAT5	0.28718	0.00525367	13	93	Yes	4.7165	5.0059	1.22213	0.2894	0.0505634	0.0695555	0.852807	0.659644
ENSG00000077232.16	DNAJC10	0.434075	1.38033e-05	13	93	Yes	4.8059	5.1819	1.29774	0.376	0.126696	0.159501	0.966338	0.921546
ENSG00000186625.13	KATNA1	0.325163	0.00147152	13	93	Yes	3.0842	3.6849	1.51645	0.6007	0.000860844	0.00199527	0.838031	0.622106
ENSG00000134152.10	KATNBL1	-0.221087	0.0331977	13	93	Yes	3.8925	4.3177	1.34276	0.4252	0.000674134	0.00159306	0.890952	0.747986
ENSG00000104783.11	KCNN4	0.116615	0.265628	13	93	Yes	2.7993	1.9712	0.563271	-0.8281	0.732415	0.754717	0.795917	0.524215
ENSG00000108039.17	XPNPEP1	0.434487	1.35177e-05	13	93	Yes	4.7154	5.331	1.5322	0.6156	0.0552835	0.0755571	1.01458	0.969166
ENSG00000243335.8	KCTD7	0.201695	0.0525323	13	93	Yes	0.9862	1.3901	1.32308	0.4039	0.318832	0.361087	0.693042	0.304595
ENSG00000114796.15	KLHL24	0.414195	3.67051e-05	13	93	Yes	3.6172	4.6224	2.00722	1.0052	0.0107013	0.0182526	1.42413	0.32183
ENSG00000147050.14	KDM6A	0.193738	0.0627802	13	93	Yes	3.4088	3.6474	1.17985	0.2386	0.410232	0.450722	1.28233	0.488346
ENSG00000166224.16	SGPL1	0.414835	3.56023e-05	13	93	Yes	3.2722	4.773	2.83	1.5008	0.000165981	0.0005015	0.600775	0.171934
ENSG00000128908.15	INO80	0.415258	3.489e-05	13	93	Yes	2.9432	3.9459	2.00375	1.0027	0.0224513	0.0341615	0.581617	0.129853
ENSG00000122203.14	KIAA1191	0.288839	0.00498658	13	93	Yes	5.9709	5.6969	0.827023	-0.274	0.518733	0.558331	0.555028	0.109808
ENSG00000137177.18	KIF13A	0.206962	0.0465374	13	93	Yes	3.6428	4.6485	2.00792	1.0057	0.109864	0.141254	1.05153	0.889542
ENSG00000072134.15	EPN2	0.415327	3.47741e-05	13	93	Yes	3.1129	4.9275	3.51762	1.8146	0.00195831	0.00412122	0.744585	0.413041
ENSG00000171634.16	BPTF	0.438232	1.11619e-05	13	93	Yes	4.8248	5.5996	1.71095	0.7748	0.0201031	0.031035	0.810681	0.554215
ENSG00000115392.11	FANCL	0.416481	3.29027e-05	13	93	Yes	2.8641	3.9156	2.07268	1.0515	1.12358e-05	5.34069e-05	1.08737	0.816625
ENSG00000184216.11	IRAK1	0.417077	3.19737e-05	13	93	Yes	4.859	6.2763	2.67085	1.4173	4.52547e-05	0.000170917	1.45431	0.297859
ENSG00000055609.17	KMT2C	0.268777	0.00918586	13	93	Yes	3.8411	3.9496	1.07811	0.1085	0.757928	0.779109	0.654998	0.249957
ENSG00000205765.8	C5orf51	0.417786	3.09018e-05	13	93	Yes	3.0287	4.2691	2.36264	1.2404	2.42396e-05	0.000101018	0.438602	0.030058
ENSG00000213064.9	SFT2D2	0.440499	9.92942e-06	13	93	Yes	3.3478	4.1555	1.75042	0.8077	0.0126122	0.0209222	0.827058	0.60107
ENSG00000129347.19	KRI1	0.259309	0.0120745	13	93	Yes	3.1261	4.4516	2.5062	1.3255	2.73985e-08	7.72637e-07	0.415031	0.0158284
ENSG00000126777.17	KTN1	0.124905	0.232899	13	93	Yes	5.447	6.7947	2.54506	1.3477	5.00778e-06	2.80569e-05	1.35128	0.407874
ENSG00000091136.13	LAMB1	0.290395	0.00474716	13	93	Yes	4.7049	5.7252	2.02834	1.0203	0.00209265	0.00436055	0.667619	0.258947
ENSG00000185896.10	LAMP1	0.268241	0.00933148	13	93	Yes	6.937	7.3289	1.31212	0.3919	0.00250246	0.00508914	1.38588	0.36746
ENSG00000132434.9	LANCL2	0.193073	0.0637053	13	93	Yes	2.9432	3.8983	1.93871	0.9551	3.99486e-05	0.000152926	0.51711	0.079634
ENSG00000168495.12	POLR3D	0.440793	9.7796e-06	13	93	Yes	2.824	3.5863	1.69619	0.7623	0.0020559	0.00429454	0.512903	0.0636013
ENSG00000272886.5	DCP1A	0.441434	9.45966e-06	13	93	Yes	3.2766	3.4933	1.16207	0.2167	0.794828	0.813089	1.09164	0.809016
ENSG00000115750.16	TAF1B	0.419954	2.78249e-05	13	93	Yes	2.4753	3.6635	2.27868	1.1882	1.4668e-06	1.08865e-05	0.304157	0.00177983
ENSG00000120647.9	CCDC77	0.421022	2.64159e-05	13	93	Yes	0.8883	2.874	3.96055	1.9857	2.15129e-06	1.43332e-05	0.46597	0.0456203
ENSG00000050426.15	LETMD1	0.210385	0.0429543	13	93	Yes	4.5349	4.8851	1.27474	0.3502	0.280715	0.322669	0.910059	0.798267
ENSG00000205213.13	LGR4	0.272691	0.00818138	13	93	Yes	3.7656	3.4583	0.808153	-0.3073	0.0625597	0.0849527	0.790391	0.508809
ENSG00000131844.15	MCCC2	0.442966	8.73403e-06	13	93	Yes	4.4732	5.09	1.53347	0.6168	0.0313498	0.0454516	0.745398	0.416168
ENSG00000064042.17	LIMCH1	0.057556	0.583693	13	93	Yes	2.7292	2.3366	0.761756	-0.3926	0.255743	0.295977	0.895412	0.761553
ENSG00000148943.11	LIN7C	0.256689	0.0130025	13	93	Yes	3.4881	4.2404	1.68448	0.7523	0.0995656	0.129588	0.789682	0.506205
ENSG00000175611.11	LINC00476	0.300057	0.0034761	13	93	Yes	1.2394	1.6649	1.34304	0.4255	0.102561	0.132885	1.13328	0.72844
ENSG00000245060.6	LINC00847	0.257258	0.0127958	13	93	Yes	1.9264	2.9839	2.08132	1.0575	3.10526e-05	0.000123917	1.30089	0.470584
ENSG00000251209.7	LINC00923	0.154381	0.139532	13	93	Yes	-3.816	-3.458	1.28165	0.358	0.266681	0.307373	0.368607	0.00978726
ENSG00000235437.7	LINC01278	-0.0554738	0.597401	13	93	Yes	3.3759	3.6861	1.23988	0.3102	0.794828	0.813089	1.92081	0.0718818
ENSG00000253686.1	LINC01484	0.0824417	0.432087	13	93	Yes	-5.0116	-4.035	1.96782	0.9766	0.108554	0.139995	1.06998	0.850636
ENSG00000236882.7	LINC01554	-0.113982	0.276646	13	93	Yes	-1.9379	-3.6259	0.310357	-1.688	0.0452074	0.0628004	0.651771	0.249088
ENSG00000114982.17	KANSL3	0.443785	8.36827e-06	13	93	Yes	3.8421	4.6171	1.71119	0.775	0.0402202	0.0565228	0.793766	0.516053
ENSG00000134013.15	LOXL2	0.116295	0.266953	13	93	Yes	2.108	4.6451	5.80421	2.5371	1.23308e-05	5.79545e-05	0.687587	0.324933
ENSG00000116478.11	HDAC1	0.423327	2.36012e-05	13	93	Yes	5.1914	6.4903	2.46041	1.2989	0.000296257	0.000805897	0.88806	0.747531
ENSG00000100129.17	EIF3L	0.44529	7.73273e-06	13	93	Yes	7.5136	7.9422	1.34593	0.4286	0.14461	0.179912	0.654638	0.240212
ENSG00000165501.16	LRR1	0.284284	0.00575049	13	93	Yes	2.2693	3.5815	2.4832	1.3122	2.25654e-07	2.66477e-06	0.788982	0.50684
ENSG00000168904.14	LRRC28	0.0553051	0.598518	13	93	Yes	3.7888	4.2304	1.35811	0.4416	0.00596362	0.010874	1.38077	0.368273
ENSG00000106462.10	EZH2	0.425163	2.15629e-05	13	93	Yes	1.0363	3.7699	6.65113	2.7336	4.0215e-08	9.95986e-07	0.749911	0.417198
ENSG00000093167.17	LRRFIP2	-0.00752506	0.942929	13	93	Yes	4.8253	4.6809	0.904756	-0.1444	0.824686	0.840584	0.931288	0.843245
ENSG00000148356.13	LRSAM1	-0.0927246	0.376687	13	93	Yes	3.3814	3.6148	1.1756	0.2334	0.105646	0.136661	0.622822	0.204309
ENSG00000111144.9	LTA4H	0.138956	0.184054	13	93	Yes	5.5708	5.9649	1.31412	0.3941	0.00554002	0.0102335	0.434181	0.0305206
ENSG00000111321.10	LTBR	0.217744	0.0360227	13	93	Yes	5.9853	7.14	2.22638	1.1547	6.14112e-07	5.35607e-06	0.42652	0.0275519
ENSG00000007392.16	LUC7L	0.0638971	0.542863	13	93	Yes	3.8391	4.2743	1.3521	0.4352	0.00274106	0.00550871	0.749487	0.443992
ENSG00000248323.5	LUCAT1	-0.106224	0.310869	13	93	Yes	-5.0116	-0.5543	21.9675	4.4573	1.77505e-06	1.24292e-05	1.30028	0.461649
ENSG00000127603.23	MACF1	-0.0163937	0.876058	13	93	Yes	5.5066	6.4086	1.86865	0.902	0.0156287	0.0250419	1.03572	0.92128
ENSG00000179632.9	MAF1	0.235765	0.0229023	13	93	Yes	5.7469	6.5784	1.77953	0.8315	0.000237238	0.000680351	0.807218	0.553486
ENSG00000104774.12	MAN2B1	0.186983	0.0727049	13	93	Yes	4.8425	5.6514	1.75188	0.8089	0.015629	0.0250419	1.53463	0.227629
ENSG00000109323.8	MANBA	0.219939	0.0341464	13	93	Yes	3.1112	3.417	1.2361	0.3058	0.364364	0.406129	0.771659	0.466444
ENSG00000196236.12	XPNPEP3	0.425927	2.07641e-05	13	93	Yes	2.1702	3.3773	2.30873	1.2071	0.000121587	0.000382388	0.620502	0.193493
ENSG00000135525.18	MAP7	0.146428	0.161344	13	93	Yes	3.1637	4.5669	2.64488	1.4032	0.00985223	0.016941	0.853705	0.677983
ENSG00000188130.13	MAPK12	0.147381	0.158604	13	93	Yes	-0.1345	3.3911	11.5163	3.5256	1.88277e-07	2.37735e-06	0.743768	0.421023
ENSG00000125952.18	MAX	0.281436	0.00627927	13	93	Yes	4.8299	5.2021	1.29433	0.3722	0.00442628	0.00847201	0.88478	0.730713
ENSG00000151332.18	MBIP	0.20775	0.0456915	13	93	Yes	3.6838	4.2281	1.45831	0.5443	0.0298657	0.0437135	0.973532	0.938191
ENSG00000108963.17	DPH1	0.445705	7.56587e-06	13	93	Yes	3.5827	4.3855	1.74448	0.8028	0.002656	0.00537554	0.779279	0.487899
ENSG00000143437.20	ARNT	0.447108	7.0258e-06	13	93	Yes	3.945	4.4523	1.42139	0.5073	0.0873468	0.115462	0.793304	0.518708
ENSG00000090674.15	MCOLN1	0.0569449	0.587702	13	93	Yes	3.4543	4.0216	1.48175	0.5673	6.81686e-05	0.000236355	0.995043	0.988901
ENSG00000050393.11	MCUR1	0.285101	0.00560627	13	93	Yes	3.3703	4.1954	1.77166	0.8251	9.78362e-05	0.000323318	1.07964	0.832953
ENSG00000198625.12	MDM4	0.207564	0.0458906	13	93	Yes	3.3966	3.5349	1.10061	0.1383	0.768942	0.789472	0.703431	0.32778
ENSG00000169057.19	MECP2	0.27601	0.00740683	13	93	Yes	3.8126	4.4162	1.5195	0.6036	0.0138622	0.0227276	1.5129	0.250837
ENSG00000110497.14	AMBRA1	0.449125	6.31276e-06	13	93	Yes	3.055	3.47	1.3333	0.415	0.0313481	0.0454516	0.605758	0.177715
ENSG00000173402.11	DAG1	0.449938	6.04525e-06	13	93	Yes	5.3038	5.4493	1.10611	0.1455	0.996158	0.996158	1.00479	0.989247
ENSG00000133997.11	MED6	0.251993	0.014821	13	93	Yes	3.728	4.7253	1.99626	0.9973	2.84397e-07	3.15804e-06	0.594917	0.154601
ENSG00000146872.17	TLK2	0.427913	1.88153e-05	13	93	Yes	3.3633	4.5874	2.3361	1.2241	0.00456211	0.00859586	0.819477	0.57645
ENSG00000116688.16	MFN2	0.326049	0.00142563	13	93	Yes	5.0379	5.6471	1.52541	0.6092	0.0313756	0.0454516	0.801943	0.539112
ENSG00000092931.11	MFSD11	0.242974	0.0189378	13	93	Yes	3.6612	4.3848	1.6513	0.7236	0.000372544	0.000969793	0.780507	0.487772
ENSG00000167700.8	MFSD3	0.182827	0.0794144	13	93	Yes	2.2452	3.8116	2.96165	1.5664	0.000606256	0.00146123	0.998001	0.993862
ENSG00000138303.17	ASCC1	0.45465	4.69243e-06	13	93	Yes	3.8289	4.6341	1.74739	0.8052	0.000315632	0.000845014	0.739342	0.414648
ENSG00000180329.13	CCDC43	0.428578	1.82019e-05	13	93	Yes	2.8955	4.1986	2.46759	1.3031	1.45058e-07	2.01193e-06	0.563271	0.111639
ENSG00000198160.14	MIER1	0.170413	0.102437	13	93	Yes	3.7561	4.2304	1.38924	0.4743	0.0763647	0.102873	0.498601	0.0612695
ENSG00000141503.15	MINK1	-0.0503491	0.631735	13	93	Yes	5.2457	6.2217	1.967	0.976	0.000538955	0.00131779	0.771974	0.465364
ENSG00000116918.13	TSNAX	0.429265	1.75881e-05	13	93	Yes	3.3842	4.623	2.36002	1.2388	3.1722e-05	0.000125043	0.849737	0.644856
ENSG00000215386.10	MIR99AHG	0.0326938	0.755719	13	93	Yes	1.0503	1.4859	1.35247	0.4356	0.155425	0.191119	0.796905	0.522592
ENSG00000158411.10	MITD1	-0.0365852	0.72772	13	93	Yes	2.8562	4.3555	2.82706	1.4993	1.07483e-05	5.19604e-05	0.725339	0.373409
ENSG00000149428.18	HYOU1	0.456061	4.34627e-06	13	93	Yes	5.8253	6.1058	1.21462	0.2805	0.0295043	0.0433344	0.604385	0.180267
ENSG00000175193.12	PARL	0.429516	1.73683e-05	13	93	Yes	4.222	5.9505	3.31383	1.7285	7.95375e-10	4.48591e-08	1.24437	0.555899
ENSG00000133059.16	DSTYK	0.458445	3.81593e-06	13	93	Yes	1.8282	2.4439	1.5323	0.6157	0.00391892	0.00751794	0.715383	0.351121
ENSG00000101019.21	UQCC1	0.458464	3.81187e-06	13	93	Yes	3.7582	4.1812	1.34071	0.423	0.0552823	0.0755571	1.07777	0.835388
ENSG00000131626.15	PPFIA1	0.429791	1.71309e-05	13	93	Yes	3.9737	5.9163	3.84398	1.9426	1.65504e-06	1.19672e-05	0.956808	0.902528
ENSG00000196199.13	MPHOSPH8	-0.0501945	0.632784	13	93	Yes	4.2914	4.5249	1.17568	0.2335	0.969269	0.971566	0.934469	0.848674
ENSG00000154889.16	MPPE1	0.204406	0.0493716	13	93	Yes	4.1002	4.4203	1.24842	0.3201	0.589642	0.62668	1.4478	0.30473
ENSG00000042088.13	TDP1	0.433015	1.45652e-05	13	93	Yes	2.05	3.5994	2.92695	1.5494	2.5009e-07	2.85913e-06	0.315513	0.00305032
ENSG00000055950.16	MRPL43	0.195387	0.0605322	13	93	Yes	5.22	5.7418	1.43575	0.5218	0.00140902	0.00307224	0.87979	0.723774
ENSG00000162910.18	MRPL55	0.218782	0.0351244	13	93	Yes	4.7214	5.7869	2.0929	1.0655	6.20424e-08	1.22065e-06	1.03096	0.929952
ENSG00000113318.9	MSH3	0.29328	0.00432999	13	93	Yes	2.1638	2.872	1.63376	0.7082	0.00905089	0.0157241	0.957944	0.905791
ENSG00000066855.15	MTFR1	0.11754	0.26183	13	93	Yes	3.9346	4.6358	1.62586	0.7012	5.01785e-05	0.00018457	0.291796	0.00191817
ENSG00000148824.18	MTG1	0.30568	0.0028856	13	93	Yes	3.616	4.3177	1.62642	0.7017	0.00169054	0.00362993	0.513609	0.071951
ENSG00000087053.18	MTMR2	0.32288	0.00159603	13	93	Yes	3.6113	4.3155	1.62924	0.7042	0.0021233	0.00441355	0.35217	0.00593477
ENSG00000164168.7	TMEM184C	0.459575	3.58634e-06	13	93	Yes	3.335	3.7794	1.36075	0.4444	0.168423	0.205017	0.732617	0.386925
ENSG00000105486.13	LIG1	0.434816	1.32934e-05	13	93	Yes	2.1444	4.49	5.08272	2.3456	1.52861e-07	2.0527e-06	1.2775	0.494349
ENSG00000133657.14	ATP13A3	0.436232	1.23671e-05	13	93	Yes	5.1123	6.415	2.4669	1.3027	3.893e-06	2.24046e-05	0.974369	0.942123
ENSG00000059728.10	MXD1	-0.0461177	0.660689	13	93	Yes	3.4945	4.7071	2.31755	1.2126	0.0248843	0.0373928	2.00266	0.0654472
ENSG00000135111.14	TBX3	0.437667	1.14906e-05	13	93	Yes	1.4174	2.6255	2.31033	1.2081	0.0584141	0.0796634	0.653192	0.247044
ENSG00000126858.16	RHOT1	0.461913	3.15204e-06	13	93	Yes	3.637	4.38	1.67365	0.743	0.00274126	0.00550871	1.28706	0.480672
ENSG00000007944.14	MYLIP	0.306371	0.00281963	13	93	Yes	3.8431	3.5199	0.799295	-0.3232	0.529265	0.568221	1.16304	0.675086
ENSG00000140795.12	MYLK3	0.226719	0.0288614	13	93	Yes	-3.458	-4.035	0.670356	-0.577	0.0228407	0.0346916	1.26715	0.517003
ENSG00000138443.15	ABI2	0.438016	1.12864e-05	13	93	Yes	3.1129	4.5192	2.65057	1.4063	0.0035195	0.00679794	0.594503	0.150351
ENSG00000196535.14	MYO18A	-0.109891	0.294364	13	93	Yes	5.1069	4.8365	0.82909	-0.2704	0.82094	0.837774	1.08156	0.827151
ENSG00000196586.13	MYO6	0.130975	0.210791	13	93	Yes	4.1368	4.3227	1.13753	0.1859	0.934753	0.94143	0.815468	0.568997
ENSG00000173559.12	NABP1	-0.315002	0.00210236	13	93	Yes	2.7679	3.9543	2.27584	1.1864	0.00013673	0.000422166	0.897747	0.764369
ENSG00000143164.15	DCAF6	0.464874	2.67289e-06	13	93	Yes	5.0527	5.4967	1.36037	0.444	0.10257	0.132885	0.86859	0.691768
ENSG00000109065.11	NAT9	0.191512	0.0659219	13	93	Yes	2.7051	3.9002	2.28961	1.1951	2.35612e-05	9.86773e-05	0.826698	0.591865
ENSG00000166833.19	NAV2	0.168668	0.106055	13	93	Yes	3.1261	3.9204	1.73424	0.7943	0.0779782	0.104548	1.01302	0.97092
ENSG00000104320.13	NBN	0.326237	0.00141605	13	93	Yes	3.5766	4.5711	1.99239	0.9945	0.00867627	0.015197	0.414577	0.0166053
ENSG00000136937.12	NCBP1	0.264223	0.0104893	13	93	Yes	3.1442	4.067	1.89579	0.9228	0.00134017	0.00293726	0.941231	0.864726
ENSG00000187522.13	HSPA14	0.464977	2.65754e-06	13	93	Yes	3.5971	4.5205	1.89658	0.9234	5.44789e-05	0.000196124	0.310523	0.00217389
ENSG00000151292.17	CSNK1G3	0.465008	2.65293e-06	13	93	Yes	3.0393	3.8621	1.76884	0.8228	0.0205392	0.0315362	1.06905	0.853044
ENSG00000186566.11	GPATCH8	0.467169	2.34978e-06	13	93	Yes	3.4713	4.4384	1.95491	0.9671	0.000876772	0.00202664	0.696505	0.309729
ENSG00000090266.12	NDUFB2	0.00371492	0.971808	13	93	Yes	6.5546	6.9185	1.2869	0.3639	0.00447972	0.008505	1.32549	0.450474
ENSG00000102908.20	NFAT5	0.346813	0.000660047	13	93	Yes	3.2112	3.8729	1.58195	0.6617	0.0745801	0.10079	0.505651	0.0663442
ENSG00000151092.16	NGLY1	0.0933329	0.373551	13	93	Yes	3.5174	3.4752	0.971173	-0.0422	0.877529	0.890156	0.962032	0.913451
ENSG00000140157.14	NIPA2	0.295434	0.00404036	13	93	Yes	4.4516	5.3056	1.80751	0.854	0.0012441	0.00274806	0.773236	0.469479
ENSG00000010322.15	NISCH	0.261086	0.0114786	13	93	Yes	4.7719	4.722	0.966003	-0.0499	0.386039	0.428034	1.2694	0.502778
ENSG00000114857.17	NKTR	-0.00155422	0.988203	13	93	Yes	4.2366	3.9552	0.822792	-0.2814	0.671726	0.700716	0.608748	0.16684
ENSG00000114439.18	BBX	0.43962	1.03912e-05	13	93	Yes	3.0127	4.1708	2.23163	1.1581	0.00956064	0.0165405	0.765957	0.466823
ENSG00000173692.12	PSMD1	0.467799	2.26777e-06	13	93	Yes	5.3803	6.3118	1.90726	0.9315	0.000635526	0.00151027	0.976574	0.947316
ENSG00000185164.14	NOMO2	0.252497	0.0146157	13	93	Yes	5.5641	6.5262	1.94814	0.9621	8.66708e-06	4.33867e-05	1.26008	0.524483
ENSG00000142546.13	NOSIP	0.0357289	0.733852	13	93	Yes	4.6776	5.2649	1.50243	0.5873	0.000121582	0.000382388	1.3067	0.45761
ENSG00000158796.16	DEDD	0.46912	2.10453e-06	13	93	Yes	4.4842	5.1918	1.63309	0.7076	5.94095e-05	0.000209419	0.750013	0.418505
ENSG00000037474.14	NSUN2	0.221038	0.0332382	13	93	Yes	4.1748	5.6651	2.80947	1.4903	1.02049e-09	5.07846e-08	0.59139	0.151759
ENSG00000076685.18	NT5C2	0.271546	0.00846478	13	93	Yes	5.3636	5.3456	0.987601	-0.018	0.159672	0.195772	1.05593	0.878662
ENSG00000122643.18	NT5C3A	-0.0583556	0.578468	13	93	Yes	3.5547	4.9388	2.61009	1.3841	0.000922414	0.00212055	0.756878	0.436328
ENSG00000070081.15	NUCB2	0.119112	0.255457	13	93	Yes	5.9998	5.4657	0.690589	-0.5341	0.0248843	0.0373928	1.30042	0.468814
ENSG00000170917.13	NUDT6	0.230157	0.0264582	13	93	Yes	0.8726	1.2023	1.25675	0.3297	0.180635	0.217999	0.876404	0.714346
ENSG00000140876.11	NUDT7	0.139478	0.182397	13	93	Yes	1.674	2.5804	1.87436	0.9064	0.0160469	0.0255663	1.38455	0.363805
ENSG00000263001.5	GTF2I	0.47007	1.99403e-06	13	93	Yes	6.2213	7.0101	1.72764	0.7888	0.000112873	0.000364468	0.9022	0.770425
ENSG00000133961.19	NUMB	0.132151	0.206687	13	93	Yes	5.0383	5.5164	1.39291	0.4781	0.0921155	0.120821	0.575959	0.12293
ENSG00000204120.14	GIGYF2	0.470554	1.93986e-06	13	93	Yes	4.3321	4.5868	1.19309	0.2547	0.375573	0.417522	0.80373	0.541067
ENSG00000185009.12	AP3M1	0.470758	1.91738e-06	13	93	Yes	4.3321	4.6894	1.28103	0.3573	0.159671	0.195772	0.739003	0.412178
ENSG00000223482.7	NUTM2A-AS1	0.145601	0.163751	13	93	Yes	3.9318	4.6288	1.62113	0.697	0.000339843	0.000895662	0.679958	0.294449
ENSG00000225484.6	NUTM2B-AS1	0.111766	0.286153	13	93	Yes	3.2127	4.2165	2.00527	1.0038	0.000216926	0.00062849	0.547441	0.101608
ENSG00000099330.8	OCEL1	-0.0231062	0.825993	13	93	Yes	3.0757	3.1892	1.08185	0.1135	0.512512	0.553042	0.718627	0.358923
ENSG00000105953.14	OGDH	0.205054	0.0486407	13	93	Yes	6.0764	6.1675	1.06518	0.0911	0.486368	0.529559	0.679112	0.277935
ENSG00000147162.13	OGT	0.115631	0.269711	13	93	Yes	4.9612	5.2445	1.21698	0.2833	0.131633	0.165347	1.0485	0.896541
ENSG00000122566.20	HNRNPA2B1	0.439861	1.02626e-05	13	93	Yes	7.6619	9.1696	2.84356	1.5077	4.12051e-08	9.95986e-07	0.78014	0.49939
ENSG00000123240.16	OPTN	-0.144165	0.167991	13	93	Yes	4.3951	5.4125	2.02427	1.0174	0.0374917	0.0532181	1.03694	0.917831
ENSG00000092094.10	OSGEP	0.209986	0.0433596	13	93	Yes	3.3134	4.131	1.76247	0.8176	0.00174696	0.00372274	1.12387	0.740465
ENSG00000132589.15	FLOT2	0.471842	1.8024e-06	13	93	Yes	5.3449	6.1655	1.76614	0.8206	0.000337765	0.000892967	1.19818	0.620163
ENSG00000122884.12	P4HA1	0.287075	0.00527095	13	93	Yes	3.2602	4.7887	2.88486	1.5285	0.00013673	0.000422166	0.401816	0.0181775
ENSG00000090621.13	PABPC4	0.096701	0.356476	13	93	Yes	6.8262	7.3873	1.47539	0.5611	2.45904e-05	0.000101978	0.685901	0.294265
ENSG00000129116.17	PALLD	0.184408	0.0768072	13	93	Yes	5.4162	6.8411	2.68496	1.4249	0.0625597	0.0849527	1.02243	0.952372
ENSG00000145730.20	PAM	-0.0957921	0.361035	13	93	Yes	5.4842	6.035	1.4649	0.5508	0.168423	0.205017	0.850545	0.66014
ENSG00000129315.9	CCNT1	0.473243	1.66328e-06	13	93	Yes	2.694	3.3321	1.55628	0.6381	0.00720557	0.0128878	0.778813	0.495786
ENSG00000066279.16	ASPM	0.440043	1.01665e-05	13	93	Yes	0.6699	3.8925	9.33468	3.2226	3.39784e-11	9.58192e-09	0.578742	0.131313
ENSG00000144381.16	HSPD1	0.441467	9.44326e-06	13	93	Yes	6.6602	7.8731	2.31803	1.2129	7.54281e-05	0.000260458	0.772286	0.469521
ENSG00000123562.16	MORF4L2	0.442792	8.81391e-06	13	93	Yes	6.4142	7.585	2.25137	1.1708	0.000337765	0.000892967	0.992389	0.985146
ENSG00000185630.18	PBX1	0.302915	0.00316368	13	93	Yes	4.0636	3.7291	0.793059	-0.3345	0.609728	0.645594	1.01208	0.97489
ENSG00000173599.13	PC	0.190395	0.0675444	13	93	Yes	2.96	4.8973	3.82988	1.9373	7.3467e-06	3.88457e-05	0.783705	0.492212
ENSG00000100889.11	PCK2	0.2365	0.022468	13	93	Yes	3.1685	4.0436	1.83414	0.8751	0.000948704	0.0021692	1.03453	0.926026
ENSG00000249915.7	PDCD6	0.0818581	0.435364	13	93	Yes	5.0242	6.6478	3.08143	1.6236	5.72332e-06	3.12383e-05	0.634521	0.222878
ENSG00000170248.13	PDCD6IP	0.0612195	0.559933	13	93	Yes	6.3839	6.8225	1.35529	0.4386	0.563345	0.600996	0.704991	0.327366
ENSG00000112541.13	PDE10A	0.126948	0.225282	13	93	Yes	-0.0574	-0.4719	0.750279	-0.4145	0.65771	0.687817	1.05173	0.889706
ENSG00000115760.13	BIRC6	0.474434	1.55319e-06	13	93	Yes	4.4357	5.2828	1.79888	0.8471	0.0392929	0.0555882	1.23178	0.558725
ENSG00000005882.11	PDK2	0.260289	0.0117426	13	93	Yes	4.5318	4.7323	1.1491	0.2005	0.529265	0.568221	1.13042	0.732662
ENSG00000163110.14	PDLIM5	0.255074	0.0136044	13	93	Yes	5.6554	5.6904	1.02456	0.035	0.780008	0.799863	0.863367	0.677135
ENSG00000196923.13	PDLIM7	0.00966215	0.926761	13	93	Yes	4.2518	6.4416	4.56242	2.1898	0.00194624	0.00410603	1.37816	0.389499
ENSG00000160209.18	PDXK	0.0310206	0.767859	13	93	Yes	5.0786	5.8148	1.66578	0.7362	0.0058143	0.0107166	0.957374	0.904724
ENSG00000124299.13	PEPD	0.144767	0.166203	13	93	Yes	4.3723	5.254	1.84255	0.8817	0.012612	0.0209222	1.20041	0.616019
ENSG00000141959.16	PFKL	0.28589	0.0054701	13	93	Yes	5.7134	6.4804	1.70173	0.767	0.0175305	0.0274569	0.822842	0.584655
ENSG00000013375.15	PGM3	0.18609	0.0741075	13	93	Yes	3.2049	4.0118	1.74945	0.8069	0.0295038	0.0433344	0.635567	0.22445
ENSG00000163374.19	YY1AP1	0.474469	1.54997e-06	13	93	Yes	5.4026	5.774	1.29361	0.3714	0.0133141	0.0220426	1.23004	0.567393
ENSG00000204138.12	PHACTR4	0.23321	0.0244686	13	93	Yes	4.14	4.8778	1.66763	0.7378	0.0164752	0.0261992	0.627586	0.190975
ENSG00000111752.10	PHC1	0.279213	0.00672135	13	93	Yes	3.0411	3.66	1.5357	0.6189	0.307291	0.34989	0.932834	0.845065
ENSG00000128513.14	POT1	0.444656	7.9945e-06	13	93	Yes	2.7051	3.8973	2.28501	1.1922	3.45078e-05	0.000134533	0.492078	0.0497832
ENSG00000135365.15	PHF21A	0.329803	0.00124519	13	93	Yes	3.4791	4.2943	1.75954	0.8152	0.00237605	0.00487898	0.667162	0.254834
ENSG00000100281.13	HMGXB4	0.453898	4.88718e-06	13	93	Yes	2.9338	4.2593	2.5062	1.3255	9.95082e-08	1.75383e-06	0.680956	0.290502
ENSG00000006576.16	PHTF2	0.246932	0.0170237	13	93	Yes	1.7053	3.8157	4.31811	2.1104	1.52898e-05	6.80799e-05	0.443658	0.0290819
ENSG00000198815.8	FOXJ3	0.476801	1.3543e-06	13	93	Yes	3.7888	4.4706	1.60414	0.6818	0.0242386	0.0365524	0.531756	0.0872957
ENSG00000127445.13	PIN1	0.158268	0.129721	13	93	Yes	4.6832	5.6442	1.94666	0.961	8.50886e-05	0.000286793	0.967023	0.930028
ENSG00000179912.19	R3HDM2	0.477234	1.32067e-06	13	93	Yes	4.4945	5.2593	1.69913	0.7648	0.0251373	0.0376392	0.580559	0.137682
ENSG00000168734.13	PKIG	0.0472597	0.652823	13	93	Yes	3.3842	4.4463	2.08797	1.0621	0.0463972	0.0642423	1.1419	0.729976
ENSG00000116711.9	PLA2G4A	0.100167	0.339418	13	93	Yes	1.3051	2.8055	2.82921	1.5004	0.131731	0.165347	0.706609	0.3318
ENSG00000052126.14	PLEKHA5	0.122235	0.243115	13	93	Yes	3.309	4.208	1.86477	0.899	0.195176	0.233879	0.678834	0.295926
ENSG00000107020.9	PLGRKT	-0.0274803	0.793726	13	93	Yes	3.6184	4.0841	1.38099	0.4657	0.00449378	0.008505	0.368088	0.00740393
ENSG00000152952.11	PLOD2	0.273238	0.00804911	13	93	Yes	3.5523	5.582	4.0832	2.0297	5.94095e-05	0.000209419	0.939552	0.861949
ENSG00000188313.12	PLSCR1	0.0465852	0.657465	13	93	Yes	4.6183	6.4004	3.43926	1.7821	2.17135e-05	9.1848e-05	0.933111	0.849127
ENSG00000165688.11	PMPCA	0.287866	0.00514174	13	93	Yes	3.864	4.6809	1.76162	0.8169	0.000489239	0.00121734	0.784447	0.495217
ENSG00000089280.18	FUS	0.455788	4.41134e-06	13	93	Yes	5.7885	7.5667	3.42998	1.7782	7.09503e-08	1.33387e-06	0.641313	0.231086
ENSG00000039650.9	PNKP	0.288822	0.00498923	13	93	Yes	3.8621	4.8983	2.05082	1.0362	4.43226e-05	0.000168155	1.37242	0.375784
ENSG00000032444.15	PNPLA6	0.0084952	0.935587	13	93	Yes	4.4142	5.0644	1.56939	0.6502	0.000736056	0.00172494	1.13069	0.73039
ENSG00000161203.13	AP2M1	0.456042	4.35081e-06	13	93	Yes	7.084	8.5233	2.71189	1.4393	2.58744e-08	7.54819e-07	1.70286	0.144002
ENSG00000139323.13	POC1B	0.322824	0.00159921	13	93	Yes	3.1011	3.2707	1.12475	0.1696	0.362734	0.404845	0.792423	0.520083
ENSG00000128567.16	PODXL	0.333268	0.00109734	13	93	Yes	3.4088	3.4061	0.99813	-0.0027	0.630112	0.663028	1.15314	0.696576
ENSG00000070501.11	POLB	0.256938	0.0129117	13	93	Yes	2.93	4.711	3.43664	1.781	1.18292e-08	4.35109e-07	0.71049	0.337346
ENSG00000187741.14	FANCA	0.456676	4.20333e-06	13	93	Yes	1.9302	4.6514	6.59421	2.7212	3.66954e-07	3.74028e-06	0.618259	0.190684
ENSG00000071553.16	ATP6AP1	0.458783	3.74566e-06	13	93	Yes	5.4591	6.5478	2.12682	1.0887	1.09759e-05	5.2759e-05	1.21685	0.583442
ENSG00000081721.11	DUSP12	0.458929	3.71591e-06	13	93	Yes	2.8178	4.1539	2.52468	1.3361	3.60972e-06	2.12071e-05	0.780781	0.488753
ENSG00000130714.15	POMT1	0.140607	0.178846	13	93	Yes	2.8955	3.3148	1.33728	0.4193	0.2002	0.238885	1.38251	0.361256
ENSG00000065150.18	IPO5	0.482044	9.96251e-07	13	93	Yes	5.5233	5.9718	1.36462	0.4485	0.0421316	0.0589146	0.853446	0.655138
ENSG00000100296.13	THOC5	0.489855	6.24535e-07	13	93	Yes	3.7453	4.6606	1.88596	0.9153	4.59609e-05	0.000172048	0.728814	0.375695
ENSG00000143493.12	INTS7	0.460025	3.49844e-06	13	93	Yes	2.8542	4.3758	2.87109	1.5216	5.63006e-07	5.01372e-06	0.698518	0.330871
ENSG00000143847.15	PPFIA4	0.201986	0.0521856	13	93	Yes	-2.0529	0.547	6.06245	2.5999	8.16801e-05	0.000278865	0.884323	0.730273
ENSG00000110841.13	PPFIBP1	0.13659	0.191708	13	93	Yes	4.3191	5.1449	1.77252	0.8258	0.0262192	0.0389833	0.476791	0.0450816
ENSG00000143815.14	LBR	0.49072	5.92614e-07	13	93	Yes	4.3413	4.964	1.53975	0.6227	0.0239111	0.0361228	0.645301	0.22263
ENSG00000240344.8	PPIL3	0.158314	0.129608	13	93	Yes	3.4048	4.4297	2.03482	1.0249	0.00944097	0.0163669	0.691542	0.307414
ENSG00000145725.19	PPIP5K2	0.28501	0.00562212	13	93	Yes	3.5224	4.0233	1.4151	0.5009	0.109865	0.141254	1.33993	0.410673
ENSG00000058272.15	PPP1R12A	0.0488484	0.641943	13	93	Yes	4.4223	5.5635	2.20564	1.1412	0.0517112	0.0709038	1.02529	0.943776
ENSG00000158528.11	PPP1R9A	0.189813	0.0684041	13	93	Yes	1.3846	-2.4659	0.0693241	-3.8505	7.12828e-06	3.8411e-05	1.66569	0.15549
ENSG00000073711.10	PPP2R3A	0.212762	0.0406028	13	93	Yes	3.0199	3.4543	1.35135	0.4344	0.0267446	0.0396947	1.56204	0.210965
ENSG00000138814.16	PPP3CA	0.319047	0.00182669	13	93	Yes	3.6324	4.232	1.5153	0.5996	0.136738	0.170872	0.821967	0.583881
ENSG00000108506.11	INTS2	0.464619	2.71138e-06	13	93	Yes	1.7097	2.8819	2.25355	1.1722	0.000789102	0.00183906	0.695365	0.317767
ENSG00000137509.10	PRCP	0.0505263	0.630534	13	93	Yes	4.5964	5.4009	1.74654	0.8045	0.00506726	0.00946336	0.936436	0.858462
ENSG00000114988.11	LMAN2L	0.467362	2.32437e-06	13	93	Yes	2.5683	3.8886	2.49718	1.3203	0.000439028	0.00111873	0.577256	0.124328
ENSG00000085274.15	MYNN	0.47368	1.62208e-06	13	93	Yes	2.5188	3.867	2.54594	1.3482	1.98372e-05	8.56238e-05	1.33348	0.418742
ENSG00000068489.12	PRR11	0.474371	1.55876e-06	13	93	Yes	1.0433	4.5249	11.1703	3.4816	3.48781e-07	3.64282e-06	0.2422	0.000439439
ENSG00000185246.17	PRPF39	0.110625	0.291129	13	93	Yes	3.245	3.9147	1.59074	0.6697	0.000277077	0.000761061	0.964099	0.91806
ENSG00000112739.16	PRPF4B	0.252488	0.0146193	13	93	Yes	4.2661	4.9552	1.61228	0.6891	0.0166933	0.0263973	0.939209	0.858422
ENSG00000137807.13	KIF23	0.474573	1.54073e-06	13	93	Yes	1.1447	4.5079	10.2902	3.3632	1.96482e-08	6.92598e-07	0.612177	0.17106
ENSG00000101266.16	CSNK2A1	0.499847	3.37791e-07	13	93	Yes	5.2388	6.049	1.75345	0.8102	5.94095e-05	0.000209419	1.00225	0.996863
ENSG00000115966.16	ATF2	0.47566	1.447e-06	13	93	Yes	3.5657	4.5705	2.00667	1.0048	0.0152442	0.024659	0.841668	0.626919
ENSG00000137309.19	HMGA1	0.477784	1.27905e-06	13	93	Yes	4.9232	8.4415	11.4581	3.5183	0.000516982	0.00127142	0.657954	0.247639
ENSG00000196367.12	TRRAP	0.479396	1.16409e-06	13	93	Yes	2.945	3.9847	2.0558	1.0397	0.000379458	0.000981717	0.895227	0.758501
ENSG00000119314.15	PTBP3	0.1885	0.0703737	13	93	Yes	4.251	5.9647	3.28001	1.7137	0.000186259	0.000556802	0.942834	0.870545
ENSG00000148334.14	PTGES2	0.285157	0.00559646	13	93	Yes	4.7666	5.5345	1.70279	0.7679	0.000118412	0.000376602	0.611433	0.172163
ENSG00000143190.21	POU2F1	0.502324	2.89178e-07	13	93	Yes	2.5163	3.453	1.91414	0.9367	5.46711e-06	3.00369e-05	0.839036	0.627015
ENSG00000127947.15	PTPN12	0.0374089	0.721837	13	93	Yes	4.4855	6.1326	3.13203	1.6471	1.28136e-07	1.97096e-06	0.434942	0.023531
ENSG00000111679.16	PTPN6	-0.00500762	0.962004	13	93	Yes	3.6254	5.0989	2.77695	1.4735	5.46771e-06	3.00369e-05	1.2787	0.510629
ENSG00000099942.12	CRKL	0.479802	1.13675e-06	13	93	Yes	4.2593	5.3281	2.09769	1.0688	8.59899e-06	4.33867e-05	0.800517	0.532136
ENSG00000249859.7	PVT1	0.132725	0.204706	13	93	Yes	3.0163	5.4303	5.3295	2.414	2.07727e-08	7.02949e-07	0.459184	0.0419869
ENSG00000165480.15	SKA3	0.479999	1.12367e-06	13	93	Yes	-0.1828	3.4424	12.3394	3.6252	1.52839e-07	2.0527e-06	0.612123	0.184261
ENSG00000213339.8	QTRT1	0.239483	0.0207773	13	93	Yes	3.4894	4.7507	2.39712	1.2613	6.7032e-07	5.61476e-06	0.762429	0.446984
ENSG00000162063.12	CCNF	0.48064	1.08221e-06	13	93	Yes	0.9789	3.5337	5.87586	2.5548	5.62933e-07	5.01372e-06	0.753475	0.42807
ENSG00000122952.16	ZWINT	0.490047	6.173e-07	13	93	Yes	2.7292	4.848	4.34333	2.1188	3.35806e-07	3.5961e-06	0.547404	0.106351
ENSG00000107560.10	RAB11FIP2	0.272847	0.00814354	13	93	Yes	3.2496	2.2543	0.501632	-0.9953	0.00205552	0.00429454	0.791966	0.518308
ENSG00000124839.12	RAB17	0.233701	0.0241608	13	93	Yes	3.5982	0.3907	0.108255	-3.2075	0.000200921	0.000590533	1.60026	0.19286
ENSG00000167964.12	RAB26	0.00942219	0.928575	13	93	Yes	1.3051	0.434	0.54673	-0.8711	0.426845	0.468367	1.18874	0.627827
ENSG00000157869.14	RAB28	0.297098	0.0038284	13	93	Yes	2.561	3.2189	1.57778	0.6579	0.0136771	0.022512	0.844546	0.636718
ENSG00000117280.12	RAB29	0.140797	0.178253	13	93	Yes	1.692	3.162	2.77022	1.47	0.00660373	0.0119121	0.9351	0.84883
ENSG00000136933.16	RABEPK	0.162255	0.120212	13	93	Yes	2.5852	4.0799	2.81806	1.4947	4.72352e-07	4.34359e-06	0.581818	0.131503
ENSG00000100227.17	POLDIP3	0.50613	2.27211e-07	13	93	Yes	4.7576	5.2709	1.42731	0.5133	0.0170512	0.0268128	0.635355	0.205043
ENSG00000113522.13	RAD50	0.233019	0.0245891	13	93	Yes	3.7028	4.2609	1.47233	0.5581	0.0255444	0.0380468	0.746338	0.42158
ENSG00000140694.16	PARN	0.491092	5.79373e-07	13	93	Yes	3.623	4.7893	2.24435	1.1663	1.30643e-05	6.08094e-05	1.38114	0.360427
ENSG00000051180.16	RAD51	0.491926	5.5072e-07	13	93	Yes	-0.4921	3.6277	17.3853	4.1198	9.51301e-08	1.71234e-06	0.4611	0.0404804
ENSG00000186432.8	KPNA4	0.496049	4.27656e-07	13	93	Yes	4.1482	5.3385	2.282	1.1903	0.000327534	0.000871364	1.06342	0.864682
ENSG00000017797.11	RALBP1	0.175554	0.0923401	13	93	Yes	5.3498	5.6023	1.19127	0.2525	0.0217955	0.0332234	0.521749	0.0765496
ENSG00000205531.12	NAP1L4	0.513427	1.41914e-07	13	93	Yes	5.2582	6.1765	1.88989	0.9183	2.16246e-05	9.1848e-05	0.65758	0.237726
ENSG00000146282.17	RARS2	0.329465	0.00126058	13	93	Yes	3.4765	4.2676	1.73039	0.7911	0.019262	0.0297914	0.471843	0.0452694
ENSG00000122257.18	RBBP6	0.332225	0.00114008	13	93	Yes	4.1236	5.1161	1.98963	0.9925	0.00102241	0.00230655	1.10221	0.786146
ENSG00000198720.12	ANKRD13B	0.49818	3.74781e-07	13	93	Yes	1.2147	3.5535	5.05882	2.3388	4.76479e-06	2.68734e-05	0.931184	0.839439
ENSG00000107745.16	MICU1	0.516162	1.18623e-07	13	93	Yes	3.9346	4.6433	1.63433	0.7087	0.219449	0.260384	0.545859	0.0952472
ENSG00000006125.16	AP2B1	0.516305	1.17509e-07	13	93	Yes	5.5317	5.9914	1.37526	0.4597	0.306518	0.34948	0.582167	0.154421
ENSG00000131051.20	RBM39	0.227504	0.0282972	13	93	Yes	6.1597	6.9898	1.77781	0.8301	0.000585447	0.00141511	0.841938	0.628692
ENSG00000204371.11	EHMT2	0.499747	3.39909e-07	13	93	Yes	4.182	5.4165	2.353	1.2345	3.75953e-08	9.63806e-07	1.07522	0.840769
ENSG00000104064.16	GABPB1	0.50033	3.27751e-07	13	93	Yes	2.6464	4.0488	2.64341	1.4024	7.51438e-06	3.92417e-05	0.728328	0.385194
ENSG00000163006.11	CCDC138	0.500452	3.25253e-07	13	93	Yes	0.5568	2.3048	3.35893	1.748	2.25536e-06	1.47971e-05	0.450948	0.0268194
ENSG00000135002.11	RFK	0.031577	0.763815	13	93	Yes	3.6578	3.5337	0.917576	-0.1241	0.203608	0.241927	0.668374	0.259103
ENSG00000131374.14	TBC1D5	0.518625	1.00804e-07	13	93	Yes	3.668	4.0884	1.3383	0.4204	0.325905	0.36762	0.554682	0.112428
ENSG00000064490.13	RFXANK	0.0634222	0.545872	13	93	Yes	4.0969	5.3899	2.45037	1.293	6.90687e-08	1.328e-06	1.2114	0.605573
ENSG00000167550.10	RHEBL1	0.295905	0.00397935	13	93	Yes	-2.8262	0.3346	8.94325	3.1608	1.73943e-07	2.29117e-06	0.984386	0.967642
ENSG00000004487.15	KDM1A	0.502204	2.91368e-07	13	93	Yes	4.281	5.7785	2.82353	1.4975	4.55761e-07	4.23707e-06	0.700883	0.336616
ENSG00000166532.15	RIMKLB	0.119318	0.254629	13	93	Yes	2.1313	3.3577	2.33982	1.2264	0.00102238	0.00230655	0.670251	0.270947
ENSG00000124784.8	RIOK1	0.282605	0.00605723	13	93	Yes	2.9581	4.166	2.31001	1.2079	8.38306e-08	1.54175e-06	0.587489	0.157063
ENSG00000143622.10	RIT1	0.1916	0.0657945	13	93	Yes	3.5022	4.6041	2.14637	1.1019	0.000159697	0.000485983	1.27137	0.511265
ENSG00000145916.18	RMND5B	0.104292	0.319798	13	93	Yes	3.9118	4.3889	1.39194	0.4771	0.56747	0.604634	0.680705	0.279631
ENSG00000258818.3	RNASE4	-0.174575	0.0941999	13	93	Yes	5.1635	2.5731	0.16604	-2.5904	6.70277e-07	5.61476e-06	1.05069	0.89266
ENSG00000136104.18	RNASEH2B	0.255146	0.0135773	13	93	Yes	3.4451	4.6994	2.38551	1.2543	5.44789e-05	0.000196124	1.18741	0.63294
ENSG00000026297.15	RNASET2	0.0350681	0.738596	13	93	Yes	5.0492	4.9915	0.960795	-0.0577	0.498434	0.539917	1.06488	0.857571
ENSG00000115963.13	RND3	-0.0602325	0.566288	13	93	Yes	3.29	5.2683	3.94029	1.9783	0.011097	0.0187387	0.638986	0.21528
ENSG00000101236.16	RNF24	0.30596	0.00285871	13	93	Yes	2.9432	3.7094	1.70078	0.7662	0.0338315	0.0487588	1.1098	0.772987
ENSG00000115163.14	CENPA	0.503801	2.63434e-07	13	93	Yes	0.5069	3.9856	11.1479	3.4787	2.32067e-08	7.54819e-07	0.649308	0.229663
ENSG00000119977.20	TCTN3	0.521151	8.51906e-08	13	93	Yes	3.3605	4.3068	1.92692	0.9463	0.0152197	0.024659	0.824933	0.586469
ENSG00000133026.12	MYH10	0.504847	2.46529e-07	13	93	Yes	2.4649	4.4483	3.95424	1.9834	1.55119e-05	6.87073e-05	0.49597	0.0561486
ENSG00000075218.18	GTSE1	0.505151	2.41814e-07	13	93	Yes	-0.1031	3.5875	12.9116	3.6906	2.84358e-07	3.15804e-06	0.546375	0.0948039
ENSG00000129197.14	RPAIN	0.290719	0.00469855	13	93	Yes	3.3979	4.0549	1.5768	0.657	0.000987984	0.00224687	0.898359	0.761903
ENSG00000142541.16	RPL13A	0.0509874	0.627414	13	93	Yes	10.1405	10.578	1.35426	0.4375	0.0829825	0.110209	0.843634	0.632887
ENSG00000138035.14	PNPT1	0.505837	2.31493e-07	13	93	Yes	2.5731	4.2766	3.2569	1.7035	2.0884e-07	2.52398e-06	0.925197	0.826042
ENSG00000140988.15	RPS2	0.11594	0.268425	13	93	Yes	9.4585	11.166	3.26594	1.7075	5.09648e-05	0.00018665	0.532313	0.088046
ENSG00000118181.10	RPS25	-0.183988	0.0774928	13	93	Yes	8.8646	9.2257	1.2844	0.3611	0.0373532	0.0531107	0.711005	0.346201
ENSG00000117676.13	RPS6KA1	0.237014	0.022169	13	93	Yes	3.3577	4.8625	2.83785	1.5048	0.0208041	0.0318845	1.00512	0.986892
ENSG00000125844.15	RRBP1	0.152925	0.14335	13	93	Yes	6.0197	6.4676	1.36405	0.4479	0.498434	0.539917	0.659321	0.246089
ENSG00000105221.16	AKT2	0.510555	1.71015e-07	13	93	Yes	5.2899	6.4285	2.20167	1.1386	0.011097	0.0187387	0.676176	0.269444
ENSG00000125744.11	RTN2	0.0178505	0.865144	13	93	Yes	2.3222	3.1179	1.73592	0.7957	0.0985796	0.128503	0.81424	0.568154
ENSG00000115310.17	RTN4	0.0141981	0.892551	13	93	Yes	6.8247	7.5581	1.66255	0.7334	0.00102589	0.00230826	1.68833	0.155614
ENSG00000174197.16	MGA	0.524839	6.64683e-08	13	93	Yes	2.4252	3.1685	1.674	0.7433	0.0349219	0.0499897	0.569479	0.129748
ENSG00000122481.16	RWDD3	0.0425159	0.685737	13	93	Yes	2.6325	3.309	1.59826	0.6765	0.000525716	0.00128915	1.04732	0.896553
ENSG00000177302.14	TOP3A	0.525393	6.40215e-08	13	93	Yes	3.1987	4.1867	1.98343	0.988	3.59831e-05	0.000139641	0.80554	0.54342
ENSG00000156671.12	SAMD8	0.195882	0.0598709	13	93	Yes	2.6828	3.6589	1.96714	0.9761	0.00320646	0.00630882	0.853519	0.66421
ENSG00000132153.14	DHX30	0.52597	6.15614e-08	13	93	Yes	4.5098	4.9987	1.40337	0.4889	0.11202	0.143589	1.04409	0.906566
ENSG00000246273.6	SBF2-AS1	0.0152524	0.884626	13	93	Yes	0.8488	2.4252	2.98225	1.5764	5.342e-06	2.97324e-05	0.470912	0.0358538
ENSG00000109118.13	PHF12	0.510922	1.67003e-07	13	93	Yes	3.6277	4.8284	2.29851	1.2007	0.0101239	0.0173729	0.955326	0.89994
ENSG00000141295.13	SCRN2	0.0839268	0.423811	13	93	Yes	2.7615	3.5449	1.72118	0.7834	0.000352597	0.00092352	0.767618	0.463965
ENSG00000093183.13	SEC22C	0.238563	0.0212868	13	93	Yes	3.637	3.6714	1.02413	0.0344	0.482	0.525479	0.739417	0.404811
ENSG00000138674.16	SEC31A	0.127183	0.22442	13	93	Yes	6.2677	6.9087	1.55941	0.641	0.095982	0.125504	0.518429	0.0799294
ENSG00000138593.8	SECISBP2L	0.0920382	0.380245	13	93	Yes	3.7518	3.0808	0.628071	-0.671	0.00278479	0.00558278	0.623174	0.2014
ENSG00000124570.17	SERPINB6	-0.0679533	0.5175	13	93	Yes	5.2836	5.4712	1.13887	0.1876	0.731758	0.754717	1.35568	0.396286
ENSG00000048991.16	R3HDM1	0.512623	1.49545e-07	13	93	Yes	3.2929	4.8131	2.86831	1.5202	0.000172467	0.000519242	0.607633	0.162864
ENSG00000007202.14	KIAA0100	0.527995	5.36256e-08	13	93	Yes	5.4081	5.7129	1.23525	0.3048	0.224077	0.264761	0.493829	0.056638
ENSG00000090372.14	STRN4	0.529845	4.72345e-08	13	93	Yes	5.0326	5.9505	1.88936	0.9179	0.000179254	0.000537762	0.809147	0.551611
ENSG00000182944.17	EWSR1	0.514376	1.33381e-07	13	93	Yes	6.0551	7.2895	2.35283	1.2344	2.47411e-06	1.57376e-05	0.591301	0.147508
ENSG00000125686.11	MED1	0.530999	4.36228e-08	13	93	Yes	3.1765	4.1318	1.93898	0.9553	0.00180511	0.003837	0.534819	0.0919469
ENSG00000119760.15	SUPT7L	0.51734	1.09757e-07	13	93	Yes	3.1781	4.573	2.6297	1.3949	2.85682e-06	1.77711e-05	0.839247	0.622074
ENSG00000100359.20	SGSM3	0.231429	0.025613	13	93	Yes	5.0794	5.0679	0.99206	-0.0115	0.488023	0.530678	1.14348	0.708318
ENSG00000097033.14	SH3GLB1	-0.0239188	0.819975	13	93	Yes	4.927	5.6756	1.68016	0.7486	0.00527776	0.00983477	0.97779	0.951924
ENSG00000107957.16	SH3PXD2A	0.19261	0.0643569	13	93	Yes	3.6335	4.4595	1.77276	0.826	0.0192623	0.0297914	0.862927	0.681852
ENSG00000179526.16	SHARPIN	0.0832749	0.427433	13	93	Yes	4.9869	5.8888	1.86853	0.9019	1.95612e-06	1.32398e-05	0.622442	0.193294
ENSG00000147536.11	GINS4	0.520535	8.87687e-08	13	93	Yes	-0.3566	2.5683	7.59421	2.9249	1.14475e-07	1.93691e-06	0.397168	0.0150867
ENSG00000164054.15	SHISA5	0.191659	0.0657099	13	93	Yes	6.3975	6.8234	1.34341	0.4259	0.000922414	0.00212055	1.37489	0.375264
ENSG00000187164.17	SHTN1	0.226269	0.0291894	13	93	Yes	2.7993	4.0969	2.4582	1.2976	0.00249258	0.00508126	1.17577	0.651505
ENSG00000120725.12	SIL1	-0.0960151	0.359913	13	93	Yes	4.4569	4.6645	1.15477	0.2076	0.201902	0.240576	1.56247	0.216309
ENSG00000076382.16	SPAG5	0.521442	8.35463e-08	13	93	Yes	1.5514	4.7635	9.26698	3.2121	1.95624e-06	1.32398e-05	0.644392	0.225904
ENSG00000158402.18	CDC25C	0.5226	7.73048e-08	13	93	Yes	-0.6416	2.1509	6.92829	2.7925	6.53659e-07	5.58581e-06	0.605688	0.179496
ENSG00000168679.17	SLC16A4	0.185619	0.0748556	13	93	Yes	-0.2498	0.1648	1.33293	0.4146	0.657723	0.687817	0.943654	0.870318
ENSG00000115840.13	SLC25A12	0.295755	0.0039987	13	93	Yes	2.9802	4.0541	2.10512	1.0739	0.0108497	0.0184315	0.798371	0.529019
ENSG00000125434.10	SLC25A35	0.176619	0.0903487	13	93	Yes	1.7229	1.9564	1.17568	0.2335	0.241903	0.282666	0.912349	0.800016
ENSG00000115421.12	PAPOLG	0.523446	7.30258e-08	13	93	Yes	2.3592	3.7667	2.65277	1.4075	4.81468e-05	0.000178658	0.701413	0.320008
ENSG00000225697.10	SLC26A6	0.246523	0.0172133	13	93	Yes	3.186	3.4411	1.19342	0.2551	0.38604	0.428034	0.618564	0.182678
ENSG00000126457.20	PRMT1	0.524518	6.79295e-08	13	93	Yes	5.337	6.7697	2.69951	1.4327	1.02049e-09	5.07846e-08	1.06089	0.8706
ENSG00000145740.18	SLC30A5	0.147646	0.15785	13	93	Yes	4.4304	5.0998	1.59041	0.6694	0.005964	0.010874	0.853862	0.663056
ENSG00000127526.13	SLC35E1	0.296621	0.00388816	13	93	Yes	4.7971	5.0475	1.18954	0.2504	0.0451431	0.0628004	0.785397	0.504303
ENSG00000189339.11	SLC35E2B	0.317818	0.0019068	13	93	Yes	4.1515	3.9204	0.851985	-0.2311	0.396682	0.438683	0.507243	0.069801
ENSG00000180773.14	SLC36A4	0.129965	0.214363	13	93	Yes	2.1606	2.8897	1.6576	0.7291	0.0302284	0.044168	1.06945	0.84818
ENSG00000137700.16	SLC37A4	0.325402	0.001459	13	93	Yes	2.7657	2.96	1.14417	0.1943	0.161103	0.197241	0.410125	0.0171628
ENSG00000029364.11	SLC39A9	0.336143	0.000986992	13	93	Yes	4.5596	5.0104	1.3668	0.4508	0.0287926	0.0425106	0.48926	0.0517943
ENSG00000185803.8	SLC52A2	0.0842897	0.421803	13	93	Yes	3.871	5.5267	3.15076	1.6557	3.91574e-07	3.94371e-06	0.669931	0.265923
ENSG00000131389.16	SLC6A6	0.281639	0.0062401	13	93	Yes	2.9071	3.8798	1.96251	0.9727	0.0392909	0.0555882	1.46534	0.293267
ENSG00000065613.13	SLK	0.0747954	0.476128	13	93	Yes	4.096	4.9199	1.77018	0.8239	0.359304	0.402078	0.858398	0.674321
ENSG00000163681.14	SLMAP	0.0352864	0.737028	13	93	Yes	5.0479	4.9566	0.938677	-0.0913	0.696203	0.723572	0.505336	0.061811
ENSG00000117593.9	DARS2	0.526336	6.00488e-08	13	93	Yes	2.6114	4.38	3.40723	1.7686	1.17449e-05	5.55094e-05	0.663301	0.249664
ENSG00000062485.18	CS	0.538224	2.63323e-08	13	93	Yes	6.3434	6.9636	1.53709	0.6202	0.0122747	0.0205225	0.765904	0.468766
ENSG00000080503.19	SMARCA2	0.1892	0.0693177	13	93	Yes	4.1946	4.7898	1.51068	0.5952	0.355168	0.397977	0.6235	0.198621
ENSG00000144354.13	CDCA7	0.530073	4.64981e-08	13	93	Yes	1.5165	4.4913	7.86147	2.9748	2.64231e-06	1.6682e-05	1.04626	0.900579
ENSG00000172594.12	SMPDL3A	-0.252255	0.0147138	13	93	Yes	3.4894	3.011	0.717773	-0.4784	0.226763	0.266449	0.72662	0.379595
ENSG00000092531.9	SNAP23	0.316191	0.00201764	13	93	Yes	4.0109	4.7165	1.63082	0.7056	0.148541	0.183722	0.688473	0.319107
ENSG00000224078.12	SNHG14	0.120934	0.248208	13	93	Yes	3.3828	2.2268	0.448755	-1.156	0.107739	0.139156	1.6642	0.162967
ENSG00000196756.11	SNHG17	0.214938	0.0385458	13	93	Yes	3.7909	5.2114	2.67678	1.4205	1.73594e-06	1.24292e-05	0.643781	0.222079
ENSG00000203875.10	SNHG5	0.0614779	0.558274	13	93	Yes	7.4975	7.56	1.04427	0.0625	0.468563	0.512813	1.24545	0.538945
ENSG00000090889.11	KIF4A	0.531874	4.10604e-08	13	93	Yes	-0.5756	3.5337	17.2593	4.1093	2.4191e-10	2.04656e-08	0.825665	0.595486
ENSG00000135317.12	SNX14	-0.0513867	0.624717	13	93	Yes	4.9246	5.0674	1.10405	0.1428	0.657736	0.687817	0.672158	0.282297
ENSG00000162627.16	SNX7	0.181159	0.0822441	13	93	Yes	3.2826	4.0722	1.7286	0.7896	0.171422	0.208067	0.896949	0.76184
ENSG00000180008.8	SOCS4	0.208831	0.0445514	13	93	Yes	2.3816	3.034	1.57178	0.6524	0.0205389	0.0315362	0.797268	0.529048
ENSG00000067066.16	SP100	-0.0221338	0.833208	13	93	Yes	4.6742	5.6924	2.02539	1.0182	0.00362976	0.00699494	1.30018	0.473677
ENSG00000168066.20	SF1	0.543272	1.83749e-08	13	93	Yes	7.1172	7.5508	1.3506	0.4336	0.0639708	0.0867296	0.58166	0.133626
ENSG00000128487.16	SPECC1	0.1958	0.0599805	13	93	Yes	3.6793	3.6289	0.965669	-0.0504	0.938583	0.944163	0.789488	0.509691
ENSG00000075856.11	SART3	0.543676	1.78487e-08	13	93	Yes	3.6646	4.6148	1.93214	0.9502	1.38377e-05	6.32793e-05	0.790557	0.511034
ENSG00000116698.20	SMG7	0.548959	1.21648e-08	13	93	Yes	4.429	5.373	1.92385	0.944	1.38377e-05	6.32793e-05	0.893271	0.757119
ENSG00000197694.13	SPTAN1	0.0253963	0.809059	13	93	Yes	6.0219	6.6501	1.54564	0.6282	0.0812448	0.108583	0.784783	0.506927
ENSG00000090054.13	SPTLC1	0.192061	0.0651353	13	93	Yes	4.7404	5.5671	1.77362	0.8267	0.00174696	0.00372274	1.08719	0.813208
ENSG00000177084.16	POLE	0.533091	3.77378e-08	13	93	Yes	3.3842	4.5657	2.26812	1.1815	9.40515e-06	4.65307e-05	0.711848	0.349951
ENSG00000120802.13	TMPO	0.533896	3.5681e-08	13	93	Yes	4.0773	5.6177	2.90875	1.5404	1.90003e-05	8.24323e-05	0.605967	0.16322
ENSG00000167881.14	SRP68	0.248093	0.0164948	13	93	Yes	4.6206	5.8958	2.42032	1.2752	1.7777e-06	1.24292e-05	1.08221	0.828334
ENSG00000196498.13	NCOR2	0.535618	3.16332e-08	13	93	Yes	5.7388	6.8498	2.15995	1.111	0.0072558	0.0129502	0.721566	0.371005
ENSG00000161800.12	RACGAP1	0.537319	2.80689e-08	13	93	Yes	3.1475	5.195	4.13389	2.0475	6.44281e-11	1.27239e-08	0.718705	0.372936
ENSG00000008513.14	ST3GAL1	-0.0143254	0.891594	13	93	Yes	3.6703	3.7992	1.09346	0.1289	0.72518	0.750002	1.20064	0.61283
ENSG00000166888.10	STAT6	0.0439137	0.675974	13	93	Yes	6.2765	6.7327	1.37192	0.4562	0.139309	0.173572	1.26916	0.505542
ENSG00000121864.9	ZNF639	0.538463	2.58915e-08	13	93	Yes	3.6883	5.4226	3.32718	1.7343	1.18292e-08	4.35109e-07	1.32174	0.435456
ENSG00000104915.14	STX10	0.240826	0.0200521	13	93	Yes	4.2158	5.218	2.00305	1.0022	1.85937e-05	8.10841e-05	0.609235	0.171097
ENSG00000117758.13	STX12	-0.000364476	0.997233	13	93	Yes	5.3944	4.4713	0.527375	-0.9231	2.56012e-05	0.00010539	0.898887	0.771617
ENSG00000111450.13	STX2	0.0221232	0.833286	13	93	Yes	1.642	2.3953	1.68564	0.7533	0.0855751	0.113474	0.751718	0.448654
ENSG00000198252.11	STYX	0.0679721	0.517384	13	93	Yes	2.5756	3.6883	2.1625	1.1127	0.000233976	0.000673277	1.10681	0.776224
ENSG00000136143.13	SUCLA2	0.190746	0.0670315	13	93	Yes	4.0357	4.5988	1.47744	0.5631	0.0956676	0.125286	1.07683	0.837115
ENSG00000241316.6	SUCLG2-AS1	0.275336	0.00755865	13	93	Yes	0.1388	-0.9132	0.482299	-1.052	0.0175786	0.0274569	1.0025	0.994428
ENSG00000196235.13	SUPT5H	0.321365	0.00168385	13	93	Yes	5.0405	5.9621	1.89421	0.9216	0.000423371	0.00108867	0.81733	0.576213
ENSG00000093009.9	CDC45	0.542306	1.96947e-08	13	93	Yes	-0.394	4.0935	22.4322	4.4875	2.45302e-08	7.54819e-07	0.629453	0.208987
ENSG00000114867.19	EIF4G1	0.549179	1.19698e-08	13	93	Yes	6.6946	8.0207	2.50724	1.3261	3.35806e-07	3.5961e-06	1.07422	0.842738
ENSG00000131467.10	PSME3	0.554591	8.02333e-09	13	93	Yes	5.6585	6.5842	1.89961	0.9257	8.66708e-06	4.33867e-05	1.00607	0.988433
ENSG00000111206.12	FOXM1	0.549323	1.18444e-08	13	93	Yes	2.7314	6.0809	10.193	3.3495	6.20424e-08	1.22065e-06	0.802103	0.55046
ENSG00000105618.13	PRPF31	0.557752	6.33089e-09	13	93	Yes	4.3184	5.2589	1.91919	0.9405	2.91508e-05	0.000117998	0.813528	0.567984
ENSG00000144559.10	TAMM41	0.259246	0.0120961	13	93	Yes	2.1378	2.7742	1.55445	0.6364	0.0747771	0.100895	0.844715	0.63537
ENSG00000125875.13	TBC1D20	0.299855	0.00349918	13	93	Yes	3.9719	4.1153	1.10451	0.1434	0.172929	0.209596	1.27881	0.494029
ENSG00000088247.15	KHSRP	0.550835	1.05994e-08	13	93	Yes	6.5838	7.6559	2.10249	1.0721	8.21794e-07	6.68498e-06	0.70021	0.319104
ENSG00000124641.14	MED20	0.559361	5.60607e-09	13	93	Yes	2.9857	3.7794	1.73351	0.7937	0.000193513	0.000574428	0.701389	0.340779
ENSG00000113649.11	TCERG1	0.313256	0.00223254	13	93	Yes	4.314	5.1887	1.83363	0.8747	0.000271935	0.000749425	0.792458	0.519192
ENSG00000070814.17	TCOF1	0.20666	0.0468656	13	93	Yes	3.3163	5.3295	4.03677	2.0132	5.57024e-08	1.17811e-06	0.531266	0.081492
ENSG00000242220.6	TCP10L	0.29064	0.00471037	13	93	Yes	-2.7274	-1.7322	1.99336	0.9952	0.00612718	0.0111475	1.41865	0.32842
ENSG00000166046.10	TCP11L2	0.134303	0.199326	13	93	Yes	3.2811	3.1588	0.918722	-0.1223	0.29159	0.334262	0.709789	0.337484
ENSG00000175216.14	CKAP5	0.550945	1.05139e-08	13	93	Yes	4.5236	6.1223	3.0287	1.5987	3.28832e-06	1.9591e-05	0.602559	0.172849
ENSG00000139372.14	TDG	0.239001	0.0210429	13	93	Yes	3.2856	4.7274	2.7166	1.4418	9.70337e-07	7.67201e-06	0.743442	0.407611
ENSG00000104738.16	MCM4	0.551195	1.03215e-08	13	93	Yes	4.0357	7.0153	7.88767	2.9796	7.95375e-10	4.48591e-08	0.694649	0.309303
ENSG00000114354.12	TFG	0.262077	0.0111577	13	93	Yes	6.0657	7.2643	2.29517	1.1986	1.20877e-06	9.38181e-06	1.06594	0.86148
ENSG00000120708.16	TGFBI	-0.0958292	0.360848	13	93	Yes	4.3456	7.6383	9.79944	3.2927	4.93993e-08	1.08436e-06	0.858184	0.668596
ENSG00000104852.14	SNRNP70	0.551442	1.01349e-08	13	93	Yes	5.5379	6.6489	2.15995	1.111	5.90696e-08	1.21885e-06	1.02609	0.944638
ENSG00000138050.14	THUMPD2	0.292618	0.00442275	13	93	Yes	2.108	3.4088	2.46365	1.3008	2.36537e-06	1.52756e-05	0.820703	0.579716
ENSG00000134077.15	THUMPD3	0.255597	0.013407	13	93	Yes	3.8818	4.6798	1.73869	0.798	0.00215776	0.00447418	0.783898	0.493261
ENSG00000116001.15	TIA1	0.33992	0.000857343	13	93	Yes	4.7421	5.6118	1.82728	0.8697	0.011097	0.0187387	0.830049	0.608538
ENSG00000111445.13	RFC5	0.557691	6.3598e-09	13	93	Yes	2.5087	4.3177	3.50399	1.809	1.18155e-10	1.42799e-08	0.584451	0.138748
ENSG00000150779.11	TIMM8B	-0.0532927	0.611912	13	93	Yes	4.5028	5.4436	1.91959	0.9408	0.000242987	0.000692145	0.467592	0.0359046
ENSG00000122966.13	CIT	0.572137	2.08587e-09	13	93	Yes	2.93	3.7773	1.79913	0.8473	0.000498155	0.00123232	0.819531	0.587565
ENSG00000103534.16	TMC5	-0.013678	0.896466	13	93	Yes	2.5338	-0.5973	0.114142	-3.1311	0.000480093	0.00119811	1.0021	0.99564
ENSG00000113119.12	TMCO6	0.224393	0.0305908	13	93	Yes	1.9638	3.2647	2.46383	1.3009	1.02806e-05	4.99848e-05	0.847495	0.64133
ENSG00000106460.18	TMEM106B	0.173297	0.0966724	13	93	Yes	4.2396	5.3104	2.1006	1.0708	0.00772112	0.0137228	0.585293	0.1409
ENSG00000166575.16	TMEM135	0.139435	0.182533	13	93	Yes	2.2421	2.8361	1.50943	0.594	0.289391	0.332191	0.41119	0.0194553
ENSG00000247828.7	TMEM161B-AS1	-0.123452	0.238423	13	93	Yes	2.8055	2.0004	0.572322	-0.8051	0.00148108	0.00322106	1.19126	0.625192
ENSG00000140525.17	FANCI	0.559005	5.75906e-09	13	93	Yes	1.8363	4.795	7.77423	2.9587	7.52003e-11	1.27239e-08	0.70507	0.344293
ENSG00000160055.19	TMEM234	0.163345	0.117708	13	93	Yes	2.0004	2.9544	1.93724	0.954	0.000197243	0.000583452	0.853609	0.668361
ENSG00000187838.16	TMEM256-PLSCR3	0.0826335	0.431013	13	93	Yes	3.3563	5.4516	4.27315	2.0953	7.11002e-07	5.83988e-06	0.748216	0.419155
ENSG00000262481.5	TMEM256-PLSCR3	0.243172	0.0188379	13	93	Yes	-2.5479	-1.9379	1.52626	0.61	0.0828608	0.110209	0.866389	0.688028
ENSG00000112697.15	TMEM30A	0.225423	0.0298149	13	93	Yes	5.2679	5.7931	1.43913	0.5252	0.0136773	0.022512	0.510712	0.073623
ENSG00000181458.10	TMEM45A	0.0141716	0.892751	13	93	Yes	1.4652	5.3958	15.2485	3.9306	3.48781e-07	3.64282e-06	0.839409	0.627218
ENSG00000103978.15	TMEM87A	0.0926884	0.376875	13	93	Yes	4.5898	5.4509	1.81642	0.8611	0.000309549	0.000836672	0.835801	0.628145
ENSG00000163933.9	RFT1	0.559915	5.37548e-09	13	93	Yes	2.3394	3.506	2.24482	1.1666	0.000208833	0.000607123	0.812905	0.560779
ENSG00000145901.14	TNIP1	0.0865147	0.40961	13	93	Yes	5.742	6.0607	1.24721	0.3187	0.0584764	0.0796634	0.861857	0.676088
ENSG00000124789.11	NUP153	0.578697	1.23474e-09	13	93	Yes	4.2488	4.9584	1.63535	0.7096	6.81236e-06	3.6944e-05	0.754822	0.445492
ENSG00000100284.20	TOM1	-0.0514928	0.624001	13	93	Yes	3.8198	4.9074	2.1252	1.0876	0.00249252	0.00508126	0.824594	0.587613
ENSG00000077097.13	TOP2B	0.308182	0.00265311	13	93	Yes	4.8724	5.3917	1.43326	0.5193	0.232366	0.272274	1.02465	0.947998
ENSG00000111605.16	CPSF6	0.561802	4.65599e-09	13	93	Yes	3.9589	5.2107	2.38138	1.2518	8.58332e-07	6.91571e-06	0.786837	0.508755
ENSG00000136827.11	TOR1A	0.283774	0.00584208	13	93	Yes	3.4384	4.7882	2.54877	1.3498	1.49585e-05	6.69573e-05	1.13798	0.723936
ENSG00000085999.11	RAD54L	0.564242	3.86172e-09	13	93	Yes	-0.5543	2.9281	11.1765	3.4824	1.09065e-12	4.61347e-10	0.641783	0.235212
ENSG00000134900.11	TPP2	0.157171	0.132434	13	93	Yes	3.2297	4.2862	2.07988	1.0565	0.00325675	0.0063778	1.22835	0.564217
ENSG00000164548.10	TRA2A	0.0175796	0.867172	13	93	Yes	4.511	5.2103	1.62372	0.6993	0.00308722	0.0061023	0.474766	0.0589515
ENSG00000113597.17	TRAPPC13	0.0300065	0.775244	13	93	Yes	2.8582	3.4143	1.47029	0.5561	0.0366163	0.0522385	1.20903	0.601726
ENSG00000196459.13	TRAPPC2	0.14213	0.17414	13	93	Yes	2.2513	2.6395	1.30876	0.3882	0.255743	0.295977	0.699498	0.319093
ENSG00000221926.11	TRIM16	0.182753	0.0795381	13	93	Yes	4.4304	6.196	3.40015	1.7656	0.000271215	0.000749425	1.07749	0.838865
ENSG00000108448.20	TRIM16L	0.218421	0.0354344	13	93	Yes	2.6895	4.0198	2.51455	1.3303	0.0028801	0.00574661	1.0722	0.846298
ENSG00000144524.17	COPS7B	0.586898	6.30626e-10	13	93	Yes	3.6463	4.4829	1.78584	0.8366	0.000259428	0.000729158	0.937673	0.854539
ENSG00000154743.17	TSEN2	0.299467	0.00354401	13	93	Yes	2.0183	2.7357	1.64422	0.7174	0.375569	0.417522	0.698874	0.314566
ENSG00000103148.15	NPRL3	0.589507	5.07254e-10	13	93	Yes	4.4496	5.3327	1.84433	0.8831	0.000293032	0.000802281	0.639736	0.213033
ENSG00000239900.11	ADSL	0.566918	3.13961e-09	13	93	Yes	4.2181	5.3785	2.23519	1.1604	1.78128e-07	2.29117e-06	0.913411	0.798332
ENSG00000198677.10	TTC37	0.189075	0.0695054	13	93	Yes	4.4836	4.6089	1.09073	0.1253	0.892739	0.903418	0.883776	0.728551
ENSG00000182872.15	RBM10	0.591435	4.31341e-10	13	93	Yes	3.8876	4.66	1.70811	0.7724	0.000585188	0.00141511	0.731572	0.380652
ENSG00000142230.11	SAE1	0.578287	1.27638e-09	13	93	Yes	4.4236	5.8012	2.59836	1.3776	8.34041e-05	0.000283373	0.532341	0.0920812
ENSG00000130640.13	TUBGCP2	0.262652	0.0109751	13	93	Yes	4.2548	4.8294	1.48926	0.5746	0.015629	0.0250419	1.02228	0.948871
ENSG00000143367.15	TUFT1	0.0747097	0.476635	13	93	Yes	2.3048	4.5982	4.9021	2.2934	5.64622e-05	0.000202403	1.54171	0.232223
ENSG00000144744.16	UBA3	0.23663	0.0223921	13	93	Yes	4.4569	4.8635	1.32556	0.4066	0.147192	0.182741	0.364917	0.00662278
ENSG00000108262.15	GIT1	0.578626	1.24191e-09	13	93	Yes	4.6224	5.8917	2.41045	1.2693	3.7525e-05	0.000144959	0.939187	0.857936
ENSG00000244687.11	UBE2V1	0.0575917	0.583459	13	93	Yes	6.0365	6.488	1.36746	0.4515	0.00123222	0.00272896	0.674398	0.276639
ENSG00000183207.12	RUVBL2	0.580019	1.10943e-09	13	93	Yes	5.5081	6.641	2.19299	1.1329	6.06781e-07	5.34726e-06	1.11865	0.755481
ENSG00000129351.17	ILF3	0.5845	7.69038e-10	13	93	Yes	5.433	6.7173	2.43564	1.2843	8.59988e-06	4.33867e-05	0.501255	0.0593471
ENSG00000087206.16	UIMC1	0.212796	0.0405707	13	93	Yes	2.8341	3.9393	2.15129	1.1052	0.000204875	0.000599738	1.48335	0.269584
ENSG00000169062.14	UPF3A	0.0775907	0.459753	13	93	Yes	4.4183	4.8115	1.3133	0.3932	0.0921155	0.120821	0.924001	0.822592
ENSG00000183696.13	UPP1	-0.252932	0.0144408	13	93	Yes	2.6348	5.5668	7.63168	2.932	1.25665e-06	9.66475e-06	0.946557	0.877489
ENSG00000132600.16	PRMT7	0.596953	2.69573e-10	13	93	Yes	3.6066	4.3883	1.71916	0.7817	0.00113232	0.00252756	1.56392	0.208346
ENSG00000188690.12	UROS	0.21063	0.0427064	13	93	Yes	3.8461	4.3855	1.45337	0.5394	0.011621	0.0195454	0.628601	0.205193
ENSG00000138768.14	USO1	0.235066	0.023322	13	93	Yes	4.9241	5.0409	1.08433	0.1168	0.623284	0.656663	0.670987	0.261817
ENSG00000135655.13	USP15	-0.125912	0.229122	13	93	Yes	4.4803	5.3747	1.85884	0.8944	5.22869e-05	0.000190667	1.19106	0.637264
ENSG00000077254.14	USP33	0.330063	0.00123352	13	93	Yes	3.6474	4.5072	1.81479	0.8598	0.0216142	0.0330065	0.514236	0.0731449
ENSG00000170242.17	USP47	0.0835086	0.426132	13	93	Yes	4.6077	4.9045	1.22842	0.2968	0.124281	0.157633	0.714725	0.345822
ENSG00000011304.16	PTBP1	0.590217	4.77898e-10	13	93	Yes	6.4019	7.7702	2.58166	1.3683	7.18261e-06	3.84588e-05	0.705996	0.33044
ENSG00000035403.16	VCL	0.228364	0.0276898	13	93	Yes	5.4986	6.1583	1.57975	0.6597	0.132971	0.166657	0.670396	0.273559
ENSG00000048707.13	VPS13D	0.0931652	0.374414	13	93	Yes	4.3024	4.1053	0.872302	-0.1971	0.623286	0.656663	0.73681	0.393178
ENSG00000111237.18	VPS29	-0.152789	0.143711	13	93	Yes	5.8035	6.7251	1.89421	0.9216	0.000610023	0.00146614	1.12735	0.737454
ENSG00000101057.15	MYBL2	0.593989	3.47379e-10	13	93	Yes	1.5806	5.8951	19.8973	4.3145	5.4188e-10	3.82025e-08	0.680442	0.28166
ENSG00000089597.16	GANAB	0.599676	2.13081e-10	13	93	Yes	6.3834	7.7036	2.49701	1.3202	9.21725e-05	0.000307	0.60557	0.179782
ENSG00000143870.12	PDIA6	0.601118	1.87946e-10	13	93	Yes	6.0442	7.2943	2.37858	1.2501	1.46529e-05	6.59379e-05	0.731134	0.385886
ENSG00000110002.15	VWA5A	-0.0722202	0.491487	13	93	Yes	3.3535	2.5828	0.586133	-0.7707	0.0349209	0.0499897	0.89714	0.765087
ENSG00000140006.11	WDR89	0.290014	0.00480476	13	93	Yes	1.7273	2.7051	1.96946	0.9778	0.000315543	0.000845014	0.740207	0.399593
ENSG00000115935.16	WIPF1	0.177567	0.0886067	13	93	Yes	3.0376	4.3604	2.50151	1.3228	0.00632386	0.0114563	0.55438	0.110821
ENSG00000116729.13	WLS	0.184297	0.0769879	13	93	Yes	5.1926	5.1396	0.96393	-0.053	0.633862	0.666145	0.618462	0.186538
ENSG00000060237.16	WNK1	0.175024	0.0933428	13	93	Yes	5.906	6.5889	1.60536	0.6829	0.0117689	0.0197549	0.819115	0.580746
ENSG00000100219.16	XBP1	0.0889228	0.396648	13	93	Yes	7.0925	6.3409	0.593944	-0.7516	0.00641713	0.0116002	1.11779	0.766098
ENSG00000244462.7	RBM12	0.622362	2.74619e-11	13	93	Yes	4.2526	4.8992	1.56547	0.6466	0.00879992	0.01535	0.709015	0.352156
ENSG00000012048.19	BRCA1	0.613569	6.19511e-11	13	93	Yes	1.3225	3.8147	5.62635	2.4922	4.27126e-07	4.15343e-06	0.907326	0.782981
ENSG00000058799.13	YIPF1	0.121883	0.244488	13	93	Yes	3.6125	4.2609	1.56743	0.6484	0.00449368	0.008505	0.809601	0.569356
ENSG00000106636.7	YKT6	0.191849	0.0654381	13	93	Yes	5.0631	5.7404	1.59914	0.6773	4.43246e-05	0.000168155	0.698786	0.315739
ENSG00000136758.18	YME1L1	0.349044	0.000605695	13	93	Yes	4.905	5.6969	1.73135	0.7919	0.00330742	0.00643364	0.342007	0.00517966
ENSG00000103051.18	COG4	0.62747	1.692e-11	13	93	Yes	4.1277	5.0081	1.84089	0.8804	0.000157178	0.000480045	0.711807	0.349713
ENSG00000167986.13	DDB1	0.629032	1.45639e-11	13	93	Yes	5.95	6.6225	1.59383	0.6725	0.0020559	0.00429454	0.966472	0.921972
ENSG00000143476.17	DTL	0.625112	2.11827e-11	13	93	Yes	0.6332	4.2951	12.6573	3.6619	1.23901e-07	1.97096e-06	0.808041	0.562419
ENSG00000247271.6	ZBED5-AS1	0.131406	0.209282	13	93	Yes	1.7995	2.826	2.03708	1.0265	5.01676e-05	0.00018457	0.871717	0.702539
ENSG00000176261.15	ZBTB8OS	-0.046193	0.66017	13	93	Yes	4.1875	5.3388	2.22114	1.1513	1.77134e-06	1.24292e-05	0.869412	0.69748
ENSG00000123200.16	ZC3H13	0.177261	0.0891653	13	93	Yes	4.3024	4.936	1.55143	0.6336	0.114212	0.145737	1.57926	0.203277
ENSG00000104824.16	HNRNPL	0.62966	1.37092e-11	13	93	Yes	6.6141	7.7426	2.18631	1.1285	1.18292e-08	4.35109e-07	0.738961	0.395767
ENSG00000163812.13	ZDHHC3	0.227402	0.0283701	13	93	Yes	5.4754	5.7621	1.21985	0.2867	0.480394	0.525082	1.29172	0.474353
ENSG00000104231.10	ZFAND1	0.28661	0.00534831	13	93	Yes	4.1211	4.9677	1.79826	0.8466	0.000948704	0.0021692	0.475588	0.0514117
ENSG00000086666.18	ZFAND6	0.079182	0.450572	13	93	Yes	4.9463	5.4499	1.41775	0.5036	0.0152442	0.024659	0.78783	0.517981
ENSG00000177410.12	ZFAS1	0.031224	0.76638	13	93	Yes	5.9035	7.6249	3.29756	1.7214	3.893e-06	2.24046e-05	1.09728	0.795459
ENSG00000102900.12	NUP93	0.640202	4.86314e-12	13	93	Yes	3.7105	5.2862	2.9808	1.5757	4.73542e-08	1.08436e-06	0.809065	0.553349
ENSG00000100711.13	ZFYVE21	-0.0763181	0.467169	13	93	Yes	4.7033	5.0444	1.26672	0.3411	0.24699	0.287815	0.426043	0.0218094
ENSG00000189298.13	ZKSCAN3	0.344947	0.000708877	13	93	Yes	1.2815	0.8408	0.736777	-0.4407	0.243843	0.284539	0.728129	0.373705
ENSG00000197056.9	ZMYM1	0.28033	0.00649593	13	93	Yes	1.9527	3.1179	2.24264	1.1652	0.000386387	0.000996596	0.584989	0.133777
ENSG00000121741.16	ZMYM2	0.253688	0.0141405	13	93	Yes	4.2412	4.717	1.39069	0.4758	0.041166	0.0577553	0.991783	0.979656
ENSG00000005801.16	ZNF195	0.308569	0.00261863	13	93	Yes	2.826	3.4384	1.5288	0.6124	0.032504	0.0470058	0.826947	0.592173
ENSG00000186448.14	ZNF197	0.185114	0.0756635	13	93	Yes	2.0465	2.3677	1.24937	0.3212	0.481991	0.525479	0.928443	0.832995
ENSG00000167380.16	ZNF226	0.111853	0.285776	13	93	Yes	2.328	2.6302	1.23302	0.3022	0.550403	0.589419	1.32667	0.429675
ENSG00000125107.16	CNOT1	0.650402	1.71642e-12	13	93	Yes	6.647	7.2828	1.5538	0.6358	0.00102241	0.00230655	2.031	0.0484165
ENSG00000213096.9	ZNF254	0.0786424	0.453674	13	93	Yes	1.8323	2.0673	1.17691	0.235	0.805992	0.823513	1.06813	0.854236
ENSG00000181315.10	ZNF322	0.322562	0.00161415	13	93	Yes	2.0742	2.9071	1.78126	0.8329	0.0166922	0.0263973	0.989721	0.97525
ENSG00000213742.6	ZNF337-AS1	0.254187	0.0139453	13	93	Yes	1.2209	1.6695	1.36472	0.4486	0.00879924	0.01535	0.673805	0.267029
ENSG00000189180.15	ZNF33A	0.303853	0.00306679	13	93	Yes	3.453	3.3032	0.901375	-0.1498	0.350174	0.393946	0.639384	0.219412
ENSG00000130818.10	ZNF426	0.138218	0.186419	13	93	Yes	2.2082	2.3564	1.10819	0.1482	0.509413	0.550403	0.809671	0.551105
ENSG00000102974.14	CTCF	0.804323	2.75838e-22	13	93	Yes	3.8759	4.7677	1.85549	0.8918	0.000271945	0.000749425	0.810693	0.557199
ENSG00000197343.10	ZNF655	0.0131526	0.900421	13	93	Yes	4.2958	5.4213	2.18177	1.1255	6.57301e-05	0.000230737	0.773843	0.470879
ENSG00000147789.15	ZNF7	0.226719	0.0288618	13	93	Yes	3.1426	4.1515	2.01238	1.0089	2.25629e-06	1.47971e-05	0.779898	0.49109
ENSG00000269293.2	ZSCAN16-AS1	0.151562	0.146992	13	93	Yes	0.9268	1.7532	1.77325	0.8264	0.0305988	0.044632	0.941362	0.865305
ENSG00000189091.12	SF3B3	1	0	13	93	Yes	6.3635	7.9038	2.90855	1.5403	3.62704e-07	3.74028e-06	1.25004	0.545889
ENSG00000203995.9	ZYG11A	0.12334	0.238849	13	93	Yes	-4.2934	-0.8084	11.1967	3.485	1.30819e-05	6.08094e-05	0.830051	0.614652

## Sheet: cor ≥ 0.3  FC ≥ 2
Supplemental Table S4. The list of genes containing SF3B3-regulated cassette exons that are highly expressed in ESCC (Log2FC ≥ 2, P ≤ 0.01) and show positive correlation with SF3B3 expression (r ≥ 0.3).
gene_id	gene_symbol	cor_value	cor_pvalue	normal_num	tumor_num	calc_status	normal_median	tumor_median	tpm_fold_change	tpm_logFC	utest_pvalue	utest_qvalue	Hazard_Ratio	logrank_pvalue
ENSG00000171824.13	EXOSC10	0.301829	0.00327928	13	93	Yes	4.14	5.1526	2.01754	1.0126	0.00054489	0.00132846	0.871938	0.704624
ENSG00000206195.10	DUXAP8	0.304038	0.00304794	13	93	Yes	-0.4921	3.9709	22.0545	4.463	9.46961e-07	7.55782e-06	0.838893	0.620745
ENSG00000160691.18	SHC1	0.307623	0.00270355	13	93	Yes	5.1922	6.7089	2.86136	1.5167	0.000271955	0.000749425	0.89946	0.76882
ENSG00000188493.14	C19orf54	0.310793	0.00242852	13	93	Yes	2.036	3.453	2.6703	1.417	9.2165e-05	0.000307	0.566543	0.124748
ENSG00000170633.16	RNF34	0.311444	0.00237529	13	93	Yes	3.5073	4.5324	2.0351	1.0251	0.000118412	0.000376602	0.871452	0.711457
ENSG00000116521.10	SCAMP3	0.313257	0.00223244	13	93	Yes	4.8002	6.3091	2.84593	1.5089	6.37809e-07	5.50599e-06	1.23441	0.555097
ENSG00000128654.13	MTX2	0.313908	0.00218309	13	93	Yes	3.7961	4.9108	2.1655	1.1147	1.1756e-07	1.95011e-06	0.576508	0.131146
ENSG00000257923.9	CUX1	0.314661	0.00212724	13	93	Yes	5.2472	6.2664	2.02679	1.0192	0.00098662	0.00224687	0.71699	0.349099
ENSG00000104442.9	ARMC1	0.31521	0.00208734	13	93	Yes	3.1377	4.4223	2.43614	1.2846	8.85619e-05	0.000297315	0.420809	0.0233029
ENSG00000072310.16	SREBF1	0.316152	0.00202037	13	93	Yes	4.9265	6.8339	3.75132	1.9074	3.21236e-06	1.92742e-05	0.749833	0.430146
ENSG00000197102.10	DYNC1H1	0.317436	0.00193229	13	93	Yes	6.5314	7.5794	2.06766	1.048	0.000475447	0.00119002	1.30448	0.456858
ENSG00000162129.12	CLPB	0.319209	0.00181637	13	93	Yes	3.0393	4.1359	2.1385	1.0966	3.17191e-05	0.000125043	0.974621	0.943476
ENSG00000071054.15	MAP4K4	0.319507	0.00179748	13	93	Yes	4.8575	6.0354	2.26247	1.1779	1.39248e-07	2.01193e-06	0.647028	0.221352
ENSG00000124523.14	SIRT5	0.319538	0.00179554	13	93	Yes	1.9931	3.1653	2.25355	1.1722	0.00192669	0.00408515	0.742361	0.421086
ENSG00000143702.15	CEP170	0.321471	0.00167758	13	93	Yes	2.1147	3.868	3.37129	1.7533	8.59899e-06	4.33867e-05	0.676423	0.283561
ENSG00000126254.11	RBM42	0.326814	0.00138703	13	93	Yes	4.4938	5.6773	2.27127	1.1835	4.06082e-07	4.04171e-06	1.05722	0.876406
ENSG00000108423.14	TUBD1	0.328446	0.00130789	13	93	Yes	1.8762	2.909	2.04599	1.0328	1.00517e-05	4.91546e-05	0.545387	0.0910952
ENSG00000009844.15	VTA1	0.329923	0.0012398	13	93	Yes	4.3841	5.4932	2.15711	1.1091	0.000134088	0.000417054	0.510238	0.0746472
ENSG00000116212.14	LRRC42	0.334502	0.00104865	13	93	Yes	3.2944	4.6916	2.6339	1.3972	4.27069e-07	4.15343e-06	0.647218	0.232662
ENSG00000205336.11	ADGRG1	0.335187	0.00102251	13	93	Yes	5.2828	7.121	3.57564	1.8382	4.59609e-05	0.000172048	1.37553	0.375699
ENSG00000103275.18	UBE2I	0.33696	0.000957517	13	93	Yes	5.3377	6.4952	2.23071	1.1575	4.4922e-07	4.23707e-06	0.919513	0.817051
ENSG00000123136.14	DDX39A	0.342009	0.00079252	13	93	Yes	4.6083	6.3239	3.28433	1.7156	6.88603e-13	4.61347e-10	1.05075	0.895901
ENSG00000148498.15	PARD3	0.342015	0.000792343	13	93	Yes	4.576	5.6465	2.10016	1.0705	0.00342265	0.00662599	0.944115	0.870873
ENSG00000153317.14	ASAP1	0.34301	0.000763062	13	93	Yes	2.7095	4.5862	3.67234	1.8767	8.22196e-06	4.24133e-05	0.445877	0.0288625
ENSG00000100722.18	ZC3H14	0.344151	0.000730706	13	93	Yes	4.1449	5.1768	2.04472	1.0319	9.59141e-05	0.000318209	0.751233	0.426774
ENSG00000148308.17	GTF3C5	0.344901	0.000710141	13	93	Yes	3.7475	5.291	2.91501	1.5435	1.46698e-06	1.08865e-05	0.784761	0.496031
ENSG00000105865.10	DUS4L	0.346601	0.000665435	13	93	Yes	1.5415	3.0842	2.91339	1.5427	4.99614e-08	1.08436e-06	0.588797	0.136136
ENSG00000173171.14	MTX1	0.346721	0.00066238	13	93	Yes	4.5072	5.6659	2.23256	1.1587	2.87434e-07	3.15804e-06	0.833668	0.613617
ENSG00000247240.7	UBL7-AS1	0.347854	0.000634162	13	93	Yes	0.2029	1.3397	2.19893	1.1368	1.59656e-05	7.03483e-05	0.573395	0.12108
ENSG00000104147.8	OIP5	0.348165	0.000626609	13	93	Yes	-0.3752	3.0585	10.8055	3.4337	2.08811e-07	2.52398e-06	0.381147	0.0130536
ENSG00000101639.18	CEP192	0.348265	0.000624195	13	93	Yes	2.4571	3.4894	2.04528	1.0323	0.000346129	0.000909396	0.717512	0.349533
ENSG00000180198.15	RCC1	0.348395	0.00062107	13	93	Yes	2.0535	4.8435	6.9163	2.79	1.12369e-05	5.34069e-05	0.669437	0.265561
ENSG00000087088.19	BAX	0.349448	0.000596313	13	93	Yes	3.9983	5.5024	2.83648	1.5041	2.26789e-07	2.66477e-06	0.940743	0.86249
ENSG00000162736.15	NCSTN	0.350323	0.00057642	13	93	Yes	5.5227	6.7289	2.30729	1.2062	1.34697e-06	1.02661e-05	0.985316	0.969277
ENSG00000163755.8	HPS3	0.354794	0.000483954	13	93	Yes	2.7007	4.4654	3.39803	1.7647	2.56622e-05	0.00010539	1.148	0.698613
ENSG00000171793.13	CTPS1	0.3553	0.000474403	13	93	Yes	3.2632	4.8182	2.93834	1.555	2.15167e-06	1.43332e-05	0.872905	0.702281
ENSG00000184445.11	KNTC1	0.356257	0.000456792	13	93	Yes	2.4518	5.0326	5.98271	2.5808	2.1033e-10	1.9771e-08	0.466382	0.041727
ENSG00000128694.11	OSGEPL1	0.356656	0.000449636	13	93	Yes	1.0573	2.296	2.35986	1.2387	0.000431003	0.00110494	0.643428	0.21785
ENSG00000115233.11	PSMD14	0.357134	0.000441192	13	93	Yes	4.4317	5.7827	2.55089	1.351	1.45069e-07	2.01193e-06	0.694416	0.306908
ENSG00000170144.18	HNRNPA3	0.35933	0.000404241	13	93	Yes	5.9057	7.4979	3.01509	1.5922	4.4922e-07	4.23707e-06	0.482148	0.0456243
ENSG00000072571.19	HMMR	0.361037	0.000377492	13	93	Yes	0.8327	3.9137	8.46201	3.081	1.34096e-07	2.01193e-06	0.510209	0.0798788
ENSG00000198728.10	LDB1	0.361073	0.000376946	13	93	Yes	4.4686	5.4922	2.03299	1.0236	0.0006172	0.00147918	1.01773	0.962604
ENSG00000176393.10	RNPEP	0.363618	0.000340144	13	93	Yes	4.6793	6.0783	2.63719	1.399	0.00161936	0.00350378	1.36599	0.37916
ENSG00000264538.6	SUZ12P1	0.366667	0.000300408	13	93	Yes	1.7053	2.824	2.17151	1.1187	3.04064e-05	0.000121914	0.722138	0.363495
ENSG00000013306.15	SLC25A39	0.368999	0.000272957	13	93	Yes	5.742	7.3737	3.09878	1.6317	7.06424e-09	2.98817e-07	0.951353	0.887645
ENSG00000130713.15	EXOSC2	0.375308	0.000209849	13	93	Yes	2.9319	4.2877	2.55939	1.3558	3.44543e-06	2.03834e-05	0.764504	0.449422
ENSG00000130935.9	NOL11	0.375341	0.000209561	13	93	Yes	3.6113	5.195	2.99738	1.5837	2.85368e-05	0.000116068	0.471871	0.0462983
ENSG00000243725.6	TTC4	0.377955	0.000187633	13	93	Yes	2.8422	4.1716	2.51298	1.3294	4.7549e-10	3.65695e-08	0.708427	0.349624
ENSG00000198912.10	C1orf174	0.383649	0.000147005	13	93	Yes	2.6395	3.6703	2.04316	1.0308	0.000201032	0.000590533	0.646826	0.243098
ENSG00000163923.9	RPL39L	0.383902	0.000145402	13	93	Yes	1.4962	5.0352	11.6237	3.539	3.705e-08	9.63806e-07	1.09152	0.809327
ENSG00000111247.14	RAD51AP1	0.384408	0.000142252	13	93	Yes	0.346	4.1359	13.8316	3.7899	1.8257e-10	1.93068e-08	0.957908	0.90437
ENSG00000078369.17	GNB1	0.385216	0.00013735	13	93	Yes	6.4125	7.4233	2.01503	1.0108	0.000516982	0.00127142	1.26189	0.512676
ENSG00000094880.10	CDC23	0.386043	0.000132492	13	93	Yes	3.1491	4.3814	2.34941	1.2323	1.5395e-06	1.13254e-05	1.23688	0.555639
ENSG00000100814.17	CCNB1IP1	0.389603	0.000113356	13	93	Yes	4.0375	5.2196	2.26907	1.1821	2.82097e-06	1.76781e-05	0.583352	0.135088
ENSG00000087157.18	PGS1	0.390867	0.000107199	13	93	Yes	2.8916	4.1962	2.47015	1.3046	1.86481e-06	1.29314e-05	0.956216	0.897963
ENSG00000155096.13	AZIN1	0.39294	9.77704e-05	13	93	Yes	4.8197	5.9982	2.26341	1.1785	0.000118412	0.000376602	0.612965	0.178248
ENSG00000138778.11	CENPE	0.394384	9.16666e-05	13	93	Yes	-0.2498	2.8974	8.85934	3.1472	1.23901e-07	1.97096e-06	0.447915	0.0328085
ENSG00000163161.12	ERCC3	0.394388	9.16511e-05	13	93	Yes	3.4517	4.7027	2.38006	1.251	0.000116901	0.000376039	0.562922	0.120919
ENSG00000128973.11	CLN6	0.394784	9.00409e-05	13	93	Yes	3.1162	4.9341	3.52568	1.8179	4.70449e-06	2.67114e-05	0.705203	0.330162
ENSG00000165304.7	MELK	0.395311	8.79357e-05	13	93	Yes	0.434	4.2706	14.2867	3.8366	1.03005e-07	1.77841e-06	0.485584	0.0541127
ENSG00000012660.13	ELOVL5	0.401348	6.68866e-05	13	93	Yes	2.3871	5.5647	9.04801	3.1776	2.47411e-06	1.57376e-05	0.759748	0.438901
ENSG00000169398.19	PTK2	0.401824	6.54446e-05	13	93	Yes	4.89	6.2108	2.49805	1.3208	5.91269e-05	0.000209419	0.954743	0.894889
ENSG00000173960.12	UBXN2A	0.403965	5.93067e-05	13	93	Yes	2.8974	4.1128	2.32205	1.2154	3.13809e-06	1.8963e-05	0.901334	0.770684
ENSG00000204580.11	DDR1	0.40438	5.8181e-05	13	93	Yes	5.5847	7.6892	4.30049	2.1045	1.46529e-05	6.59379e-05	0.740629	0.396755
ENSG00000100099.20	HPS4	0.404709	5.73032e-05	13	93	Yes	3.242	4.366	2.1795	1.124	0.000101803	0.00033125	0.726924	0.375221
ENSG00000148773.12	MKI67	0.404804	5.70533e-05	13	93	Yes	1.3679	5.0273	12.6354	3.6594	3.42784e-08	9.3547e-07	0.594234	0.145653
ENSG00000011426.10	ANLN	0.405134	5.61873e-05	13	93	Yes	3.0463	5.4738	5.3796	2.4275	1.98287e-07	2.46692e-06	0.577383	0.146633
ENSG00000151849.14	CENPJ	0.405786	5.45136e-05	13	93	Yes	1.3167	2.8055	2.80655	1.4888	1.34063e-05	6.19769e-05	0.668359	0.269315
ENSG00000165934.12	CPSF2	0.406453	5.28507e-05	13	93	Yes	3.7804	4.8355	2.07786	1.0551	0.000157178	0.000480045	0.696835	0.311421
ENSG00000067533.5	RRP15	0.407676	4.99232e-05	13	93	Yes	1.6045	3.0393	2.70345	1.4348	3.1372e-06	1.8963e-05	0.520338	0.0769282
ENSG00000061936.9	SFSWAP	0.408553	4.79178e-05	13	93	Yes	3.3119	4.4013	2.12786	1.0894	1.61488e-06	1.17775e-05	0.647738	0.239497
ENSG00000137274.12	BPHL	0.408992	4.69409e-05	13	93	Yes	2.5828	3.837	2.38535	1.2542	0.00237605	0.00487898	0.574047	0.125491
ENSG00000167491.17	GATAD2A	0.410606	4.35125e-05	13	93	Yes	4.944	6.0217	2.11067	1.0777	7.63685e-05	0.000262633	1.13163	0.727864
ENSG00000134283.17	PPHLN1	0.411995	4.07486e-05	13	93	Yes	3.9838	5.0926	2.15666	1.1088	3.13791e-06	1.8963e-05	0.680603	0.290667
ENSG00000072864.12	NDE1	0.41274	3.93361e-05	13	93	Yes	4.2274	5.8112	2.99758	1.5838	2.17135e-05	9.1848e-05	0.720844	0.357442
ENSG00000126787.12	DLGAP5	0.413956	3.7127e-05	13	93	Yes	-0.2498	4.0713	19.9885	4.3211	4.99884e-08	1.08436e-06	0.520572	0.0827319
ENSG00000114796.15	KLHL24	0.414195	3.67051e-05	13	93	Yes	3.6172	4.6224	2.00722	1.0052	0.0107013	0.0182526	1.42413	0.32183
ENSG00000166224.16	SGPL1	0.414835	3.56023e-05	13	93	Yes	3.2722	4.773	2.83	1.5008	0.000165981	0.0005015	0.600775	0.171934
ENSG00000128908.15	INO80	0.415258	3.489e-05	13	93	Yes	2.9432	3.9459	2.00375	1.0027	0.0224513	0.0341615	0.581617	0.129853
ENSG00000072134.15	EPN2	0.415327	3.47741e-05	13	93	Yes	3.1129	4.9275	3.51762	1.8146	0.00195831	0.00412122	0.744585	0.413041
ENSG00000115392.11	FANCL	0.416481	3.29027e-05	13	93	Yes	2.8641	3.9156	2.07268	1.0515	1.12358e-05	5.34069e-05	1.08737	0.816625
ENSG00000184216.11	IRAK1	0.417077	3.19737e-05	13	93	Yes	4.859	6.2763	2.67085	1.4173	4.52547e-05	0.000170917	1.45431	0.297859
ENSG00000205765.8	C5orf51	0.417786	3.09018e-05	13	93	Yes	3.0287	4.2691	2.36264	1.2404	2.42396e-05	0.000101018	0.438602	0.030058
ENSG00000115750.16	TAF1B	0.419954	2.78249e-05	13	93	Yes	2.4753	3.6635	2.27868	1.1882	1.4668e-06	1.08865e-05	0.304157	0.00177983
ENSG00000120647.9	CCDC77	0.421022	2.64159e-05	13	93	Yes	0.8883	2.874	3.96055	1.9857	2.15129e-06	1.43332e-05	0.46597	0.0456203
ENSG00000116478.11	HDAC1	0.423327	2.36012e-05	13	93	Yes	5.1914	6.4903	2.46041	1.2989	0.000296257	0.000805897	0.88806	0.747531
ENSG00000106462.10	EZH2	0.425163	2.15629e-05	13	93	Yes	1.0363	3.7699	6.65113	2.7336	4.0215e-08	9.95986e-07	0.749911	0.417198
ENSG00000196236.12	XPNPEP3	0.425927	2.07641e-05	13	93	Yes	2.1702	3.3773	2.30873	1.2071	0.000121587	0.000382388	0.620502	0.193493
ENSG00000146872.17	TLK2	0.427913	1.88153e-05	13	93	Yes	3.3633	4.5874	2.3361	1.2241	0.00456211	0.00859586	0.819477	0.57645
ENSG00000180329.13	CCDC43	0.428578	1.82019e-05	13	93	Yes	2.8955	4.1986	2.46759	1.3031	1.45058e-07	2.01193e-06	0.563271	0.111639
ENSG00000116918.13	TSNAX	0.429265	1.75881e-05	13	93	Yes	3.3842	4.623	2.36002	1.2388	3.1722e-05	0.000125043	0.849737	0.644856
ENSG00000175193.12	PARL	0.429516	1.73683e-05	13	93	Yes	4.222	5.9505	3.31383	1.7285	7.95375e-10	4.48591e-08	1.24437	0.555899
ENSG00000131626.15	PPFIA1	0.429791	1.71309e-05	13	93	Yes	3.9737	5.9163	3.84398	1.9426	1.65504e-06	1.19672e-05	0.956808	0.902528
ENSG00000042088.13	TDP1	0.433015	1.45652e-05	13	93	Yes	2.05	3.5994	2.92695	1.5494	2.5009e-07	2.85913e-06	0.315513	0.00305032
ENSG00000105486.13	LIG1	0.434816	1.32934e-05	13	93	Yes	2.1444	4.49	5.08272	2.3456	1.52861e-07	2.0527e-06	1.2775	0.494349
ENSG00000133657.14	ATP13A3	0.436232	1.23671e-05	13	93	Yes	5.1123	6.415	2.4669	1.3027	3.893e-06	2.24046e-05	0.974369	0.942123
ENSG00000135111.14	TBX3	0.437667	1.14906e-05	13	93	Yes	1.4174	2.6255	2.31033	1.2081	0.0584141	0.0796634	0.653192	0.247044
ENSG00000138443.15	ABI2	0.438016	1.12864e-05	13	93	Yes	3.1129	4.5192	2.65057	1.4063	0.0035195	0.00679794	0.594503	0.150351
ENSG00000114439.18	BBX	0.43962	1.03912e-05	13	93	Yes	3.0127	4.1708	2.23163	1.1581	0.00956064	0.0165405	0.765957	0.466823
ENSG00000122566.20	HNRNPA2B1	0.439861	1.02626e-05	13	93	Yes	7.6619	9.1696	2.84356	1.5077	4.12051e-08	9.95986e-07	0.78014	0.49939
ENSG00000066279.16	ASPM	0.440043	1.01665e-05	13	93	Yes	0.6699	3.8925	9.33468	3.2226	3.39784e-11	9.58192e-09	0.578742	0.131313
ENSG00000144381.16	HSPD1	0.441467	9.44326e-06	13	93	Yes	6.6602	7.8731	2.31803	1.2129	7.54281e-05	0.000260458	0.772286	0.469521
ENSG00000123562.16	MORF4L2	0.442792	8.81391e-06	13	93	Yes	6.4142	7.585	2.25137	1.1708	0.000337765	0.000892967	0.992389	0.985146
ENSG00000128513.14	POT1	0.444656	7.9945e-06	13	93	Yes	2.7051	3.8973	2.28501	1.1922	3.45078e-05	0.000134533	0.492078	0.0497832
ENSG00000100281.13	HMGXB4	0.453898	4.88718e-06	13	93	Yes	2.9338	4.2593	2.5062	1.3255	9.95082e-08	1.75383e-06	0.680956	0.290502
ENSG00000089280.18	FUS	0.455788	4.41134e-06	13	93	Yes	5.7885	7.5667	3.42998	1.7782	7.09503e-08	1.33387e-06	0.641313	0.231086
ENSG00000161203.13	AP2M1	0.456042	4.35081e-06	13	93	Yes	7.084	8.5233	2.71189	1.4393	2.58744e-08	7.54819e-07	1.70286	0.144002
ENSG00000187741.14	FANCA	0.456676	4.20333e-06	13	93	Yes	1.9302	4.6514	6.59421	2.7212	3.66954e-07	3.74028e-06	0.618259	0.190684
ENSG00000071553.16	ATP6AP1	0.458783	3.74566e-06	13	93	Yes	5.4591	6.5478	2.12682	1.0887	1.09759e-05	5.2759e-05	1.21685	0.583442
ENSG00000081721.11	DUSP12	0.458929	3.71591e-06	13	93	Yes	2.8178	4.1539	2.52468	1.3361	3.60972e-06	2.12071e-05	0.780781	0.488753
ENSG00000143493.12	INTS7	0.460025	3.49844e-06	13	93	Yes	2.8542	4.3758	2.87109	1.5216	5.63006e-07	5.01372e-06	0.698518	0.330871
ENSG00000108506.11	INTS2	0.464619	2.71138e-06	13	93	Yes	1.7097	2.8819	2.25355	1.1722	0.000789102	0.00183906	0.695365	0.317767
ENSG00000114988.11	LMAN2L	0.467362	2.32437e-06	13	93	Yes	2.5683	3.8886	2.49718	1.3203	0.000439028	0.00111873	0.577256	0.124328
ENSG00000085274.15	MYNN	0.47368	1.62208e-06	13	93	Yes	2.5188	3.867	2.54594	1.3482	1.98372e-05	8.56238e-05	1.33348	0.418742
ENSG00000068489.12	PRR11	0.474371	1.55876e-06	13	93	Yes	1.0433	4.5249	11.1703	3.4816	3.48781e-07	3.64282e-06	0.2422	0.000439439
ENSG00000137807.13	KIF23	0.474573	1.54073e-06	13	93	Yes	1.1447	4.5079	10.2902	3.3632	1.96482e-08	6.92598e-07	0.612177	0.17106
ENSG00000115966.16	ATF2	0.47566	1.447e-06	13	93	Yes	3.5657	4.5705	2.00667	1.0048	0.0152442	0.024659	0.841668	0.626919
ENSG00000137309.19	HMGA1	0.477784	1.27905e-06	13	93	Yes	4.9232	8.4415	11.4581	3.5183	0.000516982	0.00127142	0.657954	0.247639
ENSG00000196367.12	TRRAP	0.479396	1.16409e-06	13	93	Yes	2.945	3.9847	2.0558	1.0397	0.000379458	0.000981717	0.895227	0.758501
ENSG00000099942.12	CRKL	0.479802	1.13675e-06	13	93	Yes	4.2593	5.3281	2.09769	1.0688	8.59899e-06	4.33867e-05	0.800517	0.532136
ENSG00000165480.15	SKA3	0.479999	1.12367e-06	13	93	Yes	-0.1828	3.4424	12.3394	3.6252	1.52839e-07	2.0527e-06	0.612123	0.184261
ENSG00000162063.12	CCNF	0.48064	1.08221e-06	13	93	Yes	0.9789	3.5337	5.87586	2.5548	5.62933e-07	5.01372e-06	0.753475	0.42807
ENSG00000122952.16	ZWINT	0.490047	6.173e-07	13	93	Yes	2.7292	4.848	4.34333	2.1188	3.35806e-07	3.5961e-06	0.547404	0.106351
ENSG00000140694.16	PARN	0.491092	5.79373e-07	13	93	Yes	3.623	4.7893	2.24435	1.1663	1.30643e-05	6.08094e-05	1.38114	0.360427
ENSG00000051180.16	RAD51	0.491926	5.5072e-07	13	93	Yes	-0.4921	3.6277	17.3853	4.1198	9.51301e-08	1.71234e-06	0.4611	0.0404804
ENSG00000186432.8	KPNA4	0.496049	4.27656e-07	13	93	Yes	4.1482	5.3385	2.282	1.1903	0.000327534	0.000871364	1.06342	0.864682
ENSG00000198720.12	ANKRD13B	0.49818	3.74781e-07	13	93	Yes	1.2147	3.5535	5.05882	2.3388	4.76479e-06	2.68734e-05	0.931184	0.839439
ENSG00000204371.11	EHMT2	0.499747	3.39909e-07	13	93	Yes	4.182	5.4165	2.353	1.2345	3.75953e-08	9.63806e-07	1.07522	0.840769
ENSG00000104064.16	GABPB1	0.50033	3.27751e-07	13	93	Yes	2.6464	4.0488	2.64341	1.4024	7.51438e-06	3.92417e-05	0.728328	0.385194
ENSG00000163006.11	CCDC138	0.500452	3.25253e-07	13	93	Yes	0.5568	2.3048	3.35893	1.748	2.25536e-06	1.47971e-05	0.450948	0.0268194
ENSG00000004487.15	KDM1A	0.502204	2.91368e-07	13	93	Yes	4.281	5.7785	2.82353	1.4975	4.55761e-07	4.23707e-06	0.700883	0.336616
ENSG00000115163.14	CENPA	0.503801	2.63434e-07	13	93	Yes	0.5069	3.9856	11.1479	3.4787	2.32067e-08	7.54819e-07	0.649308	0.229663
ENSG00000133026.12	MYH10	0.504847	2.46529e-07	13	93	Yes	2.4649	4.4483	3.95424	1.9834	1.55119e-05	6.87073e-05	0.49597	0.0561486
ENSG00000075218.18	GTSE1	0.505151	2.41814e-07	13	93	Yes	-0.1031	3.5875	12.9116	3.6906	2.84358e-07	3.15804e-06	0.546375	0.0948039
ENSG00000138035.14	PNPT1	0.505837	2.31493e-07	13	93	Yes	2.5731	4.2766	3.2569	1.7035	2.0884e-07	2.52398e-06	0.925197	0.826042
ENSG00000105221.16	AKT2	0.510555	1.71015e-07	13	93	Yes	5.2899	6.4285	2.20167	1.1386	0.011097	0.0187387	0.676176	0.269444
ENSG00000109118.13	PHF12	0.510922	1.67003e-07	13	93	Yes	3.6277	4.8284	2.29851	1.2007	0.0101239	0.0173729	0.955326	0.89994
ENSG00000048991.16	R3HDM1	0.512623	1.49545e-07	13	93	Yes	3.2929	4.8131	2.86831	1.5202	0.000172467	0.000519242	0.607633	0.162864
ENSG00000182944.17	EWSR1	0.514376	1.33381e-07	13	93	Yes	6.0551	7.2895	2.35283	1.2344	2.47411e-06	1.57376e-05	0.591301	0.147508
ENSG00000119760.15	SUPT7L	0.51734	1.09757e-07	13	93	Yes	3.1781	4.573	2.6297	1.3949	2.85682e-06	1.77711e-05	0.839247	0.622074
ENSG00000147536.11	GINS4	0.520535	8.87687e-08	13	93	Yes	-0.3566	2.5683	7.59421	2.9249	1.14475e-07	1.93691e-06	0.397168	0.0150867
ENSG00000076382.16	SPAG5	0.521442	8.35463e-08	13	93	Yes	1.5514	4.7635	9.26698	3.2121	1.95624e-06	1.32398e-05	0.644392	0.225904
ENSG00000158402.18	CDC25C	0.5226	7.73048e-08	13	93	Yes	-0.6416	2.1509	6.92829	2.7925	6.53659e-07	5.58581e-06	0.605688	0.179496
ENSG00000115421.12	PAPOLG	0.523446	7.30258e-08	13	93	Yes	2.3592	3.7667	2.65277	1.4075	4.81468e-05	0.000178658	0.701413	0.320008
ENSG00000126457.20	PRMT1	0.524518	6.79295e-08	13	93	Yes	5.337	6.7697	2.69951	1.4327	1.02049e-09	5.07846e-08	1.06089	0.8706
ENSG00000117593.9	DARS2	0.526336	6.00488e-08	13	93	Yes	2.6114	4.38	3.40723	1.7686	1.17449e-05	5.55094e-05	0.663301	0.249664
ENSG00000144354.13	CDCA7	0.530073	4.64981e-08	13	93	Yes	1.5165	4.4913	7.86147	2.9748	2.64231e-06	1.6682e-05	1.04626	0.900579
ENSG00000090889.11	KIF4A	0.531874	4.10604e-08	13	93	Yes	-0.5756	3.5337	17.2593	4.1093	2.4191e-10	2.04656e-08	0.825665	0.595486
ENSG00000177084.16	POLE	0.533091	3.77378e-08	13	93	Yes	3.3842	4.5657	2.26812	1.1815	9.40515e-06	4.65307e-05	0.711848	0.349951
ENSG00000120802.13	TMPO	0.533896	3.5681e-08	13	93	Yes	4.0773	5.6177	2.90875	1.5404	1.90003e-05	8.24323e-05	0.605967	0.16322
ENSG00000196498.13	NCOR2	0.535618	3.16332e-08	13	93	Yes	5.7388	6.8498	2.15995	1.111	0.0072558	0.0129502	0.721566	0.371005
ENSG00000161800.12	RACGAP1	0.537319	2.80689e-08	13	93	Yes	3.1475	5.195	4.13389	2.0475	6.44281e-11	1.27239e-08	0.718705	0.372936
ENSG00000121864.9	ZNF639	0.538463	2.58915e-08	13	93	Yes	3.6883	5.4226	3.32718	1.7343	1.18292e-08	4.35109e-07	1.32174	0.435456
ENSG00000093009.9	CDC45	0.542306	1.96947e-08	13	93	Yes	-0.394	4.0935	22.4322	4.4875	2.45302e-08	7.54819e-07	0.629453	0.208987
ENSG00000114867.19	EIF4G1	0.549179	1.19698e-08	13	93	Yes	6.6946	8.0207	2.50724	1.3261	3.35806e-07	3.5961e-06	1.07422	0.842738
ENSG00000111206.12	FOXM1	0.549323	1.18444e-08	13	93	Yes	2.7314	6.0809	10.193	3.3495	6.20424e-08	1.22065e-06	0.802103	0.55046
ENSG00000088247.15	KHSRP	0.550835	1.05994e-08	13	93	Yes	6.5838	7.6559	2.10249	1.0721	8.21794e-07	6.68498e-06	0.70021	0.319104
ENSG00000175216.14	CKAP5	0.550945	1.05139e-08	13	93	Yes	4.5236	6.1223	3.0287	1.5987	3.28832e-06	1.9591e-05	0.602559	0.172849
ENSG00000104738.16	MCM4	0.551195	1.03215e-08	13	93	Yes	4.0357	7.0153	7.88767	2.9796	7.95375e-10	4.48591e-08	0.694649	0.309303
ENSG00000104852.14	SNRNP70	0.551442	1.01349e-08	13	93	Yes	5.5379	6.6489	2.15995	1.111	5.90696e-08	1.21885e-06	1.02609	0.944638
ENSG00000111445.13	RFC5	0.557691	6.3598e-09	13	93	Yes	2.5087	4.3177	3.50399	1.809	1.18155e-10	1.42799e-08	0.584451	0.138748
ENSG00000140525.17	FANCI	0.559005	5.75906e-09	13	93	Yes	1.8363	4.795	7.77423	2.9587	7.52003e-11	1.27239e-08	0.70507	0.344293
ENSG00000163933.9	RFT1	0.559915	5.37548e-09	13	93	Yes	2.3394	3.506	2.24482	1.1666	0.000208833	0.000607123	0.812905	0.560779
ENSG00000111605.16	CPSF6	0.561802	4.65599e-09	13	93	Yes	3.9589	5.2107	2.38138	1.2518	8.58332e-07	6.91571e-06	0.786837	0.508755
ENSG00000085999.11	RAD54L	0.564242	3.86172e-09	13	93	Yes	-0.5543	2.9281	11.1765	3.4824	1.09065e-12	4.61347e-10	0.641783	0.235212
ENSG00000239900.11	ADSL	0.566918	3.13961e-09	13	93	Yes	4.2181	5.3785	2.23519	1.1604	1.78128e-07	2.29117e-06	0.913411	0.798332
ENSG00000142230.11	SAE1	0.578287	1.27638e-09	13	93	Yes	4.4236	5.8012	2.59836	1.3776	8.34041e-05	0.000283373	0.532341	0.0920812
ENSG00000108262.15	GIT1	0.578626	1.24191e-09	13	93	Yes	4.6224	5.8917	2.41045	1.2693	3.7525e-05	0.000144959	0.939187	0.857936
ENSG00000183207.12	RUVBL2	0.580019	1.10943e-09	13	93	Yes	5.5081	6.641	2.19299	1.1329	6.06781e-07	5.34726e-06	1.11865	0.755481
ENSG00000129351.17	ILF3	0.5845	7.69038e-10	13	93	Yes	5.433	6.7173	2.43564	1.2843	8.59988e-06	4.33867e-05	0.501255	0.0593471
ENSG00000011304.16	PTBP1	0.590217	4.77898e-10	13	93	Yes	6.4019	7.7702	2.58166	1.3683	7.18261e-06	3.84588e-05	0.705996	0.33044
ENSG00000101057.15	MYBL2	0.593989	3.47379e-10	13	93	Yes	1.5806	5.8951	19.8973	4.3145	5.4188e-10	3.82025e-08	0.680442	0.28166
ENSG00000089597.16	GANAB	0.599676	2.13081e-10	13	93	Yes	6.3834	7.7036	2.49701	1.3202	9.21725e-05	0.000307	0.60557	0.179782
ENSG00000143870.12	PDIA6	0.601118	1.87946e-10	13	93	Yes	6.0442	7.2943	2.37858	1.2501	1.46529e-05	6.59379e-05	0.731134	0.385886
ENSG00000012048.19	BRCA1	0.613569	6.19511e-11	13	93	Yes	1.3225	3.8147	5.62635	2.4922	4.27126e-07	4.15343e-06	0.907326	0.782981
ENSG00000143476.17	DTL	0.625112	2.11827e-11	13	93	Yes	0.6332	4.2951	12.6573	3.6619	1.23901e-07	1.97096e-06	0.808041	0.562419
ENSG00000104824.16	HNRNPL	0.62966	1.37092e-11	13	93	Yes	6.6141	7.7426	2.18631	1.1285	1.18292e-08	4.35109e-07	0.738961	0.395767
ENSG00000102900.12	NUP93	0.640202	4.86314e-12	13	93	Yes	3.7105	5.2862	2.9808	1.5757	4.73542e-08	1.08436e-06	0.809065	0.553349
ENSG00000189091.12	SF3B3	1	0	13	93	Yes	6.3635	7.9038	2.90855	1.5403	3.62704e-07	3.74028e-06	1.25004	0.545889

## Sheet: enrichment
Category	CategoryID	GO	Description	PARENT_GO	LogP	Enrichment	Z-score	#TotalGeneInLibrary	#GeneInGO	#GeneInHitList	#GeneInGOAndHitList	%InGO	STDV %InGO	GeneID	Hits	Log(q-value)	GeneList
GO Biological Processes	19	GO:0016071	mRNA metabolic process	19_GO:0009987 cellular process	-8	5	7.9	30284	646	178	19	11	2.3	1386|3181|3191|3609|5073|5394|5725|6433|6625|6720|8570|10212|11052|23404|53981|64895|79171|87178|220988	ATF2|HNRNPA2B1|HNRNPL|ILF3|PARN|EXOSC10|PTBP1|SFSWAP|SNRNP70|SREBF1|KHSRP|DDX39A|CPSF6|EXOSC2|CPSF2|PAPOLG|RBM42|PNPT1|HNRNPA3	-5.3	MyList
GO Biological Processes	19	GO:0045739	positive regulation of DNA repair	19_GO:0048518 positive regulation of biological process	-6.9	11	9.1	30284	138	178	9	5.1	1.6	672|2305|2521|3276|8295|9643|10635|10856|54617	BRCA1|FOXM1|FUS|PRMT1|TRRAP|MORF4L2|RAD51AP1|RUVBL2|INO80	-4.3	MyList
GO Biological Processes	19	GO:0006397	mRNA processing	19_GO:0009987 cellular process	-5.8	4.8	6.6	30284	492	178	14	7.9	2	3181|3191|3609|5725|6433|6625|8570|10212|11052|53981|64895|79171|87178|220988	HNRNPA2B1|HNRNPL|ILF3|PTBP1|SFSWAP|SNRNP70|KHSRP|DDX39A|CPSF6|CPSF2|PAPOLG|RBM42|PNPT1|HNRNPA3	-3.4	MyList
GO Biological Processes	19	GO:0043484	regulation of RNA splicing	19_GO:0050789 regulation of biological process	-5.8	8.2	7.6	30284	187	178	9	5.1	1.6	2521|3191|5394|5725|6433|6625|8295|9913|79171	FUS|HNRNPL|EXOSC10|PTBP1|SFSWAP|SNRNP70|TRRAP|SUPT7L|RBM42	-3.4	MyList
GO Biological Processes	19	GO:0044770	cell cycle phase transition	19_GO:0009987 cellular process	-5.3	8.6	7.3	30284	159	178	8	4.5	1.6	899|995|1104|2146|2305|5426|8697|9833	CCNF|CDC25C|RCC1|EZH2|FOXM1|POLE|CDC23|MELK	-3	MyList
GO Biological Processes	19	GO:0008283	cell population proliferation	19_GO:0009987 cellular process	-4.6	3.6	5.3	30284	718	178	15	8.4	2.1	581|780|995|1386|1503|2782|3329|6926|9289|9833|23385|29127|54820|84296|259266	BAX|DDR1|CDC25C|ATF2|CTPS1|GNB1|HSPD1|TBX3|ADGRG1|MELK|NCSTN|RACGAP1|NDE1|GINS4|ASPM	-2.4	MyList
