# Supplementary material for: Casein kinase 2-mediated phosphorylation of the splicing factor SF3B3 plays a key role in esophageal squamous cell carcinoma progression
Source: PLoS Biol. 2026 Apr 10;24(4):e3003729. doi: 10.1371/journal.pbio.3003729 (PMC13068320; doi:10.1371/journal.pbio.3003729)
Supplement: S5 Table — (XLSX) [file pbio.3003729.s010.xlsx]

## Sheet: Sheet1
Supplemental Table S5. Sequence information for qPCR and RT-PCR primers used in the current study.
Gene name	Application	Sequence
SF3B3	mRNA	F: 5’-TGTATCGTGGAAATGGGTGG-3’
		R: 5’-CGAGTATCAGACAAATCCCCAG-3’
β-ACTIN	mRNA	F: 5’-CTCTTCCAGCCTTCCTTCCT-3’
		R: 5’-AGCACTGTGTTGGCGTACAG-3’
α-TUBLIN	mRNA	F: 5’-CGGGCAGTGTTTGTAGACTTGG-3’
		R: 5’-CTCCTTGCCAATGGTGTAGTGC-3’
EXOSC2	mRNA	F: 5’-ACATTGGTGAAGTAGGAGACA-3’
		R: 5’-CCTTCCTGTAAGAAACCTCTC-3’
USP1	mRNA	F: 5’-GCGTTGCTTGGAATGTGAAAG-3’
		R: 5’-CCATCTCAGGGTCTTCATTTCTG-3’
USP7	mRNA	F: 5’-CCAGGAGAAGGAGTTTGAGAAG-3’
		R: 5’-GGCCGAGGATGAGACATATTAC-3’
USP39	mRNA	F: 5’-GCTTCCCCATCCTGATCTG-3’
		R: 5’-GCTCCTTCTCGTCCTTGTAG-3’
pre-EXOSC2	mRNA	F: 5’-GAAGCTCATTGCATCTGTTGC-3’
		R: 5’-ACACCTTTTGTTCTCACCTGG-3’
U2 snRNA	mRNA	F: 5’-GGCTAAGATCAAGTGTAGTATC-3’
		R: 5’-AAGCTCCTATTCCATCTCCC-3’
