# Supplementary material for: Casein kinase 2-mediated phosphorylation of the splicing factor SF3B3 plays a key role in esophageal squamous cell carcinoma progression
Source: PLoS Biol. 2026 Apr 10;24(4):e3003729. doi: 10.1371/journal.pbio.3003729 (PMC13068320; doi:10.1371/journal.pbio.3003729)
Supplement: S1 Data — S5. (XLSX) [file pbio.3003729.s011.xlsx]

## Sheet: Figure 1
Figure 1A			Figure 1B			Figure 1C
kinase	nes		Description	-Log10(FDR)		Phosphosites	FC.Phos
CSNK2A1	8.93889		mRNA Splicing	10		SF3B3:T1200	7.857
CDK2	6.62196		Cell cycle	10		SF3B2:S436	6.657
CDK1	6.34782		RHO GTPase Effectors	5.7		SF3B1:T299	6.265
PRKDC	5.53027		HALLMARK MYC TARGETS V1	5.2		HNRNPA1L2:S6	2.205
CSNK2A2	3.59011		HALLMARK DNA REPAIR	3.9		HNRNPM:S481	2.191
CDC7	3.48311		Adherens junction	-15
NEK2	3.2936		Cell-Cell communication	-12
AURKA	3.21337		Cell junction organization	-10
MAPK11	3.0976		Membrane Trafficking	-9.4
CDK7	3.08979		Axon guidance	-7.5
PLK4	2.95381
CDK9	2.93366		Figure 1D			Figure 1E
CLK1	2.79482		The abundance of pSF3B3 (T1200)			Tumor_code	Source	Patient_ID	Sample_ID	Age	Gender	Smoke	Alcohol	T_stage	N_stage	Tumor_stage	Death_at_follow_up	Overall_survival_status	Overall_survival_days	Disease_free_status	Disease_free_survival_status	Disease_free_survival_days
CDK4	2.64532		N	T		ESCC	XMULIULAB_LIULAB_ESCC_20210901	5B0890	ESCC_5B0890_Tumor	63	Female	No	No	T2	N1	IIB	No	0	1853	No	0	1853
CLK2	2.52395		484.2	1006.4		ESCC	XMULIULAB_LIULAB_ESCC_20210901	5B0892	ESCC_5B0892_Tumor	59	Female	No	No	T3	N0	IIB	No	0	1974	No	0	1974
ATM	2.46116		304	1233.2		ESCC	XMULIULAB_LIULAB_ESCC_20210901	5B0842	ESCC_5B0842_Tumor	64	Female	No	No	T3	N0	IIB	Yes	1	438	Yes	1	405
CDK5	2.38559		486.3	1358		ESCC	XMULIULAB_LIULAB_ESCC_20210901	5B0852	ESCC_5B0852_Tumor	64	Female	No	No	T2	N0	IIB	Yes	1	648	Yes	1	121
MAPK10	2.37997		0	468		ESCC	XMULIULAB_LIULAB_ESCC_20210901	5B0880	ESCC_5B0880_Tumor	44	Male	No	No	T2	N0	IIA	No	0	1904	No	0	1904
MAPK7	2.16293		0	164.1		ESCC	XMULIULAB_LIULAB_ESCC_20210901	5B0918	ESCC_5B0918_Tumor	60	Male	Yes	Yes	T3	N0	IIB	Yes	1	276	Yes	1	276
CDK6	2.0836		0	417		ESCC	XMULIULAB_LIULAB_ESCC_20210901	5B0913	ESCC_5B0913_Tumor	44	Female	No	No	T2	N0	IIB	No	0	1892	No	0	1892
CHEK2	1.82098		0	1295.5		ESCC	XMULIULAB_LIULAB_ESCC_20210901	5B0936	ESCC_5B0936_Tumor	68	Male	Yes	No	T3	N0	IIA	Yes	1	507	Yes	1	232
ATR	1.81562		0	319.4		ESCC	XMULIULAB_LIULAB_ESCC_20210901	5B0633	ESCC_5B0633_Tumor	51	Female	No	No	T2	N0	IIA	No	0	2546	No	0	2546
TYK2	1.78622		0	974.6		ESCC	XMULIULAB_LIULAB_ESCC_20210901	5B0610	ESCC_5B0610_Tumor	48	Female	No	No	T3	N0	IIA	No	0	2634	No	0	2634
TTK	1.65842		0	737.4		ESCC	XMULIULAB_LIULAB_ESCC_20210901	5B0780	ESCC_5B0780_Tumor	48	Male	Yes	No	T3	N0	IIA	No	0	2151	No	0	2151
NLK	-1.64663		0	401.7		ESCC	XMULIULAB_LIULAB_ESCC_20210901	5B0615	ESCC_5B0615_Tumor	54	Male	Yes	Yes	T3	N0	IIA	No	0	2616	No	0	2616
PRKACG	-1.67622		0	493.1		ESCC	XMULIULAB_LIULAB_ESCC_20210901	5B0601	ESCC_5B0601_Tumor	63	Male	No	No	T3	N0	IIA	No	0	2672	No	0	2672
PAK6	-1.73219		0	561.8		ESCC	XMULIULAB_LIULAB_ESCC_20210901	5B0929	ESCC_5B0929_Tumor	56	Male	Yes	No	T3	N0	IIA	No	0	1832	No	0	1832
PAK5	-1.73219		0	1427.4		ESCC	XMULIULAB_LIULAB_ESCC_20210901	5B0886	ESCC_5B0886_Tumor	50	Male	No	No	T3	N0	IIA	Yes	1	350	Yes	1	338
PAK3	-1.7678		0	1105.3		ESCC	XMULIULAB_LIULAB_ESCC_20210901	5B0928	ESCC_5B0928_Tumor	64	Male	Yes	No	T2	N0	IIA	Yes	1	1397	Yes	1	1397
PRKACB	-1.94175		0	1264.5		ESCC	XMULIULAB_LIULAB_ESCC_20210901	5B0589	ESCC_5B0589_Tumor	58	Female	No	No	T3	N0	IIB	No	0	2701	No	0	2701
EGFR	-2.05428		0	1096.9		ESCC	XMULIULAB_LIULAB_ESCC_20210901	5B0593	ESCC_5B0593_Tumor	56	Male	No	No	T2	N1	IIB	Yes	1	260	Yes	1	260
PRKACA	-2.12833		0	537.2		ESCC	XMULIULAB_LIULAB_ESCC_20210901	5B0916	ESCC_5B0916_Tumor	64	Male	Yes	No	T3	N0	IIB	Yes	1	1841	Yes	1	1841
MAPK1	-2.17408		0	950.7		ESCC	XMULIULAB_LIULAB_ESCC_20210901	5B0855	ESCC_5B0855_Tumor	62	Male	No	No	T2	N0	IIB	No	0	1293	No	0	1293
AKT1	-2.28783		195.7	688.1		ESCC	XMULIULAB_LIULAB_ESCC_20210901	5B0891	ESCC_5B0891_Tumor	59	Male	No	No	T2	N0	IIB	No	0	1943	No	0	1943
MAPKAPK5	-2.3133		629.5	0		ESCC	XMULIULAB_LIULAB_ESCC_20210901	5B0915	ESCC_5B0915_Tumor	52	Male	Yes	No	T3	N0	IIB	Yes	1	1017	Yes	1	436
MAP2K3	-2.34714					ESCC	XMULIULAB_LIULAB_ESCC_20210901	5B0765	ESCC_5B0765_Tumor	47	Female	No	No	T3	N1	IIIA	No	0	2192	Yes	1	1666
MET	-2.38161					ESCC	XMULIULAB_LIULAB_ESCC_20210901	5B0630	ESCC_5B0630_Tumor	46	Female	No	No	T3	N1	IIIA	No	0	2583	No	0	2583
MAP2K1	-2.42493					ESCC	XMULIULAB_LIULAB_ESCC_20210901	5B0641	ESCC_5B0641_Tumor	63	Female	No	No	T3	N1	IIIA	No	0	483	No	0	483
AKT2	-2.51218					ESCC	XMULIULAB_LIULAB_ESCC_20210901	5B0768	ESCC_5B0768_Tumor	55	Male	Yes	No	T3	N1	IIIA	No	0	2237	No	0	2237
AXL	-2.52155					ESCC	XMULIULAB_LIULAB_ESCC_20210901	5B0581	ESCC_5B0581_Tumor	58	Male	No	No	T3	N1	IIIA	Yes	1	911	Yes	1	383
STK38	-2.55342					ESCC	XMULIULAB_LIULAB_ESCC_20210901	5B0590	ESCC_5B0590_Tumor	70	Male	No	No	T3	N1	IIIA	Yes	1	807	Yes	1	331
MAP2K2	-2.60032					ESCC	XMULIULAB_LIULAB_ESCC_20210901	5B0826	ESCC_5B0826_Tumor	72	Female	No	No	T3	N1	IIIA	Yes	1	616	Yes	1	616
YES1	-2.66772					ESCC	XMULIULAB_LIULAB_ESCC_20210901	5B0877	ESCC_5B0877_Tumor	73	Female	No	No	T3	N1	IIIA	Yes	1	1060	Yes	1	1060
AURKB	-2.69431					ESCC	XMULIULAB_LIULAB_ESCC_20210901	5B0840	ESCC_5B0840_Tumor	64	Male	No	No	T2	N2	IIIA	No	0	2062	No	0	2062
CAMK2D	-2.83435					ESCC	XMULIULAB_LIULAB_ESCC_20210901	5B0931	ESCC_5B0931_Tumor	60	Male	Yes	No	T3	N1	IIIA	Yes	1	349	Yes	1	316
SGK1	-2.91513					ESCC	XMULIULAB_LIULAB_ESCC_20210901	5B0818	ESCC_5B0818_Tumor	67	Male	Yes	No	T3	N1	IIIA	No	0	2120	No	0	2120
PDK2	-3.00169					ESCC	XMULIULAB_LIULAB_ESCC_20210901	5B0823	ESCC_5B0823_Tumor	45	Male	Yes	No	T3	N1	IIIA	Yes	1	1338	Yes	1	1296
RPS6KA1	-3.04689					ESCC	XMULIULAB_LIULAB_ESCC_20210901	5B0859	ESCC_5B0859_Tumor	64	Male	No	No	T1	N0	IB	Yes	1	1957	Yes	1	1957
EPHB2	-3.1276					ESCC	XMULIULAB_LIULAB_ESCC_20210901	5B0816	ESCC_5B0816_Tumor	55	Male	Yes	No	T3	N0	IB	Yes	1	744	Yes	1	809
PDK4	-3.27256					ESCC	XMULIULAB_LIULAB_ESCC_20210901	5B0602	ESCC_5B0602_Tumor	59	Female	No	No	T1	N0	IB	No	0	2669	No	0	2669
LATS1	-3.27987					ESCC	XMULIULAB_LIULAB_ESCC_20210901	5B0595	ESCC_5B0595_Tumor	51	Male	No	No	T3	N0	IB	No	0	2689	No	0	2689
PDK3	-3.72005					ESCC	XMULIULAB_LIULAB_ESCC_20210901	5B0592	ESCC_5B0592_Tumor	46	Male	No	No	T3	N0	IB	No	0	2699	Yes	1	1235
						ESCC	XMULIULAB_LIULAB_ESCC_20210901	5B0904	ESCC_5B0904_Tumor	48	Male	No	No	T3	N0	IIB	Yes	1	409	Yes	1	409
						ESCC	XMULIULAB_LIULAB_ESCC_20210901	5B0902	ESCC_5B0902_Tumor	64	Male	No	No	T3	N0	IIA	Yes	1	634	Yes	1	443
						ESCC	XMULIULAB_LIULAB_ESCC_20210901	5B0900	ESCC_5B0900_Tumor	72	Male	Yes	Yes	T3	N0	IIA	Yes	1	1529	Yes	1	1172
						ESCC	XMULIULAB_LIULAB_ESCC_20210901	5B0857	ESCC_5B0857_Tumor	76	Male	Yes	No	T3	N0	IIA	No	0	2035	No	0	2035
						ESCC	XMULIULAB_LIULAB_ESCC_20210901	5B0836	ESCC_5B0836_Tumor	59	Male	Yes	No	T3	N0	IIA	No	0	2055	No	0	2055
						ESCC	XMULIULAB_LIULAB_ESCC_20210901	5B0808	ESCC_5B0808_Tumor	58	Male	No	No	T3	N0	IIA	No	0	2146	No	0	2146
						ESCC	XMULIULAB_LIULAB_ESCC_20210901	5B0771	ESCC_5B0771_Tumor	60	Male	Yes	Yes	T3	N0	IIA	Yes	1	254	Yes	1	112
						ESCC	XMULIULAB_LIULAB_ESCC_20210901	5B0762	ESCC_5B0762_Tumor	52	Male	Yes	No	T3	N0	IIA	Yes	1	533	Yes	1	533
						ESCC	XMULIULAB_LIULAB_ESCC_20210901	5B0761	ESCC_5B0761_Tumor	51	Male	Yes	No	T3	N0	IIA	No	0	2249	No	0	2249
						ESCC	XMULIULAB_LIULAB_ESCC_20210901	5B0758	ESCC_5B0758_Tumor	59	Male	Yes	Yes	T2	N0	IIA	No	0	2256	No	0	2256
						ESCC	XMULIULAB_LIULAB_ESCC_20210901	5B0757	ESCC_5B0757_Tumor	56	Female	No	No	T3	N0	IIA	Yes	1	535	Yes	1	535
						ESCC	XMULIULAB_LIULAB_ESCC_20210901	5B0745	ESCC_5B0745_Tumor	54	Male	No	No	T3	N0	IIA	No	0	2249	No	0	2249
						ESCC	XMULIULAB_LIULAB_ESCC_20210901	5B0914	ESCC_5B0914_Tumor	57	Male	Yes	No	T2	N0	IIB	No	0	1891	No	0	1891
						ESCC	XMULIULAB_LIULAB_ESCC_20210901	5B0907	ESCC_5B0907_Tumor	63	Male	No	No	T3	N0	IIB	No	0	1916	No	0	1916
						ESCC	XMULIULAB_LIULAB_ESCC_20210901	5B0881	ESCC_5B0881_Tumor	69	Male	No	No	T3	N0	IIB	Yes	1	1291	No	0	1291
						ESCC	XMULIULAB_LIULAB_ESCC_20210901	5B0838	ESCC_5B0838_Tumor	41	Female	No	No	T3	N0	IIB	Yes	1	500	Yes	1	351
						ESCC	XMULIULAB_LIULAB_ESCC_20210901	5B0820	ESCC_5B0820_Tumor	74	Male	No	No	T3	N0	IIB	Yes	1	2146	Yes	1	630
						ESCC	XMULIULAB_LIULAB_ESCC_20210901	5B0817	ESCC_5B0817_Tumor	63	Male	No	No	T3	N0	IIA	No	0	2096	No	0	2096
						ESCC	XMULIULAB_LIULAB_ESCC_20210901	5B0763	ESCC_5B0763_Tumor	73	Male	No	No	T3	N0	IIB	Yes	1	1884	No	0	1884
						ESCC	XMULIULAB_LIULAB_ESCC_20210901	5B0746	ESCC_5B0746_Tumor	59	Male	No	No	T2	N1	IIB	Yes	1	245	Yes	1	245
						ESCC	XMULIULAB_LIULAB_ESCC_20210901	5B0653	ESCC_5B0653_Tumor	62	Male	No	No	T3	N0	IIB	Yes	1	622	Yes	1	503
						ESCC	XMULIULAB_LIULAB_ESCC_20210901	5B0651	ESCC_5B0651_Tumor	57	Male	No	No	T3	N0	IIB	Yes	1	920	Yes	1	662
						ESCC	XMULIULAB_LIULAB_ESCC_20210901	5B0638	ESCC_5B0638_Tumor	64	Male	No	No	T3	N0	IIB	No	0	1540	No	0	1540
						ESCC	XMULIULAB_LIULAB_ESCC_20210901	5B0635	ESCC_5B0635_Tumor	56	Female	No	No	T3	N0	IIB	No	0	2480	Yes	1	1119
						ESCC	XMULIULAB_LIULAB_ESCC_20210901	5B0628	ESCC_5B0628_Tumor	62	Female	No	No	T3	N0	IIB	Yes	1	286	Yes	1	286
						ESCC	XMULIULAB_LIULAB_ESCC_20210901	5B0622	ESCC_5B0622_Tumor	63	Female	No	No	T3	N0	IIB	No	0	2597	No	0	2597
						ESCC	XMULIULAB_LIULAB_ESCC_20210901	5B0617	ESCC_5B0617_Tumor	62	Male	Yes	No	T3	N0	IIB	No	0	2613	No	0	2613
						ESCC	XMULIULAB_LIULAB_ESCC_20210901	5B0605	ESCC_5B0605_Tumor	63	Female	No	No	T3	N0	IIB	Yes	1	310	Yes	1	225
						ESCC	XMULIULAB_LIULAB_ESCC_20210901	5B0613	ESCC_5B0613_Tumor	47	Male	Yes	Yes	T3	N0	IIB	Yes	1	364	Yes	1	300
						ESCC	XMULIULAB_LIULAB_ESCC_20210901	5B0612	ESCC_5B0612_Tumor	71	Male	No	No	T3	N0	IIB	No	0	2621	No	0	2621
						ESCC	XMULIULAB_LIULAB_ESCC_20210901	5B0919	ESCC_5B0919_Tumor	61	Male	No	No	T3	N1	IIIA	No	0	1872	No	0	1872
						ESCC	XMULIULAB_LIULAB_ESCC_20210901	5B0908	ESCC_5B0908_Tumor	50	Male	No	No	T3	N1	IIIA	Yes	1	1099	Yes	1	1099
						ESCC	XMULIULAB_LIULAB_ESCC_20210901	5B0887	ESCC_5B0887_Tumor	50	Male	No	No	T3	N1	IIIA	No	0	655	No	0	655
						ESCC	XMULIULAB_LIULAB_ESCC_20210901	5B0885	ESCC_5B0885_Tumor	60	Male	No	No	T3	N1	IIIA	Yes	1	246	Yes	1	246
						ESCC	XMULIULAB_LIULAB_ESCC_20210901	5B0856	ESCC_5B0856_Tumor	54	Male	Yes	Yes	T2	N2	IIIA	Yes	1	588	Yes	1	254
						ESCC	XMULIULAB_LIULAB_ESCC_20210901	5B0846	ESCC_5B0846_Tumor	71	Male	No	No	T3	N1	IIIA	No	0	2053	No	0	2053
						ESCC	XMULIULAB_LIULAB_ESCC_20210901	5B0837	ESCC_5B0837_Tumor	53	Male	No	No	T3	N1	IIIA	No	0	2075	Yes	1	1244
						ESCC	XMULIULAB_LIULAB_ESCC_20210901	5B0825	ESCC_5B0825_Tumor	48	Male	Yes	No	T3	N1	IIIA	Yes	1	1315	Yes	1	1215
						ESCC	XMULIULAB_LIULAB_ESCC_20210901	5B0791	ESCC_5B0791_Tumor	45	Male	Yes	No	T3	N1	IIIA	Yes	1	606	Yes	1	469
						ESCC	XMULIULAB_LIULAB_ESCC_20210901	5B0769	ESCC_5B0769_Tumor	57	Male	Yes	No	T3	N1	IIIA	No	0	2237	No	0	2237
						ESCC	XMULIULAB_LIULAB_ESCC_20210901	5B0766	ESCC_5B0766_Tumor	50	Male	Yes	Yes	T3	N1	IIIA	Yes	1	934	Yes	1	363
						ESCC	XMULIULAB_LIULAB_ESCC_20210901	5B0754	ESCC_5B0754_Tumor	63	Male	No	No	T3	N1	IIIA	No	0	2258	Yes	1	787
						ESCC	XMULIULAB_LIULAB_ESCC_20210901	5B0753	ESCC_5B0753_Tumor	60	Male	Yes	No	T3	N1	IIIA	No	0	2370	No	0	2370
						ESCC	XMULIULAB_LIULAB_ESCC_20210901	5B0752	ESCC_5B0752_Tumor	73	Male	Yes	No	T3	N1	IIIA	Yes	1	346	Yes	1	168
						ESCC	XMULIULAB_LIULAB_ESCC_20210901	5B0626	ESCC_5B0626_Tumor	59	Male	No	No	T3	N1	IIIA	Yes	1	338	Yes	1	338
						ESCC	XMULIULAB_LIULAB_ESCC_20210901	5B0646	ESCC_5B0646_Tumor	55	Male	No	No	T3	N1	IIIA	No	0	116	No	0	116
						ESCC	XMULIULAB_LIULAB_ESCC_20210901	5B0631	ESCC_5B0631_Tumor	63	Male	No	No	T3	N1	IIIA	No	0	2578	No	0	2578
						ESCC	XMULIULAB_LIULAB_ESCC_20210901	5B0629	ESCC_5B0629_Tumor	48	Male	No	No	T3	N1	IIIA	Yes	1	341	Yes	1	341
						ESCC	XMULIULAB_LIULAB_ESCC_20210901	5B0894	ESCC_5B0894_Tumor	59	Male	No	No	T3	N2	IIIB	Yes	1	460	Yes	1	462
						ESCC	XMULIULAB_LIULAB_ESCC_20210901	5B0888	ESCC_5B0888_Tumor	54	Female	No	No	T3	N2	IIIB	Yes	1	240	Yes	1	240
						ESCC	XMULIULAB_LIULAB_ESCC_20210901	5B0884	ESCC_5B0884_Tumor	54	Male	No	No	T3	N2	IIIB	Yes	1	1747	Yes	1	656
						ESCC	XMULIULAB_LIULAB_ESCC_20210901	5B0851	ESCC_5B0851_Tumor	74	Male	No	No	T3	N2	IIIB	Yes	1	48	Yes	1	48
						ESCC	XMULIULAB_LIULAB_ESCC_20210901	5B0849	ESCC_5B0849_Tumor	50	Male	No	No	T3	N2	IIIB	Yes	1	494	Yes	1	357
						ESCC	XMULIULAB_LIULAB_ESCC_20210901	5B0841	ESCC_5B0841_Tumor	57	Female	No	No	T3	N2	IIIB	Yes	1	735	Yes	1	735
						ESCC	XMULIULAB_LIULAB_ESCC_20210901	5B0839	ESCC_5B0839_Tumor	63	Male	Yes	Yes	T3	N2	IIIB	Yes	1	572	Yes	1	464
						ESCC	XMULIULAB_LIULAB_ESCC_20210901	5B0835	ESCC_5B0835_Tumor	71	Female	No	No	T3	N2	IIIB	Yes	1	157	Yes	1	157
						ESCC	XMULIULAB_LIULAB_ESCC_20210901	5B0828	ESCC_5B0828_Tumor	57	Male	Yes	No	T3	N2	IIIB	Yes	1	189	Yes	1	189
						ESCC	XMULIULAB_LIULAB_ESCC_20210901	5B0782	ESCC_5B0782_Tumor	51	Male	Yes	Yes	T3	N2	IIIB	Yes	1	253	Yes	1	127
						ESCC	XMULIULAB_LIULAB_ESCC_20210901	5B0779	ESCC_5B0779_Tumor	54	Male	No	No	T3	N2	IIIB	Yes	1	440	Yes	1	29
						ESCC	XMULIULAB_LIULAB_ESCC_20210901	5B0756	ESCC_5B0756_Tumor	66	Male	Yes	No	T3	N2	IIIB	Yes	1	260	Yes	1	260
						ESCC	XMULIULAB_LIULAB_ESCC_20210901	5B0751	ESCC_5B0751_Tumor	77	Female	No	No	T3	N2	IIIB	Yes	1	373	Yes	1	373
						ESCC	XMULIULAB_LIULAB_ESCC_20210901	5B0654	ESCC_5B0654_Tumor	55	Male	Yes	No	T3	N2	IIIB	Yes	1	813	Yes	1	815
						ESCC	XMULIULAB_LIULAB_ESCC_20210901	5B0649	ESCC_5B0649_Tumor	48	Male	No	No	T3	N2	IIIB	Yes	1	606	Yes	1	572
						ESCC	XMULIULAB_LIULAB_ESCC_20210901	5B0640	ESCC_5B0640_Tumor	71	Male	No	No	T3	N2	IIIB	No	0	2418	Yes	1	1538
						ESCC	XMULIULAB_LIULAB_ESCC_20210901	5B0627	ESCC_5B0627_Tumor	59	Male	Yes	No	T3	N2	IIIB	Yes	1	493	Yes	1	493
						ESCC	XMULIULAB_LIULAB_ESCC_20210901	5B0625	ESCC_5B0625_Tumor	71	Male	Yes	Yes	T3	N2	IIIB	Yes	1	572	Yes	1	367
						ESCC	XMULIULAB_LIULAB_ESCC_20210901	5B0827	ESCC_5B0827_Tumor	55	Male	No	No	T3	N0	IB	No	0	2056	No	0	2056
						ESCC	XMULIULAB_LIULAB_ESCC_20210901	5B0645	ESCC_5B0645_Tumor	59	Male	No	No	T3	N0	IIA	No	0	1974	No	0	1974
						ESCC	XMULIULAB_LIULAB_ESCC_20210901	5B0621	ESCC_5B0621_Tumor	58	Male	Yes	Yes	T3	N0	IIA	Yes	1	579	Yes	1	579
						ESCC	XMULIULAB_LIULAB_ESCC_20210901	5B0578	ESCC_5B0578_Tumor	60	Female	No	No	T2	N0	IIA	Yes	1	298	Yes	1	278
						ESCC	XMULIULAB_LIULAB_ESCC_20210901	5B0608	ESCC_5B0608_Tumor	50	Male	No	No	T3	N0	IIB	No	0	2642	Yes	1	369
						ESCC	XMULIULAB_LIULAB_ESCC_20210901	5B0606	ESCC_5B0606_Tumor	55	Female	No	No	T3	N0	IIB	Yes	1	771	Yes	1	771
						ESCC	XMULIULAB_LIULAB_ESCC_20210901	5B0598	ESCC_5B0598_Tumor	54	Male	No	No	T2	N0	IIB	Yes	1	1129	Yes	1	1129
						ESCC	XMULIULAB_LIULAB_ESCC_20210901	5B0611	ESCC_5B0611_Tumor	45	Male	No	No	T3	N1	IIIA	Yes	1	540	Yes	1	389
						ESCC	XMULIULAB_LIULAB_ESCC_20210901	5B0603	ESCC_5B0603_Tumor	67	Male	No	No	T3	N1	IIIA	Yes	1	1931	Yes	1	1523
						ESCC	XMULIULAB_LIULAB_ESCC_20210901	5B0594	ESCC_5B0594_Tumor	66	Male	No	No	T3	N1	IIIA	No	0	2689	No	0	2689
						ESCC	XMULIULAB_LIULAB_ESCC_20210901	5B0580	ESCC_5B0580_Tumor	57	Male	Yes	No	T3	N2	IIIB	Yes	1	600	Yes	1	600
						ESCC	XMULIULAB_LIULAB_ESCC_20210901	5B0935	ESCC_5B0935_Tumor	50	Male	Yes	Yes	T2	N3	IIIC	Yes	1	1420	Yes	1	563
						ESCC	XMULIULAB_LIULAB_ESCC_20210901	5B0923	ESCC_5B0923_Tumor	62	Male	No	No	T3	N3	IIIC	Yes	1	289	Yes	1	289
						ESCC	XMULIULAB_LIULAB_ESCC_20210901	5B0831	ESCC_5B0831_Tumor	69	Male	Yes	No	T3	N3	IIIC	Yes	1	774	Yes	1	393
						ESCC	XMULIULAB_LIULAB_ESCC_20210901	5B0770	ESCC_5B0770_Tumor	55	Female	No	No	T3	N3	IIIC	Yes	1	357	Yes	1	55
						ESCC	XMULIULAB_LIULAB_ESCC_20210901	5B0650	ESCC_5B0650_Tumor	58	Male	No	No	T3	N3	IIIC	Yes	1	280	Yes	1	280
						ESCC	XMULIULAB_LIULAB_ESCC_20210901	5B0647	ESCC_5B0647_Tumor	57	Male	No	No	T3	N3	IIIC	Yes	1	213	Yes	1	213
						ESCC	XMULIULAB_LIULAB_ESCC_20210901	5B0600	ESCC_5B0600_Tumor	57	Male	Yes	Yes	T3	N3	IIIC	Yes	1	302	Yes	1	102
						ESCC	XMULIULAB_LIULAB_ESCC_20210901	5B0882	ESCC_5B0882_Tumor	51	Male	No	No	T2	N2	IIIA	Yes	1	646	Yes	1	510

## Sheet: Figure 2
	Figure 2C
	OD value
	KYSE140
	Day	siCTL			siSF3B3-1			siSF3B3-2
	1	0.1691	0.1751	0.1615	0.1441	0.1506	0.1511	0.126	0.1344	0.1304
	2	0.2948	0.3133	0.3193	0.1967	0.1999	0.1974	0.1557	0.1558	0.1573
	3	0.6852	0.6703	0.6319	0.3675	0.3799	0.3842	0.2987	0.2851	0.313
	4	0.8742	0.886	0.9555	0.4535	0.4433	0.457	0.3584	0.3574	0.3363
		Figure 2E
		Normalized values (OD 590 nm)
		KYSE140
		siCTL			siSF3B3-1			siSF3B3-2
		1	1.15929	0.823009	0.159292	0.0973451	0.176991	0.176991	0.132743	0.141593
		Figure 2G
		Wound recovery (%)
		KYSE140
		siCTL			siSF3B3-1			siSF3B3-2
		24.17	20.44	21.65	10.82	7.64	9.27	9.37	11.46	15.78
		Figure 2I
		Number of invaded cells
		KYSE140
		siCTL			siSF3B3-1			siSF3B3-2
		781	862	756	351	314	335	430	456	418
		Figure 2K
		OD value
		ECA109
		Day	Vector			SF3B3
		1	0.1651	0.1651	0.1657	0.1699	0.1659	0.1684
		2	0.2119	0.2434	0.2254	0.2573	0.2779	0.2779
		3	0.3908	0.382	0.378	0.4574	0.4433	0.4396
		4	0.7766	0.7501	0.7473	0.9191	0.9235	0.8972
		Figure 2M
		Normalized values (OD 590 nm)
		ECA109
		Vector			SF3B3
		0.923547	1.02446	1	1.33639	1.43119	1.35168
		Figure 2O
		Wound recovery (%)
		ECA109
		Vector			SF3B3
		12.064	12.084	14.829	23.095	23.562	28.574
		Figure 2Q
		Number of invaded cells
		ECA109
		Vector			SF3B3
		167	179	165	279	283	306
		Figure 2T
		Tumor Volume (× 100 mm3)
		KYSE30
		shCTL				shSF3B3-1				shSF3B3-2
		4.68073	3.99737	3.55549	3.20954	0.485716	0.465302	0.263298	0.239074	1.0121	0.788959	0.485716	0.465302
		Figure 2U
		Tumor Weight (g)
		KYSE30
		shCTL				shSF3B3-1				shSF3B3-2
		0.415	0.2201	0.1931	0.2307	0.1086	0.0317	0.0988	0.0275	0.1163	0.1702	0.0331	0.0373
		Figure 2W
		Tumor Volume (× 100 mm3)
		ECA109
		Vector				SF3B3
		2.8064	1.8733	3.2835	2.8663	3.0519	3.878	4.9349	6.4617	4.2478
		Figure 2X
		Tumor Weight (g)
		ECA109
		Vector				SF3B3
		0.3423	0.3023	0.2223	0.1592	0.3623	0.3256	0.2803	0.2653	0.2733

## Sheet: Figure 3
		Figure 3B
		OD value
		KYSE140
		Day	shCTL+Vector			shSF3B3+Vector			shSF3B3+SF3B3 (WT)			shSF3B3+SF3B3 (T1200A)
		1	0.1049	0.1087	0.1067	0.101	0.1024	0.0996	0.101	0.1009	0.1025	0.1013	0.1006	0.1007
		2	0.2683	0.2774	0.287	0.1539	0.166	0.1593	0.1879	0.193	0.1893	0.1681	0.1605	0.1736
		3	0.4844	0.5163	0.5319	0.2937	0.2762	0.3038	0.3255	0.3116	0.3393	0.3052	0.2792	0.2922
		4	0.8736	0.8601	0.8572	0.3879	0.3646	0.4112	0.5256	0.5335	0.4971	0.3699	0.3724	0.3853
			Figure 3D
			Normalized values (OD 590 nm)
			KYSE140
			shCTL+Vector			shSF3B3+Vector			shSF3B3+SF3B3 (WT)			shSF3B3+SF3B3 (T1200A)
			1.02105	1	0.983905	0.162189	0.15117	0.13557	0.702241	0.675746	0.652718	0.243036	0.265321	0.245512
			Figure 3F
			OD value
			ECA109
			Day	Vector			SF3B3 (WT)			SF3B3 (T1200A)			SF3B3 (T1200D)
			1	0.1666	0.1645	0.1639	0.17	0.1687	0.1678	0.17	0.1687	0.1678	0.169	0.1716	0.1696
			2	0.1897	0.2201	0.2266	0.2579	0.264	0.252	0.2492	0.2512	0.2501	0.2874	0.2635	0.2752
			3	0.373	0.3677	0.3736	0.4689	0.4594	0.4537	0.4566	0.4547	0.4352	0.464	0.4609	0.4565
			4	0.7177	0.7579	0.7626	0.9126	0.8933	0.9118	0.863	0.8712	0.8703	0.8933	0.9164	0.9023
			Figure 3H
			Normalized values (OD 590 nm)
			KYSE140
			Vector			SF3B3 (WT)			SF3B3 (T1200A)			SF3B3 (T1200D)
			1	1.03213	0.943775	1.42972	1.44177	1.39357	1.02008	1.04016	0.991968	1.46586	1.43775	1.40161
			Figure 3J
			Tumor Volume (× 100 mm3)
			ECA109
			Vector				SF3B3 (WT)				SF3B3 (T1200A)				SF3B3 (T1200D)
			5.66178	4.61982	3.39739	2.24581	10.8928	9.80732	9.03886	6.81571	3.84374	2.81889	2.81236	2.57525	11.3781	9.83359	9.17717	8.04563
			Figure 3K
			Tumor Weight (g)
			ECA109
			Vector				SF3B3 (WT)				SF3B3 (T1200A)				SF3B3 (T1200D)
			0.7213	0.7094	0.5894	0.4468	0.8764	0.8035	0.7369	0.7258	0.5873	0.5612	0.5467	0.5229	0.8601	0.7764	0.7646	0.6432

## Sheet: Figure 4
		Figure 4C
		% of SF3B3 remained
		KYSE30
		Time (h)	DMSO			CX-4945
		0	1	1	1	1	1	1
		4	0.936457	1.03122	0.896859	0.686254	0.60926	0.627356
		8	0.563333	0.68469	0.667231	0.443034	0.411913	0.360091
		12	0.450406	0.470025	0.547902	0.393701	0.391783	0.329531
		Figure 4E
		% of SF3B3 remained
		KYSE30
		Time (h)	SF3B3 (WT)			SF3B3 (T1200A)			SF3B3 (T1200D)
		0	1	1	1	1	1	1	1	1	1
		4	0.964789	0.937894	0.951341	0.555556	0.685	0.620278	0.897638	0.944785	0.921212
		8	0.81162	0.773177	0.792399	0.477778	0.535	0.506389	0.88189	0.748466	0.815178
		12	0.716549	0.668767	0.692658	0.381481	0.355	0.368241	0.728346	0.634969	0.681658
			Figure 4F				Figure 4G
			Normalized expression of SF3B3				Tumor_code	Source	Patient_ID	Sample_ID	Age	Gender	Smoke	Alcohol	T_stage	N_stage	Tumor_stage	Death_at_follow_up	Overall_survival_status	Overall_survival_days	Disease_free_status	Disease_free_survival_status	Disease_free_survival_days
			ESCC_5B0578_NAT	0.643724			ESCC	XMULIULAB_LIULAB_ESCC_20210901	5B0890	ESCC_5B0890_Tumor	63	Female	No	No	T2	N1	IIB	No	0	1853	No	0	1853
			ESCC_5B0578_Tumor	2.8062			ESCC	XMULIULAB_LIULAB_ESCC_20210901	5B0892	ESCC_5B0892_Tumor	59	Female	No	No	T3	N0	IIB	No	0	1974	No	0	1974
			ESCC_5B0580_NAT	2.42379			ESCC	XMULIULAB_LIULAB_ESCC_20210901	5B0842	ESCC_5B0842_Tumor	64	Female	No	No	T3	N0	IIB	Yes	1	438	Yes	1	405
			ESCC_5B0580_Tumor	2.68184			ESCC	XMULIULAB_LIULAB_ESCC_20210901	5B0852	ESCC_5B0852_Tumor	64	Female	No	No	T2	N0	IIB	Yes	1	648	Yes	1	121
			ESCC_5B0581_NAT	1.43704			ESCC	XMULIULAB_LIULAB_ESCC_20210901	5B0880	ESCC_5B0880_Tumor	44	Male	No	No	T2	N0	IIA	No	0	1904	No	0	1904
			ESCC_5B0581_Tumor	0.403285			ESCC	XMULIULAB_LIULAB_ESCC_20210901	5B0918	ESCC_5B0918_Tumor	60	Male	Yes	Yes	T3	N0	IIB	Yes	1	276	Yes	1	276
			ESCC_5B0589_NAT	0.732			ESCC	XMULIULAB_LIULAB_ESCC_20210901	5B0913	ESCC_5B0913_Tumor	44	Female	No	No	T2	N0	IIB	No	0	1892	No	0	1892
			ESCC_5B0589_Tumor	1.33498			ESCC	XMULIULAB_LIULAB_ESCC_20210901	5B0936	ESCC_5B0936_Tumor	68	Male	Yes	No	T3	N0	IIA	Yes	1	507	Yes	1	232
			ESCC_5B0590_NAT	0.205291			ESCC	XMULIULAB_LIULAB_ESCC_20210901	5B0633	ESCC_5B0633_Tumor	51	Female	No	No	T2	N0	IIA	No	0	2546	No	0	2546
			ESCC_5B0590_Tumor	0.28933			ESCC	XMULIULAB_LIULAB_ESCC_20210901	5B0610	ESCC_5B0610_Tumor	48	Female	No	No	T3	N0	IIA	No	0	2634	No	0	2634
			ESCC_5B0592_NAT	1.33727			ESCC	XMULIULAB_LIULAB_ESCC_20210901	5B0780	ESCC_5B0780_Tumor	48	Male	Yes	No	T3	N0	IIA	No	0	2151	No	0	2151
			ESCC_5B0592_Tumor	1.459			ESCC	XMULIULAB_LIULAB_ESCC_20210901	5B0615	ESCC_5B0615_Tumor	54	Male	Yes	Yes	T3	N0	IIA	No	0	2616	No	0	2616
			ESCC_5B0593_NAT	1.37033			ESCC	XMULIULAB_LIULAB_ESCC_20210901	5B0601	ESCC_5B0601_Tumor	63	Male	No	No	T3	N0	IIA	No	0	2672	No	0	2672
			ESCC_5B0593_Tumor	1.47933			ESCC	XMULIULAB_LIULAB_ESCC_20210901	5B0929	ESCC_5B0929_Tumor	56	Male	Yes	No	T3	N0	IIA	No	0	1832	No	0	1832
			ESCC_5B0594_NAT	0.848494			ESCC	XMULIULAB_LIULAB_ESCC_20210901	5B0886	ESCC_5B0886_Tumor	50	Male	No	No	T3	N0	IIA	Yes	1	350	Yes	1	338
			ESCC_5B0594_Tumor	1.4783			ESCC	XMULIULAB_LIULAB_ESCC_20210901	5B0928	ESCC_5B0928_Tumor	64	Male	Yes	No	T2	N0	IIA	Yes	1	1397	Yes	1	1397
			ESCC_5B0595_NAT	1.13372			ESCC	XMULIULAB_LIULAB_ESCC_20210901	5B0589	ESCC_5B0589_Tumor	58	Female	No	No	T3	N0	IIB	No	0	2701	No	0	2701
			ESCC_5B0595_Tumor	1.26495			ESCC	XMULIULAB_LIULAB_ESCC_20210901	5B0593	ESCC_5B0593_Tumor	56	Male	No	No	T2	N1	IIB	Yes	1	260	Yes	1	260
			ESCC_5B0598_NAT	1.37242			ESCC	XMULIULAB_LIULAB_ESCC_20210901	5B0916	ESCC_5B0916_Tumor	64	Male	Yes	No	T3	N0	IIB	Yes	1	1841	Yes	1	1841
			ESCC_5B0598_Tumor	1.62999			ESCC	XMULIULAB_LIULAB_ESCC_20210901	5B0855	ESCC_5B0855_Tumor	62	Male	No	No	T2	N0	IIB	No	0	1293	No	0	1293
			ESCC_5B0600_NAT	1.86234			ESCC	XMULIULAB_LIULAB_ESCC_20210901	5B0891	ESCC_5B0891_Tumor	59	Male	No	No	T2	N0	IIB	No	0	1943	No	0	1943
			ESCC_5B0600_Tumor	0.841277			ESCC	XMULIULAB_LIULAB_ESCC_20210901	5B0915	ESCC_5B0915_Tumor	52	Male	Yes	No	T3	N0	IIB	Yes	1	1017	Yes	1	436
			ESCC_5B0601_NAT	1.66087			ESCC	XMULIULAB_LIULAB_ESCC_20210901	5B0765	ESCC_5B0765_Tumor	47	Female	No	No	T3	N1	IIIA	No	0	2192	Yes	1	1666
			ESCC_5B0601_Tumor	1.84637			ESCC	XMULIULAB_LIULAB_ESCC_20210901	5B0630	ESCC_5B0630_Tumor	46	Female	No	No	T3	N1	IIIA	No	0	2583	No	0	2583
			ESCC_5B0602_NAT	1.27226			ESCC	XMULIULAB_LIULAB_ESCC_20210901	5B0641	ESCC_5B0641_Tumor	63	Female	No	No	T3	N1	IIIA	No	0	483	No	0	483
			ESCC_5B0602_Tumor	0.861137			ESCC	XMULIULAB_LIULAB_ESCC_20210901	5B0768	ESCC_5B0768_Tumor	55	Male	Yes	No	T3	N1	IIIA	No	0	2237	No	0	2237
			ESCC_5B0603_NAT	1.01845			ESCC	XMULIULAB_LIULAB_ESCC_20210901	5B0581	ESCC_5B0581_Tumor	58	Male	No	No	T3	N1	IIIA	Yes	1	911	Yes	1	383
			ESCC_5B0603_Tumor	1.42281			ESCC	XMULIULAB_LIULAB_ESCC_20210901	5B0590	ESCC_5B0590_Tumor	70	Male	No	No	T3	N1	IIIA	Yes	1	807	Yes	1	331
			ESCC_5B0605_NAT	1.93931			ESCC	XMULIULAB_LIULAB_ESCC_20210901	5B0826	ESCC_5B0826_Tumor	72	Female	No	No	T3	N1	IIIA	Yes	1	616	Yes	1	616
			ESCC_5B0605_Tumor	2.42081			ESCC	XMULIULAB_LIULAB_ESCC_20210901	5B0877	ESCC_5B0877_Tumor	73	Female	No	No	T3	N1	IIIA	Yes	1	1060	Yes	1	1060
			ESCC_5B0606_NAT	1.35442			ESCC	XMULIULAB_LIULAB_ESCC_20210901	5B0840	ESCC_5B0840_Tumor	64	Male	No	No	T2	N2	IIIA	No	0	2062	No	0	2062
			ESCC_5B0606_Tumor	1.48451			ESCC	XMULIULAB_LIULAB_ESCC_20210901	5B0931	ESCC_5B0931_Tumor	60	Male	Yes	No	T3	N1	IIIA	Yes	1	349	Yes	1	316
			ESCC_5B0608_NAT	1.48576			ESCC	XMULIULAB_LIULAB_ESCC_20210901	5B0818	ESCC_5B0818_Tumor	67	Male	Yes	No	T3	N1	IIIA	No	0	2120	No	0	2120
			ESCC_5B0608_Tumor	1.99036			ESCC	XMULIULAB_LIULAB_ESCC_20210901	5B0823	ESCC_5B0823_Tumor	45	Male	Yes	No	T3	N1	IIIA	Yes	1	1338	Yes	1	1296
			ESCC_5B0610_NAT	0.683828			ESCC	XMULIULAB_LIULAB_ESCC_20210901	5B0859	ESCC_5B0859_Tumor	64	Male	No	No	T1	N0	IB	Yes	1	1957	Yes	1	1957
			ESCC_5B0610_Tumor	0.596811			ESCC	XMULIULAB_LIULAB_ESCC_20210901	5B0816	ESCC_5B0816_Tumor	55	Male	Yes	No	T3	N0	IB	Yes	1	744	Yes	1	809
			ESCC_5B0611_NAT	0.826087			ESCC	XMULIULAB_LIULAB_ESCC_20210901	5B0602	ESCC_5B0602_Tumor	59	Female	No	No	T1	N0	IB	No	0	2669	No	0	2669
			ESCC_5B0611_Tumor	0.739122			ESCC	XMULIULAB_LIULAB_ESCC_20210901	5B0595	ESCC_5B0595_Tumor	51	Male	No	No	T3	N0	IB	No	0	2689	No	0	2689
			ESCC_5B0612_NAT	2.23658			ESCC	XMULIULAB_LIULAB_ESCC_20210901	5B0592	ESCC_5B0592_Tumor	46	Male	No	No	T3	N0	IB	No	0	2699	Yes	1	1235
			ESCC_5B0612_Tumor	2.88287			ESCC	XMULIULAB_LIULAB_ESCC_20210901	5B0904	ESCC_5B0904_Tumor	48	Male	No	No	T3	N0	IIB	Yes	1	409	Yes	1	409
			ESCC_5B0613_NAT	2.13456			ESCC	XMULIULAB_LIULAB_ESCC_20210901	5B0902	ESCC_5B0902_Tumor	64	Male	No	No	T3	N0	IIA	Yes	1	634	Yes	1	443
			ESCC_5B0613_Tumor	2.72883			ESCC	XMULIULAB_LIULAB_ESCC_20210901	5B0900	ESCC_5B0900_Tumor	72	Male	Yes	Yes	T3	N0	IIA	Yes	1	1529	Yes	1	1172
			ESCC_5B0615_NAT	1.56388			ESCC	XMULIULAB_LIULAB_ESCC_20210901	5B0857	ESCC_5B0857_Tumor	76	Male	Yes	No	T3	N0	IIA	No	0	2035	No	0	2035
			ESCC_5B0615_Tumor	2.31378			ESCC	XMULIULAB_LIULAB_ESCC_20210901	5B0836	ESCC_5B0836_Tumor	59	Male	Yes	No	T3	N0	IIA	No	0	2055	No	0	2055
			ESCC_5B0617_NAT	1.98679			ESCC	XMULIULAB_LIULAB_ESCC_20210901	5B0808	ESCC_5B0808_Tumor	58	Male	No	No	T3	N0	IIA	No	0	2146	No	0	2146
			ESCC_5B0617_Tumor	2.26728			ESCC	XMULIULAB_LIULAB_ESCC_20210901	5B0771	ESCC_5B0771_Tumor	60	Male	Yes	Yes	T3	N0	IIA	Yes	1	254	Yes	1	112
			ESCC_5B0621_NAT	1.38366			ESCC	XMULIULAB_LIULAB_ESCC_20210901	5B0762	ESCC_5B0762_Tumor	52	Male	Yes	No	T3	N0	IIA	Yes	1	533	Yes	1	533
			ESCC_5B0621_Tumor	1.91726			ESCC	XMULIULAB_LIULAB_ESCC_20210901	5B0761	ESCC_5B0761_Tumor	51	Male	Yes	No	T3	N0	IIA	No	0	2249	No	0	2249
			ESCC_5B0622_NAT	0.637686			ESCC	XMULIULAB_LIULAB_ESCC_20210901	5B0758	ESCC_5B0758_Tumor	59	Male	Yes	Yes	T2	N0	IIA	No	0	2256	No	0	2256
			ESCC_5B0622_Tumor	2.27075			ESCC	XMULIULAB_LIULAB_ESCC_20210901	5B0757	ESCC_5B0757_Tumor	56	Female	No	No	T3	N0	IIA	Yes	1	535	Yes	1	535
			ESCC_5B0625_NAT	2.41361			ESCC	XMULIULAB_LIULAB_ESCC_20210901	5B0745	ESCC_5B0745_Tumor	54	Male	No	No	T3	N0	IIA	No	0	2249	No	0	2249
			ESCC_5B0625_Tumor	2.7868			ESCC	XMULIULAB_LIULAB_ESCC_20210901	5B0914	ESCC_5B0914_Tumor	57	Male	Yes	No	T2	N0	IIB	No	0	1891	No	0	1891
			ESCC_5B0626_NAT	3.18698			ESCC	XMULIULAB_LIULAB_ESCC_20210901	5B0907	ESCC_5B0907_Tumor	63	Male	No	No	T3	N0	IIB	No	0	1916	No	0	1916
			ESCC_5B0626_Tumor	3.87726			ESCC	XMULIULAB_LIULAB_ESCC_20210901	5B0881	ESCC_5B0881_Tumor	69	Male	No	No	T3	N0	IIB	Yes	1	1291	No	0	1291
			ESCC_5B0627_NAT	0.638894			ESCC	XMULIULAB_LIULAB_ESCC_20210901	5B0838	ESCC_5B0838_Tumor	41	Female	No	No	T3	N0	IIB	Yes	1	500	Yes	1	351
			ESCC_5B0627_Tumor	1.58903			ESCC	XMULIULAB_LIULAB_ESCC_20210901	5B0820	ESCC_5B0820_Tumor	74	Male	No	No	T3	N0	IIB	Yes	1	2146	Yes	1	630
			ESCC_5B0628_NAT	1.90014			ESCC	XMULIULAB_LIULAB_ESCC_20210901	5B0817	ESCC_5B0817_Tumor	63	Male	No	No	T3	N0	IIA	No	0	2096	No	0	2096
			ESCC_5B0628_Tumor	3.09765			ESCC	XMULIULAB_LIULAB_ESCC_20210901	5B0763	ESCC_5B0763_Tumor	73	Male	No	No	T3	N0	IIB	Yes	1	1884	No	0	1884
			ESCC_5B0629_NAT	3.28498			ESCC	XMULIULAB_LIULAB_ESCC_20210901	5B0746	ESCC_5B0746_Tumor	59	Male	No	No	T2	N1	IIB	Yes	1	245	Yes	1	245
			ESCC_5B0629_Tumor	3.79011			ESCC	XMULIULAB_LIULAB_ESCC_20210901	5B0653	ESCC_5B0653_Tumor	62	Male	No	No	T3	N0	IIB	Yes	1	622	Yes	1	503
			ESCC_5B0630_NAT	2.06879			ESCC	XMULIULAB_LIULAB_ESCC_20210901	5B0651	ESCC_5B0651_Tumor	57	Male	No	No	T3	N0	IIB	Yes	1	920	Yes	1	662
			ESCC_5B0630_Tumor	0.337862			ESCC	XMULIULAB_LIULAB_ESCC_20210901	5B0638	ESCC_5B0638_Tumor	64	Male	No	No	T3	N0	IIB	No	0	1540	No	0	1540
			ESCC_5B0631_NAT	3.0613			ESCC	XMULIULAB_LIULAB_ESCC_20210901	5B0635	ESCC_5B0635_Tumor	56	Female	No	No	T3	N0	IIB	No	0	2480	Yes	1	1119
			ESCC_5B0631_Tumor	3.74296			ESCC	XMULIULAB_LIULAB_ESCC_20210901	5B0628	ESCC_5B0628_Tumor	62	Female	No	No	T3	N0	IIB	Yes	1	286	Yes	1	286
			ESCC_5B0633_NAT	1.33202			ESCC	XMULIULAB_LIULAB_ESCC_20210901	5B0622	ESCC_5B0622_Tumor	63	Female	No	No	T3	N0	IIB	No	0	2597	No	0	2597
			ESCC_5B0633_Tumor	2.10816			ESCC	XMULIULAB_LIULAB_ESCC_20210901	5B0617	ESCC_5B0617_Tumor	62	Male	Yes	No	T3	N0	IIB	No	0	2613	No	0	2613
			ESCC_5B0635_NAT	1.77751			ESCC	XMULIULAB_LIULAB_ESCC_20210901	5B0605	ESCC_5B0605_Tumor	63	Female	No	No	T3	N0	IIB	Yes	1	310	Yes	1	225
			ESCC_5B0635_Tumor	2.34723			ESCC	XMULIULAB_LIULAB_ESCC_20210901	5B0613	ESCC_5B0613_Tumor	47	Male	Yes	Yes	T3	N0	IIB	Yes	1	364	Yes	1	300
			ESCC_5B0638_NAT	2.04424			ESCC	XMULIULAB_LIULAB_ESCC_20210901	5B0612	ESCC_5B0612_Tumor	71	Male	No	No	T3	N0	IIB	No	0	2621	No	0	2621
			ESCC_5B0638_Tumor	2.83857			ESCC	XMULIULAB_LIULAB_ESCC_20210901	5B0919	ESCC_5B0919_Tumor	61	Male	No	No	T3	N1	IIIA	No	0	1872	No	0	1872
			ESCC_5B0640_NAT	0.750326			ESCC	XMULIULAB_LIULAB_ESCC_20210901	5B0908	ESCC_5B0908_Tumor	50	Male	No	No	T3	N1	IIIA	Yes	1	1099	Yes	1	1099
			ESCC_5B0640_Tumor	1.2415			ESCC	XMULIULAB_LIULAB_ESCC_20210901	5B0887	ESCC_5B0887_Tumor	50	Male	No	No	T3	N1	IIIA	No	0	655	No	0	655
			ESCC_5B0641_NAT	1.4849			ESCC	XMULIULAB_LIULAB_ESCC_20210901	5B0885	ESCC_5B0885_Tumor	60	Male	No	No	T3	N1	IIIA	Yes	1	246	Yes	1	246
			ESCC_5B0641_Tumor	0.479549			ESCC	XMULIULAB_LIULAB_ESCC_20210901	5B0856	ESCC_5B0856_Tumor	54	Male	Yes	Yes	T2	N2	IIIA	Yes	1	588	Yes	1	254
			ESCC_5B0645_NAT	1.59274			ESCC	XMULIULAB_LIULAB_ESCC_20210901	5B0846	ESCC_5B0846_Tumor	71	Male	No	No	T3	N1	IIIA	No	0	2053	No	0	2053
			ESCC_5B0645_Tumor	1.96824			ESCC	XMULIULAB_LIULAB_ESCC_20210901	5B0837	ESCC_5B0837_Tumor	53	Male	No	No	T3	N1	IIIA	No	0	2075	Yes	1	1244
			ESCC_5B0646_NAT	3.06447			ESCC	XMULIULAB_LIULAB_ESCC_20210901	5B0825	ESCC_5B0825_Tumor	48	Male	Yes	No	T3	N1	IIIA	Yes	1	1315	Yes	1	1215
			ESCC_5B0646_Tumor	3.79906			ESCC	XMULIULAB_LIULAB_ESCC_20210901	5B0791	ESCC_5B0791_Tumor	45	Male	Yes	No	T3	N1	IIIA	Yes	1	606	Yes	1	469
			ESCC_5B0647_NAT	1.69786			ESCC	XMULIULAB_LIULAB_ESCC_20210901	5B0769	ESCC_5B0769_Tumor	57	Male	Yes	No	T3	N1	IIIA	No	0	2237	No	0	2237
			ESCC_5B0647_Tumor	2.69021			ESCC	XMULIULAB_LIULAB_ESCC_20210901	5B0766	ESCC_5B0766_Tumor	50	Male	Yes	Yes	T3	N1	IIIA	Yes	1	934	Yes	1	363
			ESCC_5B0649_NAT	1.65527			ESCC	XMULIULAB_LIULAB_ESCC_20210901	5B0754	ESCC_5B0754_Tumor	63	Male	No	No	T3	N1	IIIA	No	0	2258	Yes	1	787
			ESCC_5B0649_Tumor	2.1082			ESCC	XMULIULAB_LIULAB_ESCC_20210901	5B0753	ESCC_5B0753_Tumor	60	Male	Yes	No	T3	N1	IIIA	No	0	2370	No	0	2370
			ESCC_5B0650_NAT	0.0964691			ESCC	XMULIULAB_LIULAB_ESCC_20210901	5B0752	ESCC_5B0752_Tumor	73	Male	Yes	No	T3	N1	IIIA	Yes	1	346	Yes	1	168
			ESCC_5B0650_Tumor	3.01346			ESCC	XMULIULAB_LIULAB_ESCC_20210901	5B0626	ESCC_5B0626_Tumor	59	Male	No	No	T3	N1	IIIA	Yes	1	338	Yes	1	338
			ESCC_5B0651_NAT	2.19196			ESCC	XMULIULAB_LIULAB_ESCC_20210901	5B0646	ESCC_5B0646_Tumor	55	Male	No	No	T3	N1	IIIA	No	0	116	No	0	116
			ESCC_5B0651_Tumor	2.76815			ESCC	XMULIULAB_LIULAB_ESCC_20210901	5B0631	ESCC_5B0631_Tumor	63	Male	No	No	T3	N1	IIIA	No	0	2578	No	0	2578
			ESCC_5B0653_NAT	2.43971			ESCC	XMULIULAB_LIULAB_ESCC_20210901	5B0629	ESCC_5B0629_Tumor	48	Male	No	No	T3	N1	IIIA	Yes	1	341	Yes	1	341
			ESCC_5B0653_Tumor	3.0936			ESCC	XMULIULAB_LIULAB_ESCC_20210901	5B0894	ESCC_5B0894_Tumor	59	Male	No	No	T3	N2	IIIB	Yes	1	460	Yes	1	462
			ESCC_5B0654_NAT	1.58837			ESCC	XMULIULAB_LIULAB_ESCC_20210901	5B0888	ESCC_5B0888_Tumor	54	Female	No	No	T3	N2	IIIB	Yes	1	240	Yes	1	240
			ESCC_5B0654_Tumor	2.34074			ESCC	XMULIULAB_LIULAB_ESCC_20210901	5B0884	ESCC_5B0884_Tumor	54	Male	No	No	T3	N2	IIIB	Yes	1	1747	Yes	1	656
			ESCC_5B0745_NAT	1.20345			ESCC	XMULIULAB_LIULAB_ESCC_20210901	5B0851	ESCC_5B0851_Tumor	74	Male	No	No	T3	N2	IIIB	Yes	1	48	Yes	1	48
			ESCC_5B0745_Tumor	1.86996			ESCC	XMULIULAB_LIULAB_ESCC_20210901	5B0849	ESCC_5B0849_Tumor	50	Male	No	No	T3	N2	IIIB	Yes	1	494	Yes	1	357
			ESCC_5B0746_NAT	2.36332			ESCC	XMULIULAB_LIULAB_ESCC_20210901	5B0841	ESCC_5B0841_Tumor	57	Female	No	No	T3	N2	IIIB	Yes	1	735	Yes	1	735
			ESCC_5B0746_Tumor	3.24539			ESCC	XMULIULAB_LIULAB_ESCC_20210901	5B0839	ESCC_5B0839_Tumor	63	Male	Yes	Yes	T3	N2	IIIB	Yes	1	572	Yes	1	464
			ESCC_5B0751_NAT	1.49776			ESCC	XMULIULAB_LIULAB_ESCC_20210901	5B0835	ESCC_5B0835_Tumor	71	Female	No	No	T3	N2	IIIB	Yes	1	157	Yes	1	157
			ESCC_5B0751_Tumor	2.77757			ESCC	XMULIULAB_LIULAB_ESCC_20210901	5B0828	ESCC_5B0828_Tumor	57	Male	Yes	No	T3	N2	IIIB	Yes	1	189	Yes	1	189
			ESCC_5B0752_NAT	1.83626			ESCC	XMULIULAB_LIULAB_ESCC_20210901	5B0782	ESCC_5B0782_Tumor	51	Male	Yes	Yes	T3	N2	IIIB	Yes	1	253	Yes	1	127
			ESCC_5B0752_Tumor	2.68598			ESCC	XMULIULAB_LIULAB_ESCC_20210901	5B0779	ESCC_5B0779_Tumor	54	Male	No	No	T3	N2	IIIB	Yes	1	440	Yes	1	29
			ESCC_5B0753_NAT	1.58644			ESCC	XMULIULAB_LIULAB_ESCC_20210901	5B0756	ESCC_5B0756_Tumor	66	Male	Yes	No	T3	N2	IIIB	Yes	1	260	Yes	1	260
			ESCC_5B0753_Tumor	2.0106			ESCC	XMULIULAB_LIULAB_ESCC_20210901	5B0751	ESCC_5B0751_Tumor	77	Female	No	No	T3	N2	IIIB	Yes	1	373	Yes	1	373
			ESCC_5B0754_NAT	1.3286			ESCC	XMULIULAB_LIULAB_ESCC_20210901	5B0654	ESCC_5B0654_Tumor	55	Male	Yes	No	T3	N2	IIIB	Yes	1	813	Yes	1	815
			ESCC_5B0754_Tumor	1.66773			ESCC	XMULIULAB_LIULAB_ESCC_20210901	5B0649	ESCC_5B0649_Tumor	48	Male	No	No	T3	N2	IIIB	Yes	1	606	Yes	1	572
			ESCC_5B0756_NAT	1.70001			ESCC	XMULIULAB_LIULAB_ESCC_20210901	5B0640	ESCC_5B0640_Tumor	71	Male	No	No	T3	N2	IIIB	No	0	2418	Yes	1	1538
			ESCC_5B0756_Tumor	2.57137			ESCC	XMULIULAB_LIULAB_ESCC_20210901	5B0627	ESCC_5B0627_Tumor	59	Male	Yes	No	T3	N2	IIIB	Yes	1	493	Yes	1	493
			ESCC_5B0757_NAT	1.51985			ESCC	XMULIULAB_LIULAB_ESCC_20210901	5B0625	ESCC_5B0625_Tumor	71	Male	Yes	Yes	T3	N2	IIIB	Yes	1	572	Yes	1	367
			ESCC_5B0757_Tumor	1.96157			ESCC	XMULIULAB_LIULAB_ESCC_20210901	5B0827	ESCC_5B0827_Tumor	55	Male	No	No	T3	N0	IB	No	0	2056	No	0	2056
			ESCC_5B0758_NAT	1.44619			ESCC	XMULIULAB_LIULAB_ESCC_20210901	5B0645	ESCC_5B0645_Tumor	59	Male	No	No	T3	N0	IIA	No	0	1974	No	0	1974
			ESCC_5B0758_Tumor	1.64205			ESCC	XMULIULAB_LIULAB_ESCC_20210901	5B0621	ESCC_5B0621_Tumor	58	Male	Yes	Yes	T3	N0	IIA	Yes	1	579	Yes	1	579
			ESCC_5B0761_NAT	1.92465			ESCC	XMULIULAB_LIULAB_ESCC_20210901	5B0578	ESCC_5B0578_Tumor	60	Female	No	No	T2	N0	IIA	Yes	1	298	Yes	1	278
			ESCC_5B0761_Tumor	2.37439			ESCC	XMULIULAB_LIULAB_ESCC_20210901	5B0608	ESCC_5B0608_Tumor	50	Male	No	No	T3	N0	IIB	No	0	2642	Yes	1	369
			ESCC_5B0762_NAT	2.22177			ESCC	XMULIULAB_LIULAB_ESCC_20210901	5B0606	ESCC_5B0606_Tumor	55	Female	No	No	T3	N0	IIB	Yes	1	771	Yes	1	771
			ESCC_5B0762_Tumor	1.52224			ESCC	XMULIULAB_LIULAB_ESCC_20210901	5B0598	ESCC_5B0598_Tumor	54	Male	No	No	T2	N0	IIB	Yes	1	1129	Yes	1	1129
			ESCC_5B0763_NAT	2.70685			ESCC	XMULIULAB_LIULAB_ESCC_20210901	5B0611	ESCC_5B0611_Tumor	45	Male	No	No	T3	N1	IIIA	Yes	1	540	Yes	1	389
			ESCC_5B0763_Tumor	3.13074			ESCC	XMULIULAB_LIULAB_ESCC_20210901	5B0603	ESCC_5B0603_Tumor	67	Male	No	No	T3	N1	IIIA	Yes	1	1931	Yes	1	1523
			ESCC_5B0765_NAT	2.28992			ESCC	XMULIULAB_LIULAB_ESCC_20210901	5B0594	ESCC_5B0594_Tumor	66	Male	No	No	T3	N1	IIIA	No	0	2689	No	0	2689
			ESCC_5B0765_Tumor	2.97406			ESCC	XMULIULAB_LIULAB_ESCC_20210901	5B0580	ESCC_5B0580_Tumor	57	Male	Yes	No	T3	N2	IIIB	Yes	1	600	Yes	1	600
			ESCC_5B0766_NAT	1.12368			ESCC	XMULIULAB_LIULAB_ESCC_20210901	5B0935	ESCC_5B0935_Tumor	50	Male	Yes	Yes	T2	N3	IIIC	Yes	1	1420	Yes	1	563
			ESCC_5B0766_Tumor	1.90091			ESCC	XMULIULAB_LIULAB_ESCC_20210901	5B0923	ESCC_5B0923_Tumor	62	Male	No	No	T3	N3	IIIC	Yes	1	289	Yes	1	289
			ESCC_5B0768_NAT	1.48851			ESCC	XMULIULAB_LIULAB_ESCC_20210901	5B0831	ESCC_5B0831_Tumor	69	Male	Yes	No	T3	N3	IIIC	Yes	1	774	Yes	1	393
			ESCC_5B0768_Tumor	0.193473			ESCC	XMULIULAB_LIULAB_ESCC_20210901	5B0770	ESCC_5B0770_Tumor	55	Female	No	No	T3	N3	IIIC	Yes	1	357	Yes	1	55
			ESCC_5B0769_NAT	0.844559			ESCC	XMULIULAB_LIULAB_ESCC_20210901	5B0650	ESCC_5B0650_Tumor	58	Male	No	No	T3	N3	IIIC	Yes	1	280	Yes	1	280
			ESCC_5B0769_Tumor	1.78806			ESCC	XMULIULAB_LIULAB_ESCC_20210901	5B0647	ESCC_5B0647_Tumor	57	Male	No	No	T3	N3	IIIC	Yes	1	213	Yes	1	213
			ESCC_5B0770_NAT	0.0115423			ESCC	XMULIULAB_LIULAB_ESCC_20210901	5B0600	ESCC_5B0600_Tumor	57	Male	Yes	Yes	T3	N3	IIIC	Yes	1	302	Yes	1	102
			ESCC_5B0770_Tumor	1.72851			ESCC	XMULIULAB_LIULAB_ESCC_20210901	5B0882	ESCC_5B0882_Tumor	51	Male	No	No	T2	N2	IIIA	Yes	1	646	Yes	1	510
			ESCC_5B0771_NAT	0.69677
			ESCC_5B0771_Tumor	1.47314
			ESCC_5B0779_NAT	1.53079
			ESCC_5B0779_Tumor	2.19512			Figure 4H					Figure 4I
			ESCC_5B0780_NAT	0.859072			Normalized expression					id	Sample_ID	ptmsea	proID	Exp
			ESCC_5B0780_Tumor	0.515332				SF3B3	SF3B3:T1200			KINASE-PSP_CK2A1/CSNK2A1	ESCC_5B0581_NAT	0.4664	Q15393	-0.159767
			ESCC_5B0782_NAT	1.81399			5B0840_T	-0.269873	1006.4			KINASE-PSP_CK2A1/CSNK2A1	ESCC_5B0590_NAT	-8.28	Q15393	-0.11329
			ESCC_5B0782_Tumor	2.05495			5B0823_T	-0.0198604	468			KINASE-PSP_CK2A1/CSNK2A1	ESCC_5B0630_NAT	-10.4548	Q15393	-0.163855
			ESCC_5B0791_NAT	0.346323			5B0641_T	0.17703	1233.2			KINASE-PSP_CK2A1/CSNK2A1	ESCC_5B0641_NAT	0.9075	Q15393	-0.0395568
			ESCC_5B0791_Tumor	1.26823			5B0818_T	-0.0954925	164.1			KINASE-PSP_CK2A1/CSNK2A1	ESCC_5B0768_NAT	-5.493	Q15393	-0.223376
			ESCC_5B0808_NAT	1.21754			5B0590_T	0.141394	417			KINASE-PSP_CK2A1/CSNK2A1	ESCC_5B0780_NAT	-5.6359	Q15393	-0.221673
			ESCC_5B0808_Tumor	1.43836			5B0931_T	0.250944	1295.5			KINASE-PSP_CK2A1/CSNK2A1	ESCC_5B0818_NAT	-0.2082	Q15393	-0.0883901
			ESCC_5B0816_NAT	1.1978			5B0581_T	0.209563	1358			KINASE-PSP_CK2A1/CSNK2A1	ESCC_5B0823_NAT	-5.0625	Q15393	-0.123521
			ESCC_5B0816_Tumor	1.79525			5B0892_T	-0.0112119	319.4			KINASE-PSP_CK2A1/CSNK2A1	ESCC_5B0826_NAT	-6.6913	Q15393	-0.151573
			ESCC_5B0817_NAT	1.92275			5B0936_T	0.089487	974.6			KINASE-PSP_CK2A1/CSNK2A1	ESCC_5B0840_NAT	-2.3761	Q15393	0.209052
			ESCC_5B0817_Tumor	2.36058			5B0630_T	0.134281	737.4			KINASE-PSP_CK2A1/CSNK2A1	ESCC_5B0890_NAT	-4.6492	Q15393	-0.301017
			ESCC_5B0818_NAT	0.444631			5B0890_T	0.00371502	401.7			KINASE-PSP_CK2A1/CSNK2A1	ESCC_5B0892_NAT	-1.8805	Q15393	-0.14538
			ESCC_5B0818_Tumor	0.555586			5B0651_T	-0.436508	493.1			KINASE-PSP_CK2A1/CSNK2A1	ESCC_5B0918_NAT	-0.486	Q15393	-0.31496
			ESCC_5B0820_NAT	2.17245			5B0763_T	-0.0757195	561.8			KINASE-PSP_CK2A1/CSNK2A1	ESCC_5B0931_NAT	-7.6093	Q15393	-0.222758
			ESCC_5B0820_Tumor	2.92861			5B0746_T	0.0871905	1427.4			KINASE-PSP_CK2A1/CSNK2A1	ESCC_5B0936_NAT	-8.6285	Q15393	-0.155219
			ESCC_5B0823_NAT	0.373094			5B0628_T	0.294212	1105.3			KINASE-PSP_CK2A1/CSNK2A1	ESCC_5B0598_NAT	-9.5048	Q15393	-0.103465
			ESCC_5B0823_Tumor	0.458712			5B0888_T	0.0110394	1264.5			KINASE-PSP_CK2A1/CSNK2A1	ESCC_5B0606_NAT	2.7858	Q15393	-0.252693
			ESCC_5B0825_NAT	0.986978			5B0608_T	0.129199	0			KINASE-PSP_CK2A1/CSNK2A1	ESCC_5B0608_NAT	-0.1057	Q15393	-0.1415
			ESCC_5B0825_Tumor	1.27463			5B0935_T	0.20554	1096.9			KINASE-PSP_CK2A1/CSNK2A1	ESCC_5B0613_NAT	5.9291	Q15393	-0.36455
			ESCC_5B0826_NAT	0.763257			5B0808_T	-0.232573	537.2			KINASE-PSP_CK2A1/CSNK2A1	ESCC_5B0617_NAT	-3.5349	Q15393	-0.135957
			ESCC_5B0826_Tumor	0.773315			5B0770_T	0.290466	950.7			KINASE-PSP_CK2A1/CSNK2A1	ESCC_5B0628_NAT	-7.9662	Q15393	-0.185319
			ESCC_5B0827_NAT	1.40744			5B0779_T	0.0665249	688.1			KINASE-PSP_CK2A1/CSNK2A1	ESCC_5B0651_NAT	-3.1568	Q15393	-0.355544
			ESCC_5B0827_Tumor	1.84407								KINASE-PSP_CK2A1/CSNK2A1	ESCC_5B0746_NAT	-7.3964	Q15393	-0.237396
			ESCC_5B0828_NAT	1.29524								KINASE-PSP_CK2A1/CSNK2A1	ESCC_5B0763_NAT	-2.3069	Q15393	-0.200333
			ESCC_5B0828_Tumor	2.17769								KINASE-PSP_CK2A1/CSNK2A1	ESCC_5B0770_NAT	-7.7386	Q15393	-0.308013
			ESCC_5B0831_NAT	0.177366								KINASE-PSP_CK2A1/CSNK2A1	ESCC_5B0779_NAT	-8.6589	Q15393	-0.283718
			ESCC_5B0831_Tumor	0.432087								KINASE-PSP_CK2A1/CSNK2A1	ESCC_5B0808_NAT	-1.3784	Q15393	-0.133876
			ESCC_5B0835_NAT	1.42762								KINASE-PSP_CK2A1/CSNK2A1	ESCC_5B0817_NAT	-1.6661	Q15393	-0.244891
			ESCC_5B0835_Tumor	1.65288								KINASE-PSP_CK2A1/CSNK2A1	ESCC_5B0888_NAT	-8.8991	Q15393	-0.0331894
			ESCC_5B0836_NAT	2.07927								KINASE-PSP_CK2A1/CSNK2A1	ESCC_5B0894_NAT	-4.781	Q15393	0.038997
			ESCC_5B0836_Tumor	1.53543								KINASE-PSP_CK2A1/CSNK2A1	ESCC_5B0935_NAT	-3.9964	Q15393	-0.253402
			ESCC_5B0837_NAT	0.141943								KINASE-PSP_CK2A1/CSNK2A1	ESCC_5B0581_Tumor	9.6612	Q15393	0.103855
			ESCC_5B0837_Tumor	1.74417								KINASE-PSP_CK2A1/CSNK2A1	ESCC_5B0590_Tumor	1.3932	Q15393	0.149477
			ESCC_5B0838_NAT	2.46795								KINASE-PSP_CK2A1/CSNK2A1	ESCC_5B0630_Tumor	0.4714	Q15393	0.0165319
			ESCC_5B0838_Tumor	2.61237								KINASE-PSP_CK2A1/CSNK2A1	ESCC_5B0641_Tumor	-3.8238	Q15393	0.0712828
			ESCC_5B0839_NAT	1.50694								KINASE-PSP_CK2A1/CSNK2A1	ESCC_5B0768_Tumor	-4.1161	Q15393	-0.146738
			ESCC_5B0839_Tumor	1.44614								KINASE-PSP_CK2A1/CSNK2A1	ESCC_5B0780_Tumor	-8.1605	Q15393	0.0269804
			ESCC_5B0840_NAT	1.0402								KINASE-PSP_CK2A1/CSNK2A1	ESCC_5B0818_Tumor	-4.8451	Q15393	-0.0418888
			ESCC_5B0840_Tumor	0.831168								KINASE-PSP_CK2A1/CSNK2A1	ESCC_5B0823_Tumor	-2.1173	Q15393	0.0331006
			ESCC_5B0841_NAT	1.57339								KINASE-PSP_CK2A1/CSNK2A1	ESCC_5B0826_Tumor	5.2813	Q15393	0.0642245
			ESCC_5B0841_Tumor	1.86686								KINASE-PSP_CK2A1/CSNK2A1	ESCC_5B0840_Tumor	5.1619	Q15393	-0.304267
			ESCC_5B0842_NAT	1.32629								KINASE-PSP_CK2A1/CSNK2A1	ESCC_5B0890_Tumor	1.7724	Q15393	0.0230865
			ESCC_5B0842_Tumor	0.28814								KINASE-PSP_CK2A1/CSNK2A1	ESCC_5B0892_Tumor	3.1016	Q15393	-0.017595
			ESCC_5B0846_NAT	0.922777								KINASE-PSP_CK2A1/CSNK2A1	ESCC_5B0918_Tumor	-2.0372	Q15393	0.238545
			ESCC_5B0846_Tumor	1.46201								KINASE-PSP_CK2A1/CSNK2A1	ESCC_5B0931_Tumor	6.5903	Q15393	0.214161
			ESCC_5B0849_NAT	2.00792								KINASE-PSP_CK2A1/CSNK2A1	ESCC_5B0936_Tumor	2.618	Q15393	-0.0903883
			ESCC_5B0849_Tumor	2.04424								KINASE-PSP_CK2A1/CSNK2A1	ESCC_5B0598_Tumor	-8.6275	Q15393	0.214593
			ESCC_5B0851_NAT	2.3701								KINASE-PSP_CK2A1/CSNK2A1	ESCC_5B0606_Tumor	0.4037	Q15393	-0.0340507
			ESCC_5B0851_Tumor	2.32181								KINASE-PSP_CK2A1/CSNK2A1	ESCC_5B0608_Tumor	-7.2748	Q15393	0.196467
			ESCC_5B0852_NAT	0.715776								KINASE-PSP_CK2A1/CSNK2A1	ESCC_5B0613_Tumor	-2.7495	Q15393	0.163803
			ESCC_5B0852_Tumor	0.347683								KINASE-PSP_CK2A1/CSNK2A1	ESCC_5B0617_Tumor	3.8425	Q15393	-0.0995699
			ESCC_5B0855_NAT	1.02115								KINASE-PSP_CK2A1/CSNK2A1	ESCC_5B0628_Tumor	0.4968	Q15393	0.254314
			ESCC_5B0855_Tumor	2.33868								KINASE-PSP_CK2A1/CSNK2A1	ESCC_5B0651_Tumor	0.7872	Q15393	-0.224305
			ESCC_5B0856_NAT	1.44435								KINASE-PSP_CK2A1/CSNK2A1	ESCC_5B0746_Tumor	2.0796	Q15393	0.243708
			ESCC_5B0856_Tumor	1.65152								KINASE-PSP_CK2A1/CSNK2A1	ESCC_5B0763_Tumor	-3.1695	Q15393	0.0878862
			ESCC_5B0857_NAT	1.48324								KINASE-PSP_CK2A1/CSNK2A1	ESCC_5B0770_Tumor	0.5598	Q15393	0.211627
			ESCC_5B0857_Tumor	2.07223								KINASE-PSP_CK2A1/CSNK2A1	ESCC_5B0779_Tumor	-2.0191	Q15393	0.129206
			ESCC_5B0859_NAT	1.45303								KINASE-PSP_CK2A1/CSNK2A1	ESCC_5B0808_Tumor	-3.4237	Q15393	-0.0473528
			ESCC_5B0859_Tumor	1.89818								KINASE-PSP_CK2A1/CSNK2A1	ESCC_5B0817_Tumor	6.755	Q15393	-0.200983
			ESCC_5B0877_NAT	0.908035								KINASE-PSP_CK2A1/CSNK2A1	ESCC_5B0888_Tumor	6.3416	Q15393	0.419627
			ESCC_5B0877_Tumor	1.747								KINASE-PSP_CK2A1/CSNK2A1	ESCC_5B0894_Tumor	9.5928	Q15393	0.0499815
			ESCC_5B0880_NAT	2.26827								KINASE-PSP_CK2A1/CSNK2A1	ESCC_5B0935_Tumor	1.8618	Q15393	0.162067
			ESCC_5B0880_Tumor	1.19231
			ESCC_5B0881_NAT	2.001
			ESCC_5B0881_Tumor	3.51988
			ESCC_5B0882_NAT	0.723802
			ESCC_5B0882_Tumor	2.97322
			ESCC_5B0884_NAT	2.0757
			ESCC_5B0884_Tumor	3.19343
			ESCC_5B0885_NAT	0.805378
			ESCC_5B0885_Tumor	1.44214
			ESCC_5B0886_NAT	1.50811
			ESCC_5B0886_Tumor	2.56117
			ESCC_5B0887_NAT	1.20927
			ESCC_5B0887_Tumor	1.88559
			ESCC_5B0888_NAT	2.48878
			ESCC_5B0888_Tumor	3.15721
			ESCC_5B0890_NAT	1.02954
			ESCC_5B0890_Tumor	0.3238
			ESCC_5B0891_NAT	1.21015
			ESCC_5B0891_Tumor	1.68801
			ESCC_5B0892_NAT	1.21776
			ESCC_5B0892_Tumor	0.251311
			ESCC_5B0894_NAT	2.55873
			ESCC_5B0894_Tumor	2.53379
			ESCC_5B0900_NAT	1.54862
			ESCC_5B0900_Tumor	2.64046
			ESCC_5B0902_NAT	1.71593
			ESCC_5B0902_Tumor	1.62433
			ESCC_5B0904_NAT	1.40466
			ESCC_5B0904_Tumor	2.63016
			ESCC_5B0907_NAT	2.14284
			ESCC_5B0907_Tumor	2.91282
			ESCC_5B0908_NAT	0.866991
			ESCC_5B0908_Tumor	1.52216
			ESCC_5B0913_NAT	0.474955
			ESCC_5B0913_Tumor	0.529604
			ESCC_5B0914_NAT	1.77707
			ESCC_5B0914_Tumor	2.86246
			ESCC_5B0915_NAT	2.83311
			ESCC_5B0915_Tumor	2.96735
			ESCC_5B0916_NAT	1.48612
			ESCC_5B0916_Tumor	1.77332
			ESCC_5B0918_NAT	0.628212
			ESCC_5B0918_Tumor	0.47008
			ESCC_5B0919_NAT	0.397463
			ESCC_5B0919_Tumor	2.10324
			ESCC_5B0923_NAT	0.195712
			ESCC_5B0923_Tumor	0.729063
			ESCC_5B0928_NAT	2.11509
			ESCC_5B0928_Tumor	1.08747
			ESCC_5B0929_NAT	0.726829
			ESCC_5B0929_Tumor	2.33681
			ESCC_5B0931_NAT	0.0909068
			ESCC_5B0931_Tumor	1.18788
			ESCC_5B0935_NAT	0.4698
			ESCC_5B0935_Tumor	2.27734
			ESCC_5B0936_NAT	0.668097
			ESCC_5B0936_Tumor	0.985746

## Sheet: Figure 5
	Figure 5D
	qPCR relative mRNA levels of SF3B3
	KYSE30
		siCTL			siUSP1			siUSP7			siUSP39
	SF3B3	0.919779	1.0452	1.03965	0.493336	0.436952	0.429387	0.873736	1.00219	1.02807	1.04519	0.97443	0.706531
	Figure 5I
	% of SF3B3 remained
	KYSE30
	Time (h)	shCTL			shUSP7
	0	1	1	1	1	1	1
	4	0.798743	0.740155	0.708301	0.671888	0.506363	0.510486
	8	0.627726	0.54643	0.58622	0.403152	0.424618	0.412895
	12	0.560076	0.48096	0.503829	0.341037	0.290691	0.30768
	Figure 5K
	% of flag-SF3B3 remained
	KYSE30
	Time (h)	Vector			USP7 (WT)			USP7 (C223A)
	0	1	1	1	1	1	1	1	1	1
	4	0.769957	0.701504	0.732873	0.806249	0.85285	0.809804	0.720193	0.624623	0.632109
	8	0.622608	0.51003	0.502283	0.701973	0.705484	0.703376	0.43239	0.485674	0.433998
	12	0.308719	0.381125	0.3254	0.540009	0.596981	0.55986	0.261002	0.33833	0.310764
	Figure 5R
	% of SF3B3 remained
	KYSE30
	Time (h)	DMSO			P5091
	0	1	1	1	1	1	1
	4	0.865377	0.912163	0.85294	0.831691	0.692574	0.7498
	8	0.792256	0.504901	0.664342	0.43718	0.404634	0.371709
	12	0.471017	0.425474	0.505669	0.275984	0.373947	0.323352

## Sheet: Figure 6
	Figure 6A
	qPCR relative mRNA levels of SF3B3
	KYSE30
		siCTL			siSF3B3-1			siSF3B3-2
	SF3B3	1.04522	0.903593	1.05882	0.310702	0.306969	0.333698	0.383841	0.359616	0.35428
	Figure 6D
	The list of genes containing SF3B3-regulated cassette exons that are highly expressed in ESCC (Log2FC ≥ 2, P ≤ 0.01) and show positive correlation with SF3B3 expression (r ≥ 0.3)
	gene_id	gene_symbol	cor_value	cor_pvalue	normal_num	tumor_num	calc_status	normal_median	tumor_median	tpm_fold_change	tpm_logFC	utest_pvalue	utest_qvalue	Hazard_Ratio	logrank_pvalue
	ENSG00000171824.13	EXOSC10	0.301829	0.00327928	13	93	Yes	4.14	5.1526	2.01754	1.0126	0.00054489	0.00132846	0.871938	0.704624
	ENSG00000206195.10	DUXAP8	0.304038	0.00304794	13	93	Yes	-0.4921	3.9709	22.0545	4.463	9.46961e-07	7.55782e-06	0.838893	0.620745
	ENSG00000160691.18	SHC1	0.307623	0.00270355	13	93	Yes	5.1922	6.7089	2.86136	1.5167	0.000271955	0.000749425	0.89946	0.76882
	ENSG00000188493.14	C19orf54	0.310793	0.00242852	13	93	Yes	2.036	3.453	2.6703	1.417	9.2165e-05	0.000307	0.566543	0.124748
	ENSG00000170633.16	RNF34	0.311444	0.00237529	13	93	Yes	3.5073	4.5324	2.0351	1.0251	0.000118412	0.000376602	0.871452	0.711457
	ENSG00000116521.10	SCAMP3	0.313257	0.00223244	13	93	Yes	4.8002	6.3091	2.84593	1.5089	6.37809e-07	5.50599e-06	1.23441	0.555097
	ENSG00000128654.13	MTX2	0.313908	0.00218309	13	93	Yes	3.7961	4.9108	2.1655	1.1147	1.1756e-07	1.95011e-06	0.576508	0.131146
	ENSG00000257923.9	CUX1	0.314661	0.00212724	13	93	Yes	5.2472	6.2664	2.02679	1.0192	0.00098662	0.00224687	0.71699	0.349099
	ENSG00000104442.9	ARMC1	0.31521	0.00208734	13	93	Yes	3.1377	4.4223	2.43614	1.2846	8.85619e-05	0.000297315	0.420809	0.0233029
	ENSG00000072310.16	SREBF1	0.316152	0.00202037	13	93	Yes	4.9265	6.8339	3.75132	1.9074	3.21236e-06	1.92742e-05	0.749833	0.430146
	ENSG00000197102.10	DYNC1H1	0.317436	0.00193229	13	93	Yes	6.5314	7.5794	2.06766	1.048	0.000475447	0.00119002	1.30448	0.456858
	ENSG00000162129.12	CLPB	0.319209	0.00181637	13	93	Yes	3.0393	4.1359	2.1385	1.0966	3.17191e-05	0.000125043	0.974621	0.943476
	ENSG00000071054.15	MAP4K4	0.319507	0.00179748	13	93	Yes	4.8575	6.0354	2.26247	1.1779	1.39248e-07	2.01193e-06	0.647028	0.221352
	ENSG00000124523.14	SIRT5	0.319538	0.00179554	13	93	Yes	1.9931	3.1653	2.25355	1.1722	0.00192669	0.00408515	0.742361	0.421086
	ENSG00000143702.15	CEP170	0.321471	0.00167758	13	93	Yes	2.1147	3.868	3.37129	1.7533	8.59899e-06	4.33867e-05	0.676423	0.283561
	ENSG00000126254.11	RBM42	0.326814	0.00138703	13	93	Yes	4.4938	5.6773	2.27127	1.1835	4.06082e-07	4.04171e-06	1.05722	0.876406
	ENSG00000108423.14	TUBD1	0.328446	0.00130789	13	93	Yes	1.8762	2.909	2.04599	1.0328	1.00517e-05	4.91546e-05	0.545387	0.0910952
	ENSG00000009844.15	VTA1	0.329923	0.0012398	13	93	Yes	4.3841	5.4932	2.15711	1.1091	0.000134088	0.000417054	0.510238	0.0746472
	ENSG00000116212.14	LRRC42	0.334502	0.00104865	13	93	Yes	3.2944	4.6916	2.6339	1.3972	4.27069e-07	4.15343e-06	0.647218	0.232662
	ENSG00000205336.11	ADGRG1	0.335187	0.00102251	13	93	Yes	5.2828	7.121	3.57564	1.8382	4.59609e-05	0.000172048	1.37553	0.375699
	ENSG00000103275.18	UBE2I	0.33696	0.000957517	13	93	Yes	5.3377	6.4952	2.23071	1.1575	4.4922e-07	4.23707e-06	0.919513	0.817051
	ENSG00000123136.14	DDX39A	0.342009	0.00079252	13	93	Yes	4.6083	6.3239	3.28433	1.7156	6.88603e-13	4.61347e-10	1.05075	0.895901
	ENSG00000148498.15	PARD3	0.342015	0.000792343	13	93	Yes	4.576	5.6465	2.10016	1.0705	0.00342265	0.00662599	0.944115	0.870873
	ENSG00000153317.14	ASAP1	0.34301	0.000763062	13	93	Yes	2.7095	4.5862	3.67234	1.8767	8.22196e-06	4.24133e-05	0.445877	0.0288625
	ENSG00000100722.18	ZC3H14	0.344151	0.000730706	13	93	Yes	4.1449	5.1768	2.04472	1.0319	9.59141e-05	0.000318209	0.751233	0.426774
	ENSG00000148308.17	GTF3C5	0.344901	0.000710141	13	93	Yes	3.7475	5.291	2.91501	1.5435	1.46698e-06	1.08865e-05	0.784761	0.496031
	ENSG00000105865.10	DUS4L	0.346601	0.000665435	13	93	Yes	1.5415	3.0842	2.91339	1.5427	4.99614e-08	1.08436e-06	0.588797	0.136136
	ENSG00000173171.14	MTX1	0.346721	0.00066238	13	93	Yes	4.5072	5.6659	2.23256	1.1587	2.87434e-07	3.15804e-06	0.833668	0.613617
	ENSG00000247240.7	UBL7-AS1	0.347854	0.000634162	13	93	Yes	0.2029	1.3397	2.19893	1.1368	1.59656e-05	7.03483e-05	0.573395	0.12108
	ENSG00000104147.8	OIP5	0.348165	0.000626609	13	93	Yes	-0.3752	3.0585	10.8055	3.4337	2.08811e-07	2.52398e-06	0.381147	0.0130536
	ENSG00000101639.18	CEP192	0.348265	0.000624195	13	93	Yes	2.4571	3.4894	2.04528	1.0323	0.000346129	0.000909396	0.717512	0.349533
	ENSG00000180198.15	RCC1	0.348395	0.00062107	13	93	Yes	2.0535	4.8435	6.9163	2.79	1.12369e-05	5.34069e-05	0.669437	0.265561
	ENSG00000087088.19	BAX	0.349448	0.000596313	13	93	Yes	3.9983	5.5024	2.83648	1.5041	2.26789e-07	2.66477e-06	0.940743	0.86249
	ENSG00000162736.15	NCSTN	0.350323	0.00057642	13	93	Yes	5.5227	6.7289	2.30729	1.2062	1.34697e-06	1.02661e-05	0.985316	0.969277
	ENSG00000163755.8	HPS3	0.354794	0.000483954	13	93	Yes	2.7007	4.4654	3.39803	1.7647	2.56622e-05	0.00010539	1.148	0.698613
	ENSG00000171793.13	CTPS1	0.3553	0.000474403	13	93	Yes	3.2632	4.8182	2.93834	1.555	2.15167e-06	1.43332e-05	0.872905	0.702281
	ENSG00000184445.11	KNTC1	0.356257	0.000456792	13	93	Yes	2.4518	5.0326	5.98271	2.5808	2.1033e-10	1.9771e-08	0.466382	0.041727
	ENSG00000128694.11	OSGEPL1	0.356656	0.000449636	13	93	Yes	1.0573	2.296	2.35986	1.2387	0.000431003	0.00110494	0.643428	0.21785
	ENSG00000115233.11	PSMD14	0.357134	0.000441192	13	93	Yes	4.4317	5.7827	2.55089	1.351	1.45069e-07	2.01193e-06	0.694416	0.306908
	ENSG00000170144.18	HNRNPA3	0.35933	0.000404241	13	93	Yes	5.9057	7.4979	3.01509	1.5922	4.4922e-07	4.23707e-06	0.482148	0.0456243
	ENSG00000072571.19	HMMR	0.361037	0.000377492	13	93	Yes	0.8327	3.9137	8.46201	3.081	1.34096e-07	2.01193e-06	0.510209	0.0798788
	ENSG00000198728.10	LDB1	0.361073	0.000376946	13	93	Yes	4.4686	5.4922	2.03299	1.0236	0.0006172	0.00147918	1.01773	0.962604
	ENSG00000176393.10	RNPEP	0.363618	0.000340144	13	93	Yes	4.6793	6.0783	2.63719	1.399	0.00161936	0.00350378	1.36599	0.37916
	ENSG00000264538.6	SUZ12P1	0.366667	0.000300408	13	93	Yes	1.7053	2.824	2.17151	1.1187	3.04064e-05	0.000121914	0.722138	0.363495
	ENSG00000013306.15	SLC25A39	0.368999	0.000272957	13	93	Yes	5.742	7.3737	3.09878	1.6317	7.06424e-09	2.98817e-07	0.951353	0.887645
	ENSG00000130713.15	EXOSC2	0.375308	0.000209849	13	93	Yes	2.9319	4.2877	2.55939	1.3558	3.44543e-06	2.03834e-05	0.764504	0.449422
	ENSG00000130935.9	NOL11	0.375341	0.000209561	13	93	Yes	3.6113	5.195	2.99738	1.5837	2.85368e-05	0.000116068	0.471871	0.0462983
	ENSG00000243725.6	TTC4	0.377955	0.000187633	13	93	Yes	2.8422	4.1716	2.51298	1.3294	4.7549e-10	3.65695e-08	0.708427	0.349624
	ENSG00000198912.10	C1orf174	0.383649	0.000147005	13	93	Yes	2.6395	3.6703	2.04316	1.0308	0.000201032	0.000590533	0.646826	0.243098
	ENSG00000163923.9	RPL39L	0.383902	0.000145402	13	93	Yes	1.4962	5.0352	11.6237	3.539	3.705e-08	9.63806e-07	1.09152	0.809327
	ENSG00000111247.14	RAD51AP1	0.384408	0.000142252	13	93	Yes	0.346	4.1359	13.8316	3.7899	1.8257e-10	1.93068e-08	0.957908	0.90437
	ENSG00000078369.17	GNB1	0.385216	0.00013735	13	93	Yes	6.4125	7.4233	2.01503	1.0108	0.000516982	0.00127142	1.26189	0.512676
	ENSG00000094880.10	CDC23	0.386043	0.000132492	13	93	Yes	3.1491	4.3814	2.34941	1.2323	1.5395e-06	1.13254e-05	1.23688	0.555639
	ENSG00000100814.17	CCNB1IP1	0.389603	0.000113356	13	93	Yes	4.0375	5.2196	2.26907	1.1821	2.82097e-06	1.76781e-05	0.583352	0.135088
	ENSG00000087157.18	PGS1	0.390867	0.000107199	13	93	Yes	2.8916	4.1962	2.47015	1.3046	1.86481e-06	1.29314e-05	0.956216	0.897963
	ENSG00000155096.13	AZIN1	0.39294	9.77704e-05	13	93	Yes	4.8197	5.9982	2.26341	1.1785	0.000118412	0.000376602	0.612965	0.178248
	ENSG00000138778.11	CENPE	0.394384	9.16666e-05	13	93	Yes	-0.2498	2.8974	8.85934	3.1472	1.23901e-07	1.97096e-06	0.447915	0.0328085
	ENSG00000163161.12	ERCC3	0.394388	9.16511e-05	13	93	Yes	3.4517	4.7027	2.38006	1.251	0.000116901	0.000376039	0.562922	0.120919
	ENSG00000128973.11	CLN6	0.394784	9.00409e-05	13	93	Yes	3.1162	4.9341	3.52568	1.8179	4.70449e-06	2.67114e-05	0.705203	0.330162
	ENSG00000165304.7	MELK	0.395311	8.79357e-05	13	93	Yes	0.434	4.2706	14.2867	3.8366	1.03005e-07	1.77841e-06	0.485584	0.0541127
	ENSG00000012660.13	ELOVL5	0.401348	6.68866e-05	13	93	Yes	2.3871	5.5647	9.04801	3.1776	2.47411e-06	1.57376e-05	0.759748	0.438901
	ENSG00000169398.19	PTK2	0.401824	6.54446e-05	13	93	Yes	4.89	6.2108	2.49805	1.3208	5.91269e-05	0.000209419	0.954743	0.894889
	ENSG00000173960.12	UBXN2A	0.403965	5.93067e-05	13	93	Yes	2.8974	4.1128	2.32205	1.2154	3.13809e-06	1.8963e-05	0.901334	0.770684
	ENSG00000204580.11	DDR1	0.40438	5.8181e-05	13	93	Yes	5.5847	7.6892	4.30049	2.1045	1.46529e-05	6.59379e-05	0.740629	0.396755
	ENSG00000100099.20	HPS4	0.404709	5.73032e-05	13	93	Yes	3.242	4.366	2.1795	1.124	0.000101803	0.00033125	0.726924	0.375221
	ENSG00000148773.12	MKI67	0.404804	5.70533e-05	13	93	Yes	1.3679	5.0273	12.6354	3.6594	3.42784e-08	9.3547e-07	0.594234	0.145653
	ENSG00000011426.10	ANLN	0.405134	5.61873e-05	13	93	Yes	3.0463	5.4738	5.3796	2.4275	1.98287e-07	2.46692e-06	0.577383	0.146633
	ENSG00000151849.14	CENPJ	0.405786	5.45136e-05	13	93	Yes	1.3167	2.8055	2.80655	1.4888	1.34063e-05	6.19769e-05	0.668359	0.269315
	ENSG00000165934.12	CPSF2	0.406453	5.28507e-05	13	93	Yes	3.7804	4.8355	2.07786	1.0551	0.000157178	0.000480045	0.696835	0.311421
	ENSG00000067533.5	RRP15	0.407676	4.99232e-05	13	93	Yes	1.6045	3.0393	2.70345	1.4348	3.1372e-06	1.8963e-05	0.520338	0.0769282
	ENSG00000061936.9	SFSWAP	0.408553	4.79178e-05	13	93	Yes	3.3119	4.4013	2.12786	1.0894	1.61488e-06	1.17775e-05	0.647738	0.239497
	ENSG00000137274.12	BPHL	0.408992	4.69409e-05	13	93	Yes	2.5828	3.837	2.38535	1.2542	0.00237605	0.00487898	0.574047	0.125491
	ENSG00000167491.17	GATAD2A	0.410606	4.35125e-05	13	93	Yes	4.944	6.0217	2.11067	1.0777	7.63685e-05	0.000262633	1.13163	0.727864
	ENSG00000134283.17	PPHLN1	0.411995	4.07486e-05	13	93	Yes	3.9838	5.0926	2.15666	1.1088	3.13791e-06	1.8963e-05	0.680603	0.290667
	ENSG00000072864.12	NDE1	0.41274	3.93361e-05	13	93	Yes	4.2274	5.8112	2.99758	1.5838	2.17135e-05	9.1848e-05	0.720844	0.357442
	ENSG00000126787.12	DLGAP5	0.413956	3.7127e-05	13	93	Yes	-0.2498	4.0713	19.9885	4.3211	4.99884e-08	1.08436e-06	0.520572	0.0827319
	ENSG00000114796.15	KLHL24	0.414195	3.67051e-05	13	93	Yes	3.6172	4.6224	2.00722	1.0052	0.0107013	0.0182526	1.42413	0.32183
	ENSG00000166224.16	SGPL1	0.414835	3.56023e-05	13	93	Yes	3.2722	4.773	2.83	1.5008	0.000165981	0.0005015	0.600775	0.171934
	ENSG00000128908.15	INO80	0.415258	3.489e-05	13	93	Yes	2.9432	3.9459	2.00375	1.0027	0.0224513	0.0341615	0.581617	0.129853
	ENSG00000072134.15	EPN2	0.415327	3.47741e-05	13	93	Yes	3.1129	4.9275	3.51762	1.8146	0.00195831	0.00412122	0.744585	0.413041
	ENSG00000115392.11	FANCL	0.416481	3.29027e-05	13	93	Yes	2.8641	3.9156	2.07268	1.0515	1.12358e-05	5.34069e-05	1.08737	0.816625
	ENSG00000184216.11	IRAK1	0.417077	3.19737e-05	13	93	Yes	4.859	6.2763	2.67085	1.4173	4.52547e-05	0.000170917	1.45431	0.297859
	ENSG00000205765.8	C5orf51	0.417786	3.09018e-05	13	93	Yes	3.0287	4.2691	2.36264	1.2404	2.42396e-05	0.000101018	0.438602	0.030058
	ENSG00000115750.16	TAF1B	0.419954	2.78249e-05	13	93	Yes	2.4753	3.6635	2.27868	1.1882	1.4668e-06	1.08865e-05	0.304157	0.00177983
	ENSG00000120647.9	CCDC77	0.421022	2.64159e-05	13	93	Yes	0.8883	2.874	3.96055	1.9857	2.15129e-06	1.43332e-05	0.46597	0.0456203
	ENSG00000116478.11	HDAC1	0.423327	2.36012e-05	13	93	Yes	5.1914	6.4903	2.46041	1.2989	0.000296257	0.000805897	0.88806	0.747531
	ENSG00000106462.10	EZH2	0.425163	2.15629e-05	13	93	Yes	1.0363	3.7699	6.65113	2.7336	4.0215e-08	9.95986e-07	0.749911	0.417198
	ENSG00000196236.12	XPNPEP3	0.425927	2.07641e-05	13	93	Yes	2.1702	3.3773	2.30873	1.2071	0.000121587	0.000382388	0.620502	0.193493
	ENSG00000146872.17	TLK2	0.427913	1.88153e-05	13	93	Yes	3.3633	4.5874	2.3361	1.2241	0.00456211	0.00859586	0.819477	0.57645
	ENSG00000180329.13	CCDC43	0.428578	1.82019e-05	13	93	Yes	2.8955	4.1986	2.46759	1.3031	1.45058e-07	2.01193e-06	0.563271	0.111639
	ENSG00000116918.13	TSNAX	0.429265	1.75881e-05	13	93	Yes	3.3842	4.623	2.36002	1.2388	3.1722e-05	0.000125043	0.849737	0.644856
	ENSG00000175193.12	PARL	0.429516	1.73683e-05	13	93	Yes	4.222	5.9505	3.31383	1.7285	7.95375e-10	4.48591e-08	1.24437	0.555899
	ENSG00000131626.15	PPFIA1	0.429791	1.71309e-05	13	93	Yes	3.9737	5.9163	3.84398	1.9426	1.65504e-06	1.19672e-05	0.956808	0.902528
	ENSG00000042088.13	TDP1	0.433015	1.45652e-05	13	93	Yes	2.05	3.5994	2.92695	1.5494	2.5009e-07	2.85913e-06	0.315513	0.00305032
	ENSG00000105486.13	LIG1	0.434816	1.32934e-05	13	93	Yes	2.1444	4.49	5.08272	2.3456	1.52861e-07	2.0527e-06	1.2775	0.494349
	ENSG00000133657.14	ATP13A3	0.436232	1.23671e-05	13	93	Yes	5.1123	6.415	2.4669	1.3027	3.893e-06	2.24046e-05	0.974369	0.942123
	ENSG00000135111.14	TBX3	0.437667	1.14906e-05	13	93	Yes	1.4174	2.6255	2.31033	1.2081	0.0584141	0.0796634	0.653192	0.247044
	ENSG00000138443.15	ABI2	0.438016	1.12864e-05	13	93	Yes	3.1129	4.5192	2.65057	1.4063	0.0035195	0.00679794	0.594503	0.150351
	ENSG00000114439.18	BBX	0.43962	1.03912e-05	13	93	Yes	3.0127	4.1708	2.23163	1.1581	0.00956064	0.0165405	0.765957	0.466823
	ENSG00000122566.20	HNRNPA2B1	0.439861	1.02626e-05	13	93	Yes	7.6619	9.1696	2.84356	1.5077	4.12051e-08	9.95986e-07	0.78014	0.49939
	ENSG00000066279.16	ASPM	0.440043	1.01665e-05	13	93	Yes	0.6699	3.8925	9.33468	3.2226	3.39784e-11	9.58192e-09	0.578742	0.131313
	ENSG00000144381.16	HSPD1	0.441467	9.44326e-06	13	93	Yes	6.6602	7.8731	2.31803	1.2129	7.54281e-05	0.000260458	0.772286	0.469521
	ENSG00000123562.16	MORF4L2	0.442792	8.81391e-06	13	93	Yes	6.4142	7.585	2.25137	1.1708	0.000337765	0.000892967	0.992389	0.985146
	ENSG00000128513.14	POT1	0.444656	7.9945e-06	13	93	Yes	2.7051	3.8973	2.28501	1.1922	3.45078e-05	0.000134533	0.492078	0.0497832
	ENSG00000100281.13	HMGXB4	0.453898	4.88718e-06	13	93	Yes	2.9338	4.2593	2.5062	1.3255	9.95082e-08	1.75383e-06	0.680956	0.290502
	ENSG00000089280.18	FUS	0.455788	4.41134e-06	13	93	Yes	5.7885	7.5667	3.42998	1.7782	7.09503e-08	1.33387e-06	0.641313	0.231086
	ENSG00000161203.13	AP2M1	0.456042	4.35081e-06	13	93	Yes	7.084	8.5233	2.71189	1.4393	2.58744e-08	7.54819e-07	1.70286	0.144002
	ENSG00000187741.14	FANCA	0.456676	4.20333e-06	13	93	Yes	1.9302	4.6514	6.59421	2.7212	3.66954e-07	3.74028e-06	0.618259	0.190684
	ENSG00000071553.16	ATP6AP1	0.458783	3.74566e-06	13	93	Yes	5.4591	6.5478	2.12682	1.0887	1.09759e-05	5.2759e-05	1.21685	0.583442
	ENSG00000081721.11	DUSP12	0.458929	3.71591e-06	13	93	Yes	2.8178	4.1539	2.52468	1.3361	3.60972e-06	2.12071e-05	0.780781	0.488753
	ENSG00000143493.12	INTS7	0.460025	3.49844e-06	13	93	Yes	2.8542	4.3758	2.87109	1.5216	5.63006e-07	5.01372e-06	0.698518	0.330871
	ENSG00000108506.11	INTS2	0.464619	2.71138e-06	13	93	Yes	1.7097	2.8819	2.25355	1.1722	0.000789102	0.00183906	0.695365	0.317767
	ENSG00000114988.11	LMAN2L	0.467362	2.32437e-06	13	93	Yes	2.5683	3.8886	2.49718	1.3203	0.000439028	0.00111873	0.577256	0.124328
	ENSG00000085274.15	MYNN	0.47368	1.62208e-06	13	93	Yes	2.5188	3.867	2.54594	1.3482	1.98372e-05	8.56238e-05	1.33348	0.418742
	ENSG00000068489.12	PRR11	0.474371	1.55876e-06	13	93	Yes	1.0433	4.5249	11.1703	3.4816	3.48781e-07	3.64282e-06	0.2422	0.000439439
	ENSG00000137807.13	KIF23	0.474573	1.54073e-06	13	93	Yes	1.1447	4.5079	10.2902	3.3632	1.96482e-08	6.92598e-07	0.612177	0.17106
	ENSG00000115966.16	ATF2	0.47566	1.447e-06	13	93	Yes	3.5657	4.5705	2.00667	1.0048	0.0152442	0.024659	0.841668	0.626919
	ENSG00000137309.19	HMGA1	0.477784	1.27905e-06	13	93	Yes	4.9232	8.4415	11.4581	3.5183	0.000516982	0.00127142	0.657954	0.247639
	ENSG00000196367.12	TRRAP	0.479396	1.16409e-06	13	93	Yes	2.945	3.9847	2.0558	1.0397	0.000379458	0.000981717	0.895227	0.758501
	ENSG00000099942.12	CRKL	0.479802	1.13675e-06	13	93	Yes	4.2593	5.3281	2.09769	1.0688	8.59899e-06	4.33867e-05	0.800517	0.532136
	ENSG00000165480.15	SKA3	0.479999	1.12367e-06	13	93	Yes	-0.1828	3.4424	12.3394	3.6252	1.52839e-07	2.0527e-06	0.612123	0.184261
	ENSG00000162063.12	CCNF	0.48064	1.08221e-06	13	93	Yes	0.9789	3.5337	5.87586	2.5548	5.62933e-07	5.01372e-06	0.753475	0.42807
	ENSG00000122952.16	ZWINT	0.490047	6.173e-07	13	93	Yes	2.7292	4.848	4.34333	2.1188	3.35806e-07	3.5961e-06	0.547404	0.106351
	ENSG00000140694.16	PARN	0.491092	5.79373e-07	13	93	Yes	3.623	4.7893	2.24435	1.1663	1.30643e-05	6.08094e-05	1.38114	0.360427
	ENSG00000051180.16	RAD51	0.491926	5.5072e-07	13	93	Yes	-0.4921	3.6277	17.3853	4.1198	9.51301e-08	1.71234e-06	0.4611	0.0404804
	ENSG00000186432.8	KPNA4	0.496049	4.27656e-07	13	93	Yes	4.1482	5.3385	2.282	1.1903	0.000327534	0.000871364	1.06342	0.864682
	ENSG00000198720.12	ANKRD13B	0.49818	3.74781e-07	13	93	Yes	1.2147	3.5535	5.05882	2.3388	4.76479e-06	2.68734e-05	0.931184	0.839439
	ENSG00000204371.11	EHMT2	0.499747	3.39909e-07	13	93	Yes	4.182	5.4165	2.353	1.2345	3.75953e-08	9.63806e-07	1.07522	0.840769
	ENSG00000104064.16	GABPB1	0.50033	3.27751e-07	13	93	Yes	2.6464	4.0488	2.64341	1.4024	7.51438e-06	3.92417e-05	0.728328	0.385194
	ENSG00000163006.11	CCDC138	0.500452	3.25253e-07	13	93	Yes	0.5568	2.3048	3.35893	1.748	2.25536e-06	1.47971e-05	0.450948	0.0268194
	ENSG00000004487.15	KDM1A	0.502204	2.91368e-07	13	93	Yes	4.281	5.7785	2.82353	1.4975	4.55761e-07	4.23707e-06	0.700883	0.336616
	ENSG00000115163.14	CENPA	0.503801	2.63434e-07	13	93	Yes	0.5069	3.9856	11.1479	3.4787	2.32067e-08	7.54819e-07	0.649308	0.229663
	ENSG00000133026.12	MYH10	0.504847	2.46529e-07	13	93	Yes	2.4649	4.4483	3.95424	1.9834	1.55119e-05	6.87073e-05	0.49597	0.0561486
	ENSG00000075218.18	GTSE1	0.505151	2.41814e-07	13	93	Yes	-0.1031	3.5875	12.9116	3.6906	2.84358e-07	3.15804e-06	0.546375	0.0948039
	ENSG00000138035.14	PNPT1	0.505837	2.31493e-07	13	93	Yes	2.5731	4.2766	3.2569	1.7035	2.0884e-07	2.52398e-06	0.925197	0.826042
	ENSG00000105221.16	AKT2	0.510555	1.71015e-07	13	93	Yes	5.2899	6.4285	2.20167	1.1386	0.011097	0.0187387	0.676176	0.269444
	ENSG00000109118.13	PHF12	0.510922	1.67003e-07	13	93	Yes	3.6277	4.8284	2.29851	1.2007	0.0101239	0.0173729	0.955326	0.89994
	ENSG00000048991.16	R3HDM1	0.512623	1.49545e-07	13	93	Yes	3.2929	4.8131	2.86831	1.5202	0.000172467	0.000519242	0.607633	0.162864
	ENSG00000182944.17	EWSR1	0.514376	1.33381e-07	13	93	Yes	6.0551	7.2895	2.35283	1.2344	2.47411e-06	1.57376e-05	0.591301	0.147508
	ENSG00000119760.15	SUPT7L	0.51734	1.09757e-07	13	93	Yes	3.1781	4.573	2.6297	1.3949	2.85682e-06	1.77711e-05	0.839247	0.622074
	ENSG00000147536.11	GINS4	0.520535	8.87687e-08	13	93	Yes	-0.3566	2.5683	7.59421	2.9249	1.14475e-07	1.93691e-06	0.397168	0.0150867
	ENSG00000076382.16	SPAG5	0.521442	8.35463e-08	13	93	Yes	1.5514	4.7635	9.26698	3.2121	1.95624e-06	1.32398e-05	0.644392	0.225904
	ENSG00000158402.18	CDC25C	0.5226	7.73048e-08	13	93	Yes	-0.6416	2.1509	6.92829	2.7925	6.53659e-07	5.58581e-06	0.605688	0.179496
	ENSG00000115421.12	PAPOLG	0.523446	7.30258e-08	13	93	Yes	2.3592	3.7667	2.65277	1.4075	4.81468e-05	0.000178658	0.701413	0.320008
	ENSG00000126457.20	PRMT1	0.524518	6.79295e-08	13	93	Yes	5.337	6.7697	2.69951	1.4327	1.02049e-09	5.07846e-08	1.06089	0.8706
	ENSG00000117593.9	DARS2	0.526336	6.00488e-08	13	93	Yes	2.6114	4.38	3.40723	1.7686	1.17449e-05	5.55094e-05	0.663301	0.249664
	ENSG00000144354.13	CDCA7	0.530073	4.64981e-08	13	93	Yes	1.5165	4.4913	7.86147	2.9748	2.64231e-06	1.6682e-05	1.04626	0.900579
	ENSG00000090889.11	KIF4A	0.531874	4.10604e-08	13	93	Yes	-0.5756	3.5337	17.2593	4.1093	2.4191e-10	2.04656e-08	0.825665	0.595486
	ENSG00000177084.16	POLE	0.533091	3.77378e-08	13	93	Yes	3.3842	4.5657	2.26812	1.1815	9.40515e-06	4.65307e-05	0.711848	0.349951
	ENSG00000120802.13	TMPO	0.533896	3.5681e-08	13	93	Yes	4.0773	5.6177	2.90875	1.5404	1.90003e-05	8.24323e-05	0.605967	0.16322
	ENSG00000196498.13	NCOR2	0.535618	3.16332e-08	13	93	Yes	5.7388	6.8498	2.15995	1.111	0.0072558	0.0129502	0.721566	0.371005
	ENSG00000161800.12	RACGAP1	0.537319	2.80689e-08	13	93	Yes	3.1475	5.195	4.13389	2.0475	6.44281e-11	1.27239e-08	0.718705	0.372936
	ENSG00000121864.9	ZNF639	0.538463	2.58915e-08	13	93	Yes	3.6883	5.4226	3.32718	1.7343	1.18292e-08	4.35109e-07	1.32174	0.435456
	ENSG00000093009.9	CDC45	0.542306	1.96947e-08	13	93	Yes	-0.394	4.0935	22.4322	4.4875	2.45302e-08	7.54819e-07	0.629453	0.208987
	ENSG00000114867.19	EIF4G1	0.549179	1.19698e-08	13	93	Yes	6.6946	8.0207	2.50724	1.3261	3.35806e-07	3.5961e-06	1.07422	0.842738
	ENSG00000111206.12	FOXM1	0.549323	1.18444e-08	13	93	Yes	2.7314	6.0809	10.193	3.3495	6.20424e-08	1.22065e-06	0.802103	0.55046
	ENSG00000088247.15	KHSRP	0.550835	1.05994e-08	13	93	Yes	6.5838	7.6559	2.10249	1.0721	8.21794e-07	6.68498e-06	0.70021	0.319104
	ENSG00000175216.14	CKAP5	0.550945	1.05139e-08	13	93	Yes	4.5236	6.1223	3.0287	1.5987	3.28832e-06	1.9591e-05	0.602559	0.172849
	ENSG00000104738.16	MCM4	0.551195	1.03215e-08	13	93	Yes	4.0357	7.0153	7.88767	2.9796	7.95375e-10	4.48591e-08	0.694649	0.309303
	ENSG00000104852.14	SNRNP70	0.551442	1.01349e-08	13	93	Yes	5.5379	6.6489	2.15995	1.111	5.90696e-08	1.21885e-06	1.02609	0.944638
	ENSG00000111445.13	RFC5	0.557691	6.3598e-09	13	93	Yes	2.5087	4.3177	3.50399	1.809	1.18155e-10	1.42799e-08	0.584451	0.138748
	ENSG00000140525.17	FANCI	0.559005	5.75906e-09	13	93	Yes	1.8363	4.795	7.77423	2.9587	7.52003e-11	1.27239e-08	0.70507	0.344293
	ENSG00000163933.9	RFT1	0.559915	5.37548e-09	13	93	Yes	2.3394	3.506	2.24482	1.1666	0.000208833	0.000607123	0.812905	0.560779
	ENSG00000111605.16	CPSF6	0.561802	4.65599e-09	13	93	Yes	3.9589	5.2107	2.38138	1.2518	8.58332e-07	6.91571e-06	0.786837	0.508755
	ENSG00000085999.11	RAD54L	0.564242	3.86172e-09	13	93	Yes	-0.5543	2.9281	11.1765	3.4824	1.09065e-12	4.61347e-10	0.641783	0.235212
	ENSG00000239900.11	ADSL	0.566918	3.13961e-09	13	93	Yes	4.2181	5.3785	2.23519	1.1604	1.78128e-07	2.29117e-06	0.913411	0.798332
	ENSG00000142230.11	SAE1	0.578287	1.27638e-09	13	93	Yes	4.4236	5.8012	2.59836	1.3776	8.34041e-05	0.000283373	0.532341	0.0920812
	ENSG00000108262.15	GIT1	0.578626	1.24191e-09	13	93	Yes	4.6224	5.8917	2.41045	1.2693	3.7525e-05	0.000144959	0.939187	0.857936
	ENSG00000183207.12	RUVBL2	0.580019	1.10943e-09	13	93	Yes	5.5081	6.641	2.19299	1.1329	6.06781e-07	5.34726e-06	1.11865	0.755481
	ENSG00000129351.17	ILF3	0.5845	7.69038e-10	13	93	Yes	5.433	6.7173	2.43564	1.2843	8.59988e-06	4.33867e-05	0.501255	0.0593471
	ENSG00000011304.16	PTBP1	0.590217	4.77898e-10	13	93	Yes	6.4019	7.7702	2.58166	1.3683	7.18261e-06	3.84588e-05	0.705996	0.33044
	ENSG00000101057.15	MYBL2	0.593989	3.47379e-10	13	93	Yes	1.5806	5.8951	19.8973	4.3145	5.4188e-10	3.82025e-08	0.680442	0.28166
	ENSG00000089597.16	GANAB	0.599676	2.13081e-10	13	93	Yes	6.3834	7.7036	2.49701	1.3202	9.21725e-05	0.000307	0.60557	0.179782
	ENSG00000143870.12	PDIA6	0.601118	1.87946e-10	13	93	Yes	6.0442	7.2943	2.37858	1.2501	1.46529e-05	6.59379e-05	0.731134	0.385886
	ENSG00000012048.19	BRCA1	0.613569	6.19511e-11	13	93	Yes	1.3225	3.8147	5.62635	2.4922	4.27126e-07	4.15343e-06	0.907326	0.782981
	ENSG00000143476.17	DTL	0.625112	2.11827e-11	13	93	Yes	0.6332	4.2951	12.6573	3.6619	1.23901e-07	1.97096e-06	0.808041	0.562419
	ENSG00000104824.16	HNRNPL	0.62966	1.37092e-11	13	93	Yes	6.6141	7.7426	2.18631	1.1285	1.18292e-08	4.35109e-07	0.738961	0.395767
	ENSG00000102900.12	NUP93	0.640202	4.86314e-12	13	93	Yes	3.7105	5.2862	2.9808	1.5757	4.73542e-08	1.08436e-06	0.809065	0.553349
	ENSG00000189091.12	SF3B3	1	0	13	93	Yes	6.3635	7.9038	2.90855	1.5403	3.62704e-07	3.74028e-06	1.25004	0.545889
		Figure 6E
		Description	-Log10(FDR)
		mRNA metabolic process	5.3
		positive regulation of DNA repair	4.3
		mRNA processing	3.4
		regulation of RNA splicing	3.4
		cell cycle phase transition	3
		cell population proliferation	2.4
		Figure 6F
		OncoSplicing SpliceSeq_Survival
		Splice_Event	Gene_Symbol	Gene_ID	Chr_Strand	Splice_Type	Upstream_Exon	Downstream_Exon	Alt_Exons	AltExon_IsoName	Spliceln_IsoName	SpliceOut_IsoName	Splice_Novel	Cancer_Type	Clinical_Indicator	Subgroup_Clinical_Indicator	Cutoff_PSI	Hazard_Ratio	Pvalue_HR
		EXOSC2_ES_87906	EXOSC2	ENSG00000130713	chr9 | +	ES	3	5	4	EXOSC2-006 (E4),EXOSC2-201 (E4),EXOSC2-005 (E4),EXOSC2-010 (E4),EXOSC2-003 (E4),EXOSC2-001 (E4)	EXOSC2-005,EXOSC2-006,EXOSC2-001,EXOSC2-010,EXOSC2-003,EXOSC2-201	EXOSC2-002	known	ESCA	progression_free_interval	"PSI high" vs "PSI low"	0.96295	1.558	0.044
		Figure 6K
		RIP-qPCR Normalized values
		HEK293T
			GFP			GFP-SF3B3 (WT)			GFP-SF3B3 (T1200A)			GFP-SF3B3 (T1200D)
		U2snRNA	0.876268	1.07576	1	5.63862	6.41985	5.6985	0.382141	0.37749	0.389887	5.63579	5.98868	6.09145
		pre-EXOSC2	1.23628	1	0.944378	2.24589	2.81603	2.24455	0.767663	0.584468	1.14986	2.3863	2.03865	2.40805
		Figure 6M
		OD value
		KYSE140
		Day	Vector			EXOSC2-L			EXOSC2-S
		1	0.1055	0.103	0.1029	0.1149	0.115	0.1138	0.1031	0.1044	0.1031
		2	0.1876	0.1893	0.1867	0.2204	0.2242	0.2288	0.1847	0.1797	0.1806
		3	0.3286	0.3261	0.3404	0.4294	0.4323	0.4412	0.3206	0.332	0.3346
		4	0.6987	0.6913	0.7224	0.9065	0.9321	0.9293	0.7355	0.7817	0.7457
			Figure 6O
			Normalized values (OD 590 nm)
			KYSE140
			Vector			EXOSC2-L			EXOSC2-S
			1.0289	0.947977	1	1.95954	1.83815	1.85549	1.01734	1.03468	0.982659
			Figure 6Q
			OD value
			KYSE140
			Day	siCTL+Vector			siSF3B3+Vector			siSF3B3+Flag-EXOSC2-L			siSF3B3+Flag-EXOSC2-S
			1	0.1425	0.1429	0.1477	0.1303	0.1341	0.1336	0.1349	0.1344	0.1381	0.1297	0.1327	0.1361
			2	0.2171	0.2293	0.2174	0.1608	0.1722	0.1716	0.1829	0.1769	0.1782	0.1624	0.1772	0.1759
			3	0.446	0.4169	0.5066	0.3197	0.3627	0.3754	0.3845	0.3558	0.3583	0.317	0.3264	0.3217
			4	0.7668	0.8371	0.9369	0.5183	0.5639	0.6127	0.6719	0.6576	0.6796	0.5	0.5607	0.5816
				Figure 6S
				OD value
				KYSE140
				siCTL+Vector			siSF3B3+Vector			siSF3B3+Flag-EXOSC2-L			siSF3B3+Flag-EXOSC2-S
				0.987573	1.00373	1	0.200075	0.201442	0.198211	0.356903	0.355163	0.356903	0.206661	0.211632	0.221573
				Figure 6U
				Tumor Volume (× 100 mm3)
				KYSE140
				shCTL+Vector				shSF3B3+Vector				shSF3B3+Flag-EXOSC2-L				shSF3B3+Flag-EXOSC2-S
				14.0849	11.7703	11.3845	6.85853	4.80066	2.53794	2.48505	1.96339	10.7634	9.9213	6.22748	6.01002	3.08208	3.43207	2.23471	1.67513
																					Figure 6X
				Figure 6V																	PSI (EXOSC2)
				Tumor Weight (g)																	N	T
				KYSE140																	55.2452	65.5995
				shCTL+Vector				shSF3B3+Vector				shSF3B3+Flag-EXOSC2-L				shSF3B3+Flag-EXOSC2-S					62.5954	92.5714
				0.553	0.5318	0.52226	0.5018	0.4835	0.2628	0.258	0.203	0.5397	0.5272	0.3888	0.389	0.3416	0.2914	0.1962	0.1246		65.1506	70.8661
																					63.502	70.6061
																					80.1653	89.233
																					82.6087	88.6364

## Sheet: Figure 7
		Figure 7A					Figure 7B
		KYSE140					KYSE140
		Log10 (CX-4945), µM	Inhibition (%)				Log10 (P5091), µM	Inhibition (%)
		2	87.2888	90.0464	87.8928		2	96.1926	97.6508	98.6499
		1.69897	73.5008	66.6725	65.3068		1.69897	100	100.891	100.567
		1.39794	60.6583	58.8462	52.2805		1.39794	101.458	101.89	101.971
		1.09691	47.632	44.8481	50.4946		1.09691	81.4762	85.0405	89.874
		0.79588	29.3793	28.4601	39.1753		0.79588	21.2061	21.1521	18.6139
		0.49485	4.4034	-6.2593	-3.5017		0.49485	-0.28803	0.090008	0.549049
		0.19382	-1.79464	-3.97443	0.20134		0.19382	0.19802	-0.072	2.81728
		-0.10721	-6.20678	-1.89967	-0.37644		-0.10721	-2.85329	-1.77318	0.603064
		-0.40824	3.95693	-0.14007	0.857909		-0.40824	-1.98921	-1.07111	0.360031
		-0.70927	-5.7603	-8.04517	-3.97443		-0.70927	-0.23403	1.27813	0.414046
		-1.0103	-6.07546	-5.15627	-8.99063		-1.0103	0.792082	0.549049	1.81818
		-1.31133	-3.89565	-5.20879	-3.8694		-1.31133	3.46534	1.9802	2.27722
		-1.61236	-4.10575	-3.08151	-4.76232		-1.61236	-0.47705	1.46715	2.38523
		-1.91339	-5.13	-5.94416	-4.57849		-1.91339	-2.85329	-1.90819	-2.04321
		-2.21442	-15.7664	-9.62095	-7.73003		-2.21442	-3.9874	-1.50316	-1.15211
		-2.51545	-2.52999	-4.07949	-13.0089		-2.51545	-0.77408	-1.58416	-0.018
		-2.81648	-8.96438	-6.96841	-6.54819		-2.81648	-1.53015	-0.39604	-0.42305
		-3.11751	-2.3724	-7.12598	-13.5078		-3.11751	-0.072	-0.53106	-2.90729
		-3.41854	-4.57849	-5.31384	-6.73203		-3.41854	0.090008	-3.20432	-2.07021
		-3.71957	0.936711	0.070035	-1.00675		-3.71957	0.171013	0.576057	-0.74707
		Figure 7C
		OD value
		KYSE140
		Day	DMSO			CX-4945 (15 µM)			CX-4945 (30 µM)
		1	0.1297	0.1279	0.132	0.1295	0.1281	0.1295	0.1289	0.1315	0.1311
		2	0.2203	0.2226	0.2193	0.211	0.2121	0.2119	0.186	0.1799	0.1807
		3	0.461	0.4503	0.4588	0.3252	0.3379	0.3355	0.2203	0.2339	0.2577
		4	0.832	0.8216	0.7877	0.4796	0.4808	0.4409	0.2975	0.2803	0.2798
		Figure 7E
		Normalized values (OD 590 nm)
		KYSE140
		DMSO			CX-4945 (15 µM)			CX-4945 (30 µM)
		0.974249	1	1.01717	0.40175	0.39475	0.37952	0.184549	0.16343	0.131717
		Figure 7F
		OD value
		KYSE140
		Day	DMSO			P5091 (15 µM)			P5091 (30 µM)
		1	0.1011	0.1035	0.1053	0.1038	0.1033	0.1028	0.1037	0.1032	0.1043
		2	0.203	0.21	0.2124	0.1535	0.1494	0.1507	0.1335	0.1306	0.1302
		3	0.4484	0.4487	0.4289	0.2167	0.214	0.2124	0.1759	0.1773	0.1769
		4	0.7873	0.8689	0.8133	0.2305	0.2351	0.2348	0.2038	0.206	0.2141
		Figure 7H
		Normalized values (OD 590 nm)
		KYSE140
		DMSO			P5091 (15 µM)			P5091 (30 µM)
		0.997281	1	1.00401	0.354322	0.357899	0.350601	0.268603	0.273612	0.2749
		Figure 7K
		OD value
		KYSE140
		Day	DMSO			CX-4945			P5091			CX-4945+P5091
		1	0.1214	0.1232	0.1232	0.1235	0.1293	0.1248	0.1289	0.1315	0.1311	0.1254	0.1242	0.1249
		2	0.2542	0.2592	0.2588	0.2302	0.2382	0.2322	0.2308	0.2312	0.2316	0.218	0.2124	0.2188
		3	0.4845	0.4733	0.4638	0.2965	0.2845	0.288	0.3906	0.3787	0.3716	0.1687	0.1681	0.1685
		4	0.90666	0.9	0.87822	0.35478	0.3609	0.36576	0.63936	0.63684	0.65322	0.20772	0.20592	0.20394
																	1	0.237374	0.277778	0.090909
																	0.969697	0.227273	0.323232	0.111111
			Figure 7M														1.07576	0.232323	0.287879	0.080808
			Normalized values (OD 590 nm)
			KYSE140
			DMSO			CX-4945			P5091			CX-4945+P5091
			1	0.969697	1.07576	0.237374	0.227273	0.232323	0.277778	0.323232	0.287879	0.090909	0.111111	0.080808
			Figure 7R
			Tumor Volume (× 100 mm3)
			Time (Day)	DMSO			CX-4945			P5091			CX-4945+P5091
			1	46.5627	44.908	37	49.1806	44.4684	43	49.7101	45.0697	45	45.9095	47.3233	44
			4	66.375	58.3084	53	51.0907	52.1233	54	54.4584	51.7456	54	51.8075	49.41	49
			7	82.2833	75.6282	70	59.809	57.1959	60	63.7729	62.6776	58	46.8794	46.3019	42
			10	115.593	103.156	116	64.5693	67.3481	60	65.3209	67.8386	62	48.6434	47.7282	43
			13	140.322	142.384	148	70.5571	73.0257	67	77.1452	71.3171	75	48.4548	46.4027	43
			16	195.297	171.572	182	74.8452	76.2093	71	85.4732	80.4782	84	41.9508	44.8597	46
			19	233.988	218.554	236	83.5459	82.4441	81	93.9974	89.4045	84	44.9914	43.7313	39
			21	302.685	288.881	295	84.2282	89.6686	86	98.0797	96.2976	104	37.2338	38.5634	40
			Figure 7S
			Tumor Weight (g)
			KYSE30
			DMSO			CX-4945			P5091			CX-4945+P5091
			0.0945	0.1244	0.1122	0.0461	0.0291	0.0518	0.0482	0.034	0.0305	0.0226	0.0236	0.0294

## Sheet: Figure S1
			Figure S1B			Figure S1C
			The abundance of p-SF3B1 (T299)			Entry_ID	row_id	pmsID	Sample_ID	Exp	Tumor_code	Source.x	Run_ID	Label	Column_label	Use_status	Patient_ID	Sample_type	Source.y	Age	Gender	Smoke	Alcohol	T_stage	N_stage	Tumor_stage	Death_at_follow_up	Overall_survival_status	Overall_survival_days	Disease_free_status	Disease_free_survival_status	Disease_free_survival_days
			N	T		1_O75533_299_phospho_T	1	O75533_299_phospho_T	ESCC_5B0581_Tumor	4.43302	ESCC	XMULIULAB_YHH002	PHOSPHO_XMULIULAB_LIULAB_ESCC_20210901_YHH002	None	Intensity ESCC.1.1.T	USEFUL	5B0581	Tumor	XMULIULAB_LIULAB_ESCC_20210901	58	Male	No	No	T3	N1	IIIA	Yes	1	911	Yes	1	383
			35.3	90.8		1_O75533_299_phospho_T	1	O75533_299_phospho_T	ESCC_5B0590_Tumor	3.03458	ESCC	XMULIULAB_YHH002	PHOSPHO_XMULIULAB_LIULAB_ESCC_20210901_YHH002	None	Intensity ESCC.1.3.T	USEFUL	5B0590	Tumor	XMULIULAB_LIULAB_ESCC_20210901	70	Male	No	No	T3	N1	IIIA	Yes	1	807	Yes	1	331
			33.65	133.2		1_O75533_299_phospho_T	1	O75533_299_phospho_T	ESCC_5B0630_Tumor	0.148292	ESCC	XMULIULAB_YHH002	PHOSPHO_XMULIULAB_LIULAB_ESCC_20210901_YHH002	None	Intensity ESCC.1.4.T	USEFUL	5B0630	Tumor	XMULIULAB_LIULAB_ESCC_20210901	46	Female	No	No	T3	N1	IIIA	No	0	2583	No	0	2583
			65.1	134.65		1_O75533_299_phospho_T	1	O75533_299_phospho_T	ESCC_5B0641_Tumor	-0.26165	ESCC	XMULIULAB_YHH002	PHOSPHO_XMULIULAB_LIULAB_ESCC_20210901_YHH002	None	Intensity ESCC.1.5.T	USEFUL	5B0641	Tumor	XMULIULAB_LIULAB_ESCC_20210901	63	Female	No	No	T3	N1	IIIA	No	0	483	No	0	483
			108.1	179.9		1_O75533_299_phospho_T	1	O75533_299_phospho_T	ESCC_5B0768_Tumor	0.0419902	ESCC	XMULIULAB_YHH002	PHOSPHO_XMULIULAB_LIULAB_ESCC_20210901_YHH002	None	Intensity ESCC.1.6.T	USEFUL	5B0768	Tumor	XMULIULAB_LIULAB_ESCC_20210901	55	Male	Yes	No	T3	N1	IIIA	No	0	2237	No	0	2237
			47.9667	1353.25		1_O75533_299_phospho_T	1	O75533_299_phospho_T	ESCC_5B0780_Tumor	0.109355	ESCC	XMULIULAB_YHH002	PHOSPHO_XMULIULAB_LIULAB_ESCC_20210901_YHH002	None	Intensity ESCC.1.7.T	USEFUL	5B0780	Tumor	XMULIULAB_LIULAB_ESCC_20210901	48	Male	Yes	No	T3	N0	IIA	No	0	2151	No	0	2151
			46.3667	321.6		1_O75533_299_phospho_T	1	O75533_299_phospho_T	ESCC_5B0818_Tumor	0.164622	ESCC	XMULIULAB_YHH002	PHOSPHO_XMULIULAB_LIULAB_ESCC_20210901_YHH002	None	Intensity ESCC.1.9.T	USEFUL	5B0818	Tumor	XMULIULAB_LIULAB_ESCC_20210901	67	Male	Yes	No	T3	N1	IIIA	No	0	2120	No	0	2120
			140.3	5045.97		1_O75533_299_phospho_T	1	O75533_299_phospho_T	ESCC_5B0823_Tumor	0.0284392	ESCC	XMULIULAB_YHH002	PHOSPHO_XMULIULAB_LIULAB_ESCC_20210901_YHH002	None	Intensity ESCC.1.10.T	USEFUL	5B0823	Tumor	XMULIULAB_LIULAB_ESCC_20210901	45	Male	Yes	No	T3	N1	IIIA	Yes	1	1338	Yes	1	1296
			45.7333	38.8		1_O75533_299_phospho_T	1	O75533_299_phospho_T	ESCC_5B0826_Tumor	1.23441	ESCC	XMULIULAB_YHH002	PHOSPHO_XMULIULAB_LIULAB_ESCC_20210901_YHH002	None	Intensity ESCC.1.11.T	USEFUL	5B0826	Tumor	XMULIULAB_LIULAB_ESCC_20210901	72	Female	No	No	T3	N1	IIIA	Yes	1	616	Yes	1	616
			56.25	263.8		1_O75533_299_phospho_T	1	O75533_299_phospho_T	ESCC_5B0840_Tumor	-0.891699	ESCC	XMULIULAB_YHH002	PHOSPHO_XMULIULAB_LIULAB_ESCC_20210901_YHH002	None	Intensity ESCC.1.12.T	USEFUL	5B0840	Tumor	XMULIULAB_LIULAB_ESCC_20210901	64	Male	No	No	T2	N2	IIIA	No	0	2062	No	0	2062
			73	181.2		1_O75533_299_phospho_T	1	O75533_299_phospho_T	ESCC_5B0890_Tumor	-2.01681	ESCC	XMULIULAB_YHH002	PHOSPHO_XMULIULAB_LIULAB_ESCC_20210901_YHH002	None	Intensity ESCC.1.14.T	USEFUL	5B0890	Tumor	XMULIULAB_LIULAB_ESCC_20210901	63	Female	No	No	T2	N1	IIB	No	0	1853	No	0	1853
			66.4333	158.033		1_O75533_299_phospho_T	1	O75533_299_phospho_T	ESCC_5B0892_Tumor	-1.93017	ESCC	XMULIULAB_YHH002	PHOSPHO_XMULIULAB_LIULAB_ESCC_20210901_YHH002	None	Intensity ESCC.1.15.T	USEFUL	5B0892	Tumor	XMULIULAB_LIULAB_ESCC_20210901	59	Female	No	No	T3	N0	IIB	No	0	1974	No	0	1974
			55.0333	32		1_O75533_299_phospho_T	1	O75533_299_phospho_T	ESCC_5B0918_Tumor	0.157176	ESCC	XMULIULAB_YHH002	PHOSPHO_XMULIULAB_LIULAB_ESCC_20210901_YHH002	None	Intensity ESCC.1.16.T	USEFUL	5B0918	Tumor	XMULIULAB_LIULAB_ESCC_20210901	60	Male	Yes	Yes	T3	N0	IIB	Yes	1	276	Yes	1	276
			79.8	442.1		1_O75533_299_phospho_T	1	O75533_299_phospho_T	ESCC_5B0931_Tumor	0.601543	ESCC	XMULIULAB_YHH002	PHOSPHO_XMULIULAB_LIULAB_ESCC_20210901_YHH002	None	Intensity ESCC.1.17.T	USEFUL	5B0931	Tumor	XMULIULAB_LIULAB_ESCC_20210901	60	Male	Yes	No	T3	N1	IIIA	Yes	1	349	Yes	1	316
			127.3	178.5		1_O75533_299_phospho_T	1	O75533_299_phospho_T	ESCC_5B0936_Tumor	0.995632	ESCC	XMULIULAB_YHH002	PHOSPHO_XMULIULAB_LIULAB_ESCC_20210901_YHH002	None	Intensity ESCC.1.18.T	USEFUL	5B0936	Tumor	XMULIULAB_LIULAB_ESCC_20210901	68	Male	Yes	No	T3	N0	IIA	Yes	1	507	Yes	1	232
			173.1	147.95		1_O75533_299_phospho_T	1	O75533_299_phospho_T	ESCC_5B0598_Tumor	-1.08487	ESCC	XMULIULAB_YHH002	PHOSPHO_XMULIULAB_LIULAB_ESCC_20210901_YHH002	None	Intensity ESCC.2.1.T	USEFUL	5B0598	Tumor	XMULIULAB_LIULAB_ESCC_20210901	54	Male	No	No	T2	N0	IIB	Yes	1	1129	Yes	1	1129
			48.9	950.925		1_O75533_299_phospho_T	1	O75533_299_phospho_T	ESCC_5B0606_Tumor	-1.97273	ESCC	XMULIULAB_YHH002	PHOSPHO_XMULIULAB_LIULAB_ESCC_20210901_YHH002	None	Intensity ESCC.2.2.T	USEFUL	5B0606	Tumor	XMULIULAB_LIULAB_ESCC_20210901	55	Female	No	No	T3	N0	IIB	Yes	1	771	Yes	1	771
			46	700.717		1_O75533_299_phospho_T	1	O75533_299_phospho_T	ESCC_5B0608_Tumor	-0.7814	ESCC	XMULIULAB_YHH002	PHOSPHO_XMULIULAB_LIULAB_ESCC_20210901_YHH002	None	Intensity ESCC.2.5.T	USEFUL	5B0608	Tumor	XMULIULAB_LIULAB_ESCC_20210901	50	Male	No	No	T3	N0	IIB	No	0	2642	Yes	1	369
			59.55	34.3		1_O75533_299_phospho_T	1	O75533_299_phospho_T	ESCC_5B0613_Tumor	-2.25404	ESCC	XMULIULAB_YHH002	PHOSPHO_XMULIULAB_LIULAB_ESCC_20210901_YHH002	None	Intensity ESCC.2.6.T	USEFUL	5B0613	Tumor	XMULIULAB_LIULAB_ESCC_20210901	47	Male	Yes	Yes	T3	N0	IIB	Yes	1	364	Yes	1	300
			51.9667	54.7333		1_O75533_299_phospho_T	1	O75533_299_phospho_T	ESCC_5B0617_Tumor	2.06898	ESCC	XMULIULAB_YHH002	PHOSPHO_XMULIULAB_LIULAB_ESCC_20210901_YHH002	None	Intensity ESCC.2.8.T	USEFUL	5B0617	Tumor	XMULIULAB_LIULAB_ESCC_20210901	62	Male	Yes	No	T3	N0	IIB	No	0	2613	No	0	2613
			34.2667	48.35		1_O75533_299_phospho_T	1	O75533_299_phospho_T	ESCC_5B0628_Tumor	1.33312	ESCC	XMULIULAB_YHH002	PHOSPHO_XMULIULAB_LIULAB_ESCC_20210901_YHH002	None	Intensity ESCC.2.9.T	USEFUL	5B0628	Tumor	XMULIULAB_LIULAB_ESCC_20210901	62	Female	No	No	T3	N0	IIB	Yes	1	286	Yes	1	286
			42.65	1478.85		1_O75533_299_phospho_T	1	O75533_299_phospho_T	ESCC_5B0651_Tumor	3.19487	ESCC	XMULIULAB_YHH002	PHOSPHO_XMULIULAB_LIULAB_ESCC_20210901_YHH002	None	Intensity ESCC.2.10.T	USEFUL	5B0651	Tumor	XMULIULAB_LIULAB_ESCC_20210901	57	Male	No	No	T3	N0	IIB	Yes	1	920	Yes	1	662
						1_O75533_299_phospho_T	1	O75533_299_phospho_T	ESCC_5B0746_Tumor	1.05354	ESCC	XMULIULAB_YHH002	PHOSPHO_XMULIULAB_LIULAB_ESCC_20210901_YHH002	None	Intensity ESCC.2.11.T	USEFUL	5B0746	Tumor	XMULIULAB_LIULAB_ESCC_20210901	59	Male	No	No	T2	N1	IIB	Yes	1	245	Yes	1	245
						1_O75533_299_phospho_T	1	O75533_299_phospho_T	ESCC_5B0763_Tumor	0.492296	ESCC	XMULIULAB_YHH002	PHOSPHO_XMULIULAB_LIULAB_ESCC_20210901_YHH002	None	Intensity ESCC.2.12.T	USEFUL	5B0763	Tumor	XMULIULAB_LIULAB_ESCC_20210901	73	Male	No	No	T3	N0	IIB	Yes	1	1884	No	0	1884
						1_O75533_299_phospho_T	1	O75533_299_phospho_T	ESCC_5B0770_Tumor	1.32735	ESCC	XMULIULAB_YHH002	PHOSPHO_XMULIULAB_LIULAB_ESCC_20210901_YHH002	None	Intensity ESCC.2.13.T	USEFUL	5B0770	Tumor	XMULIULAB_LIULAB_ESCC_20210901	55	Female	No	No	T3	N3	IIIC	Yes	1	357	Yes	1	55
						1_O75533_299_phospho_T	1	O75533_299_phospho_T	ESCC_5B0779_Tumor	0.347612	ESCC	XMULIULAB_YHH002	PHOSPHO_XMULIULAB_LIULAB_ESCC_20210901_YHH002	None	Intensity ESCC.2.14.T	USEFUL	5B0779	Tumor	XMULIULAB_LIULAB_ESCC_20210901	54	Male	No	No	T3	N2	IIIB	Yes	1	440	Yes	1	29
			Figure S1D			1_O75533_299_phospho_T	1	O75533_299_phospho_T	ESCC_5B0808_Tumor	1.56459	ESCC	XMULIULAB_YHH002	PHOSPHO_XMULIULAB_LIULAB_ESCC_20210901_YHH002	None	Intensity ESCC.2.17.T	USEFUL	5B0808	Tumor	XMULIULAB_LIULAB_ESCC_20210901	58	Male	No	No	T3	N0	IIA	No	0	2146	No	0	2146
			The abundance of p-SF3B2 (S436)			1_O75533_299_phospho_T	1	O75533_299_phospho_T	ESCC_5B0817_Tumor	2.48642	ESCC	XMULIULAB_YHH002	PHOSPHO_XMULIULAB_LIULAB_ESCC_20210901_YHH002	None	Intensity ESCC.2.18.T	USEFUL	5B0817	Tumor	XMULIULAB_LIULAB_ESCC_20210901	63	Male	No	No	T3	N0	IIA	No	0	2096	No	0	2096
			N	T		1_O75533_299_phospho_T	1	O75533_299_phospho_T	ESCC_5B0888_Tumor	1.66102	ESCC	XMULIULAB_YHH002	PHOSPHO_XMULIULAB_LIULAB_ESCC_20210901_YHH002	None	Intensity ESCC.2.19.T	USEFUL	5B0888	Tumor	XMULIULAB_LIULAB_ESCC_20210901	54	Female	No	No	T3	N2	IIIB	Yes	1	240	Yes	1	240
			152.8	460.3		1_O75533_299_phospho_T	1	O75533_299_phospho_T	ESCC_5B0894_Tumor	-1.93145	ESCC	XMULIULAB_YHH002	PHOSPHO_XMULIULAB_LIULAB_ESCC_20210901_YHH002	None	Intensity ESCC.2.20.T	USEFUL	5B0894	Tumor	XMULIULAB_LIULAB_ESCC_20210901	59	Male	No	No	T3	N2	IIIB	Yes	1	460	Yes	1	462
			113.2	171.1		1_O75533_299_phospho_T	1	O75533_299_phospho_T	ESCC_5B0935_Tumor	-0.977637	ESCC	XMULIULAB_YHH002	PHOSPHO_XMULIULAB_LIULAB_ESCC_20210901_YHH002	None	Intensity ESCC.2.21.T	USEFUL	5B0935	Tumor	XMULIULAB_LIULAB_ESCC_20210901	50	Male	Yes	Yes	T2	N3	IIIC	Yes	1	1420	Yes	1	563
			42	142.35
			52.85	1736.9
			131.5	5343.65		Figure S1E
			23.9	384.8		Entry_ID	row_id	pmsID	Sample_ID	Exp	Tumor_code	Source.x	Run_ID	Label	Column_label	Use_status	Patient_ID	Sample_type	Source.y	Age	Gender	Smoke	Alcohol	T_stage	N_stage	Tumor_stage	Death_at_follow_up	Overall_survival_status	Overall_survival_days	Disease_free_status	Disease_free_survival_status	Disease_free_survival_days
			33.8	716.7		2_Q13435_436_phospho_S	2	Q13435_436_phospho_S	ESCC_5B0581_Tumor	4.51571	ESCC	XMULIULAB_YHH002	PHOSPHO_XMULIULAB_LIULAB_ESCC_20210901_YHH002	None	Intensity ESCC.1.1.T	USEFUL	5B0581	Tumor	XMULIULAB_LIULAB_ESCC_20210901	58	Male	No	No	T3	N1	IIIA	Yes	1	911	Yes	1	383
			47.6	177.1		2_Q13435_436_phospho_S	2	Q13435_436_phospho_S	ESCC_5B0590_Tumor	-0.214334	ESCC	XMULIULAB_YHH002	PHOSPHO_XMULIULAB_LIULAB_ESCC_20210901_YHH002	None	Intensity ESCC.1.3.T	USEFUL	5B0590	Tumor	XMULIULAB_LIULAB_ESCC_20210901	70	Male	No	No	T3	N1	IIIA	Yes	1	807	Yes	1	331
			53.3	397		2_Q13435_436_phospho_S	2	Q13435_436_phospho_S	ESCC_5B0630_Tumor	2.13208	ESCC	XMULIULAB_YHH002	PHOSPHO_XMULIULAB_LIULAB_ESCC_20210901_YHH002	None	Intensity ESCC.1.4.T	USEFUL	5B0630	Tumor	XMULIULAB_LIULAB_ESCC_20210901	46	Female	No	No	T3	N1	IIIA	No	0	2583	No	0	2583
			74.4	754.75		2_Q13435_436_phospho_S	2	Q13435_436_phospho_S	ESCC_5B0641_Tumor	0.0839757	ESCC	XMULIULAB_YHH002	PHOSPHO_XMULIULAB_LIULAB_ESCC_20210901_YHH002	None	Intensity ESCC.1.5.T	USEFUL	5B0641	Tumor	XMULIULAB_LIULAB_ESCC_20210901	63	Female	No	No	T3	N1	IIIA	No	0	483	No	0	483
			142.05	173.4		2_Q13435_436_phospho_S	2	Q13435_436_phospho_S	ESCC_5B0768_Tumor	0.206326	ESCC	XMULIULAB_YHH002	PHOSPHO_XMULIULAB_LIULAB_ESCC_20210901_YHH002	None	Intensity ESCC.1.6.T	USEFUL	5B0768	Tumor	XMULIULAB_LIULAB_ESCC_20210901	55	Male	Yes	No	T3	N1	IIIA	No	0	2237	No	0	2237
			36.8	135.95		2_Q13435_436_phospho_S	2	Q13435_436_phospho_S	ESCC_5B0780_Tumor	-0.0126785	ESCC	XMULIULAB_YHH002	PHOSPHO_XMULIULAB_LIULAB_ESCC_20210901_YHH002	None	Intensity ESCC.1.7.T	USEFUL	5B0780	Tumor	XMULIULAB_LIULAB_ESCC_20210901	48	Male	Yes	No	T3	N0	IIA	No	0	2151	No	0	2151
			66.6	970.8		2_Q13435_436_phospho_S	2	Q13435_436_phospho_S	ESCC_5B0818_Tumor	NA	ESCC	XMULIULAB_YHH002	PHOSPHO_XMULIULAB_LIULAB_ESCC_20210901_YHH002	None	Intensity ESCC.1.9.T	USEFUL	5B0818	Tumor	XMULIULAB_LIULAB_ESCC_20210901	67	Male	Yes	No	T3	N1	IIIA	No	0	2120	No	0	2120
			50	324.517		2_Q13435_436_phospho_S	2	Q13435_436_phospho_S	ESCC_5B0823_Tumor	-1.75848	ESCC	XMULIULAB_YHH002	PHOSPHO_XMULIULAB_LIULAB_ESCC_20210901_YHH002	None	Intensity ESCC.1.10.T	USEFUL	5B0823	Tumor	XMULIULAB_LIULAB_ESCC_20210901	45	Male	Yes	No	T3	N1	IIIA	Yes	1	1338	Yes	1	1296
			110.7	155.675		2_Q13435_436_phospho_S	2	Q13435_436_phospho_S	ESCC_5B0826_Tumor	2.00603	ESCC	XMULIULAB_YHH002	PHOSPHO_XMULIULAB_LIULAB_ESCC_20210901_YHH002	None	Intensity ESCC.1.11.T	USEFUL	5B0826	Tumor	XMULIULAB_LIULAB_ESCC_20210901	72	Female	No	No	T3	N1	IIIA	Yes	1	616	Yes	1	616
			61.8	232.95		2_Q13435_436_phospho_S	2	Q13435_436_phospho_S	ESCC_5B0840_Tumor	1.45011	ESCC	XMULIULAB_YHH002	PHOSPHO_XMULIULAB_LIULAB_ESCC_20210901_YHH002	None	Intensity ESCC.1.12.T	USEFUL	5B0840	Tumor	XMULIULAB_LIULAB_ESCC_20210901	64	Male	No	No	T2	N2	IIIA	No	0	2062	No	0	2062
			41.5	833.15		2_Q13435_436_phospho_S	2	Q13435_436_phospho_S	ESCC_5B0890_Tumor	1.61619	ESCC	XMULIULAB_YHH002	PHOSPHO_XMULIULAB_LIULAB_ESCC_20210901_YHH002	None	Intensity ESCC.1.14.T	USEFUL	5B0890	Tumor	XMULIULAB_LIULAB_ESCC_20210901	63	Female	No	No	T2	N1	IIB	No	0	1853	No	0	1853
			50.65	106.675		2_Q13435_436_phospho_S	2	Q13435_436_phospho_S	ESCC_5B0892_Tumor	0.758785	ESCC	XMULIULAB_YHH002	PHOSPHO_XMULIULAB_LIULAB_ESCC_20210901_YHH002	None	Intensity ESCC.1.15.T	USEFUL	5B0892	Tumor	XMULIULAB_LIULAB_ESCC_20210901	59	Female	No	No	T3	N0	IIB	No	0	1974	No	0	1974
			177.8	91.525		2_Q13435_436_phospho_S	2	Q13435_436_phospho_S	ESCC_5B0918_Tumor	0.115356	ESCC	XMULIULAB_YHH002	PHOSPHO_XMULIULAB_LIULAB_ESCC_20210901_YHH002	None	Intensity ESCC.1.16.T	USEFUL	5B0918	Tumor	XMULIULAB_LIULAB_ESCC_20210901	60	Male	Yes	Yes	T3	N0	IIB	Yes	1	276	Yes	1	276
			60.05	171.75		2_Q13435_436_phospho_S	2	Q13435_436_phospho_S	ESCC_5B0931_Tumor	3.03472	ESCC	XMULIULAB_YHH002	PHOSPHO_XMULIULAB_LIULAB_ESCC_20210901_YHH002	None	Intensity ESCC.1.17.T	USEFUL	5B0931	Tumor	XMULIULAB_LIULAB_ESCC_20210901	60	Male	Yes	No	T3	N1	IIIA	Yes	1	349	Yes	1	316
			37.45	138		2_Q13435_436_phospho_S	2	Q13435_436_phospho_S	ESCC_5B0936_Tumor	1.5403	ESCC	XMULIULAB_YHH002	PHOSPHO_XMULIULAB_LIULAB_ESCC_20210901_YHH002	None	Intensity ESCC.1.18.T	USEFUL	5B0936	Tumor	XMULIULAB_LIULAB_ESCC_20210901	68	Male	Yes	No	T3	N0	IIA	Yes	1	507	Yes	1	232
						2_Q13435_436_phospho_S	2	Q13435_436_phospho_S	ESCC_5B0598_Tumor	NA	ESCC	XMULIULAB_YHH002	PHOSPHO_XMULIULAB_LIULAB_ESCC_20210901_YHH002	None	Intensity ESCC.2.1.T	USEFUL	5B0598	Tumor	XMULIULAB_LIULAB_ESCC_20210901	54	Male	No	No	T2	N0	IIB	Yes	1	1129	Yes	1	1129
						2_Q13435_436_phospho_S	2	Q13435_436_phospho_S	ESCC_5B0606_Tumor	NA	ESCC	XMULIULAB_YHH002	PHOSPHO_XMULIULAB_LIULAB_ESCC_20210901_YHH002	None	Intensity ESCC.2.2.T	USEFUL	5B0606	Tumor	XMULIULAB_LIULAB_ESCC_20210901	55	Female	No	No	T3	N0	IIB	Yes	1	771	Yes	1	771
						2_Q13435_436_phospho_S	2	Q13435_436_phospho_S	ESCC_5B0608_Tumor	NA	ESCC	XMULIULAB_YHH002	PHOSPHO_XMULIULAB_LIULAB_ESCC_20210901_YHH002	None	Intensity ESCC.2.5.T	USEFUL	5B0608	Tumor	XMULIULAB_LIULAB_ESCC_20210901	50	Male	No	No	T3	N0	IIB	No	0	2642	Yes	1	369
						2_Q13435_436_phospho_S	2	Q13435_436_phospho_S	ESCC_5B0613_Tumor	NA	ESCC	XMULIULAB_YHH002	PHOSPHO_XMULIULAB_LIULAB_ESCC_20210901_YHH002	None	Intensity ESCC.2.6.T	USEFUL	5B0613	Tumor	XMULIULAB_LIULAB_ESCC_20210901	47	Male	Yes	Yes	T3	N0	IIB	Yes	1	364	Yes	1	300
						2_Q13435_436_phospho_S	2	Q13435_436_phospho_S	ESCC_5B0617_Tumor	2.53933	ESCC	XMULIULAB_YHH002	PHOSPHO_XMULIULAB_LIULAB_ESCC_20210901_YHH002	None	Intensity ESCC.2.8.T	USEFUL	5B0617	Tumor	XMULIULAB_LIULAB_ESCC_20210901	62	Male	Yes	No	T3	N0	IIB	No	0	2613	No	0	2613
						2_Q13435_436_phospho_S	2	Q13435_436_phospho_S	ESCC_5B0628_Tumor	0.785912	ESCC	XMULIULAB_YHH002	PHOSPHO_XMULIULAB_LIULAB_ESCC_20210901_YHH002	None	Intensity ESCC.2.9.T	USEFUL	5B0628	Tumor	XMULIULAB_LIULAB_ESCC_20210901	62	Female	No	No	T3	N0	IIB	Yes	1	286	Yes	1	286
						2_Q13435_436_phospho_S	2	Q13435_436_phospho_S	ESCC_5B0651_Tumor	-0.20482	ESCC	XMULIULAB_YHH002	PHOSPHO_XMULIULAB_LIULAB_ESCC_20210901_YHH002	None	Intensity ESCC.2.10.T	USEFUL	5B0651	Tumor	XMULIULAB_LIULAB_ESCC_20210901	57	Male	No	No	T3	N0	IIB	Yes	1	920	Yes	1	662
						2_Q13435_436_phospho_S	2	Q13435_436_phospho_S	ESCC_5B0746_Tumor	0.78813	ESCC	XMULIULAB_YHH002	PHOSPHO_XMULIULAB_LIULAB_ESCC_20210901_YHH002	None	Intensity ESCC.2.11.T	USEFUL	5B0746	Tumor	XMULIULAB_LIULAB_ESCC_20210901	59	Male	No	No	T2	N1	IIB	Yes	1	245	Yes	1	245
						2_Q13435_436_phospho_S	2	Q13435_436_phospho_S	ESCC_5B0763_Tumor	-0.198195	ESCC	XMULIULAB_YHH002	PHOSPHO_XMULIULAB_LIULAB_ESCC_20210901_YHH002	None	Intensity ESCC.2.12.T	USEFUL	5B0763	Tumor	XMULIULAB_LIULAB_ESCC_20210901	73	Male	No	No	T3	N0	IIB	Yes	1	1884	No	0	1884
						2_Q13435_436_phospho_S	2	Q13435_436_phospho_S	ESCC_5B0770_Tumor	-0.287673	ESCC	XMULIULAB_YHH002	PHOSPHO_XMULIULAB_LIULAB_ESCC_20210901_YHH002	None	Intensity ESCC.2.13.T	USEFUL	5B0770	Tumor	XMULIULAB_LIULAB_ESCC_20210901	55	Female	No	No	T3	N3	IIIC	Yes	1	357	Yes	1	55
						2_Q13435_436_phospho_S	2	Q13435_436_phospho_S	ESCC_5B0779_Tumor	-0.353364	ESCC	XMULIULAB_YHH002	PHOSPHO_XMULIULAB_LIULAB_ESCC_20210901_YHH002	None	Intensity ESCC.2.14.T	USEFUL	5B0779	Tumor	XMULIULAB_LIULAB_ESCC_20210901	54	Male	No	No	T3	N2	IIIB	Yes	1	440	Yes	1	29
						2_Q13435_436_phospho_S	2	Q13435_436_phospho_S	ESCC_5B0808_Tumor	-0.615934	ESCC	XMULIULAB_YHH002	PHOSPHO_XMULIULAB_LIULAB_ESCC_20210901_YHH002	None	Intensity ESCC.2.17.T	USEFUL	5B0808	Tumor	XMULIULAB_LIULAB_ESCC_20210901	58	Male	No	No	T3	N0	IIA	No	0	2146	No	0	2146
						2_Q13435_436_phospho_S	2	Q13435_436_phospho_S	ESCC_5B0817_Tumor	1.81288	ESCC	XMULIULAB_YHH002	PHOSPHO_XMULIULAB_LIULAB_ESCC_20210901_YHH002	None	Intensity ESCC.2.18.T	USEFUL	5B0817	Tumor	XMULIULAB_LIULAB_ESCC_20210901	63	Male	No	No	T3	N0	IIA	No	0	2096	No	0	2096
						2_Q13435_436_phospho_S	2	Q13435_436_phospho_S	ESCC_5B0888_Tumor	2.34664	ESCC	XMULIULAB_YHH002	PHOSPHO_XMULIULAB_LIULAB_ESCC_20210901_YHH002	None	Intensity ESCC.2.19.T	USEFUL	5B0888	Tumor	XMULIULAB_LIULAB_ESCC_20210901	54	Female	No	No	T3	N2	IIIB	Yes	1	240	Yes	1	240
						2_Q13435_436_phospho_S	2	Q13435_436_phospho_S	ESCC_5B0894_Tumor	0.815258	ESCC	XMULIULAB_YHH002	PHOSPHO_XMULIULAB_LIULAB_ESCC_20210901_YHH002	None	Intensity ESCC.2.20.T	USEFUL	5B0894	Tumor	XMULIULAB_LIULAB_ESCC_20210901	59	Male	No	No	T3	N2	IIIB	Yes	1	460	Yes	1	462
						2_Q13435_436_phospho_S	2	Q13435_436_phospho_S	ESCC_5B0935_Tumor	-0.506096	ESCC	XMULIULAB_YHH002	PHOSPHO_XMULIULAB_LIULAB_ESCC_20210901_YHH002	None	Intensity ESCC.2.21.T	USEFUL	5B0935	Tumor	XMULIULAB_LIULAB_ESCC_20210901	50	Male	Yes	Yes	T2	N3	IIIC	Yes	1	1420	Yes	1	563

## Sheet: Figure S2
	Figure S2B
	OD value
	KYSE30
	Day	siCTL			siSF3B3-1			siSF3B3-2
	1	0.1475	0.1511	0.149	0.1437	0.1453	0.1441	0.1407	0.1445	0.1442
	2	0.2447	0.2523	0.2414	0.2223	0.2244	0.2136	0.2207	0.2172	0.2233
	3	0.5581	0.5384	0.5302	0.4713	0.4642	0.4659	0.447	0.4407	0.4226
	4	0.8526	0.8525	0.8563	0.7	0.7346	0.7377	0.7026	0.6724	0.7207
	Figure S2D
	Normalized values (OD 590 nm)
	KYSE30
	siCTL			siSF3B3-1			siSF3B3-2
	1.0232	1	0.989691	0.43299	0.502577	0.479381	0.46134	0.456186	0.435567
	Figure S2F
	Wound recovery (%)
	KYSE30
	siCTL			siSF3B3-1			siSF3B3-2
	80.36	72.66	76.51	30.28	35.67	32.975	41.17	45.21	43.19
	Figure S2H
	Number of invaded cells
	KYSE30
	siCTL			siSF3B3-1			siSF3B3-2
	916	1026	1110	709	768	689	762	755	704
	Figure S2J
	OD value
	KYSE520
	Day	Vector			SF3B3
	1	0.0977	0.0941	0.0938	0.108	0.1038	0.1027
	2	0.179	0.1655	0.1741	0.2446	0.2301	0.2165
	3	0.3649	0.3807	0.4112	0.5102	0.495	0.5022
	4	0.753	0.7153	0.7512	0.8565	0.8635	0.8383
	Figure S2L
	Normalized values (OD 590 nm)
	KYSE520
	Vector			SF3B3
	1.02976	0.982143	1	1.52381	1.625	1.55952
	Figure S2N
	Wound recovery (%)
	KYSE520
	Vector			SF3B3
	47.3724	45.1097	41.5583	62.8291	59.879	55.9652
	Figure S2P
	Number of invaded cells
	KYSE520
	Vector			SF3B3
	119	104	116	205	186	177

## Sheet: Figure S3
	Figure S3A
	The Pearson’s correlation of the expression levels between SF3B3 and USP1, USP7, or USP39 in ESCC													Figure S3B
	SF3B3			USP1			USP7			USP39				qPCR relative mRNA levels of USP1, USP7 or USP39
	uniprot_content	SF3B3_HUMAN Splicing factor 3B subunit 3 OS=Homo sapiens OX=9606 GN=SF3B3 PE=1 SV=4		uniprot_content	UBP1_HUMAN Ubiquitin carboxyl-terminal hydrolase 1 OS=Homo sapiens OX=9606 GN=USP1 PE=1 SV=1		uniprot_content	UBP7_HUMAN Ubiquitin carboxyl-terminal hydrolase 7 OS=Homo sapiens OX=9606 GN=USP7 PE=1 SV=2		uniprot_content	SNUT2_HUMAN U4/U6.U5 tri-snRNP-associated protein 2 OS=Homo sapiens OX=9606 GN=USP39 PE=1 SV=2			KYSE30
	ESCC_5B0578_NAT	0.643724		ESCC_5B0578_NAT	-0.449134		ESCC_5B0578_NAT	1.55838		ESCC_5B0578_NAT	0.118026				siCTL			siUSP1
	ESCC_5B0578_Tumor	2.8062		ESCC_5B0578_Tumor	0.721375		ESCC_5B0578_Tumor	2.57176		ESCC_5B0578_Tumor	1.44681			USP1	0.929759	1.00355	1.07259	0.261168	0.24394	0.221499
	ESCC_5B0580_NAT	2.42379		ESCC_5B0580_NAT			ESCC_5B0580_NAT	1.95805		ESCC_5B0580_NAT	-0.114485				siCTL			siUSP7
	ESCC_5B0580_Tumor	2.68184		ESCC_5B0580_Tumor			ESCC_5B0580_Tumor	1.71612		ESCC_5B0580_Tumor	0.106528			USP7	0.913289	1.06572	1.02747	0.263526	0.324746	0.310323
	ESCC_5B0581_NAT	1.43704		ESCC_5B0581_NAT			ESCC_5B0581_NAT	0.612611		ESCC_5B0581_NAT	-0.037014				siCTL			siUSP39
	ESCC_5B0581_Tumor	0.403285		ESCC_5B0581_Tumor			ESCC_5B0581_Tumor	0.317238		ESCC_5B0581_Tumor	0.550938			USP39	1.04993	1.00697	0.945002	0.245205	0.240779	0.166906
	ESCC_5B0589_NAT	0.732		ESCC_5B0589_NAT	-4.76913		ESCC_5B0589_NAT	1.12863		ESCC_5B0589_NAT	-0.344831
	ESCC_5B0589_Tumor	1.33498		ESCC_5B0589_Tumor	-5.10324		ESCC_5B0589_Tumor	1.0151		ESCC_5B0589_Tumor	-0.0884859
	ESCC_5B0590_NAT	0.205291		ESCC_5B0590_NAT			ESCC_5B0590_NAT	0.825891		ESCC_5B0590_NAT	0.554507
	ESCC_5B0590_Tumor	0.28933		ESCC_5B0590_Tumor			ESCC_5B0590_Tumor	0.299861		ESCC_5B0590_Tumor	0.139627
	ESCC_5B0592_NAT	1.33727		ESCC_5B0592_NAT	-0.12607		ESCC_5B0592_NAT	-0.437244		ESCC_5B0592_NAT	1.81007
	ESCC_5B0592_Tumor	1.459		ESCC_5B0592_Tumor	0.249532		ESCC_5B0592_Tumor	-0.298946		ESCC_5B0592_Tumor	1.97924
	ESCC_5B0593_NAT	1.37033		ESCC_5B0593_NAT	-4.96373		ESCC_5B0593_NAT	0.8818		ESCC_5B0593_NAT	-0.588384
	ESCC_5B0593_Tumor	1.47933		ESCC_5B0593_Tumor	-4.98574		ESCC_5B0593_Tumor	1.27662		ESCC_5B0593_Tumor	-0.390086
	ESCC_5B0594_NAT	0.848494		ESCC_5B0594_NAT			ESCC_5B0594_NAT	0.320272		ESCC_5B0594_NAT	0.476751
	ESCC_5B0594_Tumor	1.4783		ESCC_5B0594_Tumor			ESCC_5B0594_Tumor	-0.375775		ESCC_5B0594_Tumor	-0.493221
	ESCC_5B0595_NAT	1.13372		ESCC_5B0595_NAT			ESCC_5B0595_NAT	1.8769		ESCC_5B0595_NAT	-0.578806
	ESCC_5B0595_Tumor	1.26495		ESCC_5B0595_Tumor			ESCC_5B0595_Tumor	1.71638		ESCC_5B0595_Tumor	-0.871092
	ESCC_5B0598_NAT	1.37242		ESCC_5B0598_NAT			ESCC_5B0598_NAT	2.02003		ESCC_5B0598_NAT	0.217214
	ESCC_5B0598_Tumor	1.62999		ESCC_5B0598_Tumor			ESCC_5B0598_Tumor	2.07181		ESCC_5B0598_Tumor	0.918024
	ESCC_5B0600_NAT	1.86234		ESCC_5B0600_NAT			ESCC_5B0600_NAT	2.01307		ESCC_5B0600_NAT	0.127188
	ESCC_5B0600_Tumor	0.841277		ESCC_5B0600_Tumor			ESCC_5B0600_Tumor	1.41276		ESCC_5B0600_Tumor	-0.0674866
	ESCC_5B0601_NAT	1.66087		ESCC_5B0601_NAT	-0.460868		ESCC_5B0601_NAT	1.36393		ESCC_5B0601_NAT	0.376323
	ESCC_5B0601_Tumor	1.84637		ESCC_5B0601_Tumor	-0.643196		ESCC_5B0601_Tumor	1.38822		ESCC_5B0601_Tumor	1.01027
	ESCC_5B0602_NAT	1.27226		ESCC_5B0602_NAT	0.157885		ESCC_5B0602_NAT	-0.632901		ESCC_5B0602_NAT	1.66897
	ESCC_5B0602_Tumor	0.861137		ESCC_5B0602_Tumor	0.0383145		ESCC_5B0602_Tumor	-0.178251		ESCC_5B0602_Tumor	1.18998
	ESCC_5B0603_NAT	1.01845		ESCC_5B0603_NAT			ESCC_5B0603_NAT	-0.0339187		ESCC_5B0603_NAT	0.140809
	ESCC_5B0603_Tumor	1.42281		ESCC_5B0603_Tumor			ESCC_5B0603_Tumor	-0.169305		ESCC_5B0603_Tumor	0.087692
	ESCC_5B0605_NAT	1.93931		ESCC_5B0605_NAT			ESCC_5B0605_NAT	1.3434		ESCC_5B0605_NAT	2.35495
	ESCC_5B0605_Tumor	2.42081		ESCC_5B0605_Tumor			ESCC_5B0605_Tumor	1.63373		ESCC_5B0605_Tumor	2.81321
	ESCC_5B0606_NAT	1.35442		ESCC_5B0606_NAT			ESCC_5B0606_NAT	2.20539		ESCC_5B0606_NAT	-0.32106
	ESCC_5B0606_Tumor	1.48451		ESCC_5B0606_Tumor			ESCC_5B0606_Tumor	2.1071		ESCC_5B0606_Tumor	-0.110681
	ESCC_5B0608_NAT	1.48576		ESCC_5B0608_NAT			ESCC_5B0608_NAT	2.408		ESCC_5B0608_NAT	-0.336283
	ESCC_5B0608_Tumor	1.99036		ESCC_5B0608_Tumor			ESCC_5B0608_Tumor	2.0218		ESCC_5B0608_Tumor	-0.0619296
	ESCC_5B0610_NAT	0.683828		ESCC_5B0610_NAT	-4.65999		ESCC_5B0610_NAT	0.605357		ESCC_5B0610_NAT	0.0657934
	ESCC_5B0610_Tumor	0.596811		ESCC_5B0610_Tumor	-5.42495		ESCC_5B0610_Tumor	-0.0162615		ESCC_5B0610_Tumor	0.0179316
	ESCC_5B0611_NAT	0.826087		ESCC_5B0611_NAT	1.44314		ESCC_5B0611_NAT	3.48669		ESCC_5B0611_NAT	-0.246379
	ESCC_5B0611_Tumor	0.739122		ESCC_5B0611_Tumor	-2.05016		ESCC_5B0611_Tumor	2.80802		ESCC_5B0611_Tumor	1.57483
	ESCC_5B0612_NAT	2.23658		ESCC_5B0612_NAT	0.0316997		ESCC_5B0612_NAT	1.51879		ESCC_5B0612_NAT	1.52364
	ESCC_5B0612_Tumor	2.88287		ESCC_5B0612_Tumor	0.0852028		ESCC_5B0612_Tumor	2.86625		ESCC_5B0612_Tumor	2.44693
	ESCC_5B0613_NAT	2.13456		ESCC_5B0613_NAT	0.156697		ESCC_5B0613_NAT	1.71095		ESCC_5B0613_NAT	2.74091
	ESCC_5B0613_Tumor	2.72883		ESCC_5B0613_Tumor	-0.268327		ESCC_5B0613_Tumor	1.85373		ESCC_5B0613_Tumor	3.25275
	ESCC_5B0615_NAT	1.56388		ESCC_5B0615_NAT	-0.544441		ESCC_5B0615_NAT	1.15562		ESCC_5B0615_NAT	0.472219
	ESCC_5B0615_Tumor	2.31378		ESCC_5B0615_Tumor	-0.200912		ESCC_5B0615_Tumor	1.92746		ESCC_5B0615_Tumor	1.15167
	ESCC_5B0617_NAT	1.98679		ESCC_5B0617_NAT			ESCC_5B0617_NAT	1.7618		ESCC_5B0617_NAT	2.32458
	ESCC_5B0617_Tumor	2.26728		ESCC_5B0617_Tumor			ESCC_5B0617_Tumor	1.71598		ESCC_5B0617_Tumor	3.19309
	ESCC_5B0621_NAT	1.38366		ESCC_5B0621_NAT	-0.120755		ESCC_5B0621_NAT	1.23348		ESCC_5B0621_NAT	-0.0854004
	ESCC_5B0621_Tumor	1.91726		ESCC_5B0621_Tumor	-0.504788		ESCC_5B0621_Tumor	1.18525		ESCC_5B0621_Tumor	0.259305
	ESCC_5B0622_NAT	0.637686		ESCC_5B0622_NAT			ESCC_5B0622_NAT	0.966976		ESCC_5B0622_NAT	2.78364
	ESCC_5B0622_Tumor	2.27075		ESCC_5B0622_Tumor			ESCC_5B0622_Tumor	1.31211		ESCC_5B0622_Tumor	2.9314
	ESCC_5B0625_NAT	2.41361		ESCC_5B0625_NAT			ESCC_5B0625_NAT	2.08836		ESCC_5B0625_NAT	-0.513716
	ESCC_5B0625_Tumor	2.7868		ESCC_5B0625_Tumor			ESCC_5B0625_Tumor	2.34581		ESCC_5B0625_Tumor	0.171264
	ESCC_5B0626_NAT	3.18698		ESCC_5B0626_NAT	-0.143858		ESCC_5B0626_NAT	1.27656		ESCC_5B0626_NAT	-0.449131
	ESCC_5B0626_Tumor	3.87726		ESCC_5B0626_Tumor	-1.91014		ESCC_5B0626_Tumor	2.04428		ESCC_5B0626_Tumor	0.11348
	ESCC_5B0627_NAT	0.638894		ESCC_5B0627_NAT			ESCC_5B0627_NAT	0.558821		ESCC_5B0627_NAT	-0.0571857
	ESCC_5B0627_Tumor	1.58903		ESCC_5B0627_Tumor			ESCC_5B0627_Tumor	0.505737		ESCC_5B0627_Tumor	0.0513098
	ESCC_5B0628_NAT	1.90014		ESCC_5B0628_NAT			ESCC_5B0628_NAT	1.35386		ESCC_5B0628_NAT	2.23712
	ESCC_5B0628_Tumor	3.09765		ESCC_5B0628_Tumor			ESCC_5B0628_Tumor	1.87159		ESCC_5B0628_Tumor	3.94371
	ESCC_5B0629_NAT	3.28498		ESCC_5B0629_NAT	0.0583738		ESCC_5B0629_NAT	1.30471		ESCC_5B0629_NAT	-0.322578
	ESCC_5B0629_Tumor	3.79011		ESCC_5B0629_Tumor	-1.83994		ESCC_5B0629_Tumor	1.40606		ESCC_5B0629_Tumor	0.376572
	ESCC_5B0630_NAT	2.06879		ESCC_5B0630_NAT			ESCC_5B0630_NAT	0.430897		ESCC_5B0630_NAT	-0.0453446
	ESCC_5B0630_Tumor	0.337862		ESCC_5B0630_Tumor			ESCC_5B0630_Tumor	0.144803		ESCC_5B0630_Tumor	0.866569
	ESCC_5B0631_NAT	3.0613		ESCC_5B0631_NAT	0.316045		ESCC_5B0631_NAT	1.31388		ESCC_5B0631_NAT	-0.30156
	ESCC_5B0631_Tumor	3.74296		ESCC_5B0631_Tumor	-1.77171		ESCC_5B0631_Tumor	1.5254		ESCC_5B0631_Tumor	-0.0342421
	ESCC_5B0633_NAT	1.33202		ESCC_5B0633_NAT	-5.33238		ESCC_5B0633_NAT	0.646443		ESCC_5B0633_NAT	0.0907251
	ESCC_5B0633_Tumor	2.10816		ESCC_5B0633_Tumor	-6.18843		ESCC_5B0633_Tumor	0.416795		ESCC_5B0633_Tumor	2.27206
	ESCC_5B0635_NAT	1.77751		ESCC_5B0635_NAT			ESCC_5B0635_NAT	1.2854		ESCC_5B0635_NAT	1.496
	ESCC_5B0635_Tumor	2.34723		ESCC_5B0635_Tumor			ESCC_5B0635_Tumor	1.40609		ESCC_5B0635_Tumor	2.61404
	ESCC_5B0638_NAT	2.04424		ESCC_5B0638_NAT	-0.12231		ESCC_5B0638_NAT	1.9073		ESCC_5B0638_NAT	0.652732
	ESCC_5B0638_Tumor	2.83857		ESCC_5B0638_Tumor	0.287002		ESCC_5B0638_Tumor	1.87014		ESCC_5B0638_Tumor	2.37004
	ESCC_5B0640_NAT	0.750326		ESCC_5B0640_NAT			ESCC_5B0640_NAT	0.569165		ESCC_5B0640_NAT	0.4097
	ESCC_5B0640_Tumor	1.2415		ESCC_5B0640_Tumor			ESCC_5B0640_Tumor	0.607381		ESCC_5B0640_Tumor	0.568585
	ESCC_5B0641_NAT	1.4849		ESCC_5B0641_NAT			ESCC_5B0641_NAT	0.530571		ESCC_5B0641_NAT	0.00256089
	ESCC_5B0641_Tumor	0.479549		ESCC_5B0641_Tumor			ESCC_5B0641_Tumor	1.00122		ESCC_5B0641_Tumor	0.45692
	ESCC_5B0645_NAT	1.59274		ESCC_5B0645_NAT	-0.419258		ESCC_5B0645_NAT	1.37603		ESCC_5B0645_NAT	-0.0509104
	ESCC_5B0645_Tumor	1.96824		ESCC_5B0645_Tumor	-0.697786		ESCC_5B0645_Tumor	1.2223		ESCC_5B0645_Tumor	0.162012
	ESCC_5B0646_NAT	3.06447		ESCC_5B0646_NAT	0.590762		ESCC_5B0646_NAT	1.71658		ESCC_5B0646_NAT	-0.215096
	ESCC_5B0646_Tumor	3.79906		ESCC_5B0646_Tumor	-1.60239		ESCC_5B0646_Tumor	1.96803		ESCC_5B0646_Tumor	0.19249
	ESCC_5B0647_NAT	1.69786		ESCC_5B0647_NAT			ESCC_5B0647_NAT	2.35456		ESCC_5B0647_NAT	-0.412566
	ESCC_5B0647_Tumor	2.69021		ESCC_5B0647_Tumor			ESCC_5B0647_Tumor	2.32322		ESCC_5B0647_Tumor	-0.259568
	ESCC_5B0649_NAT	1.65527		ESCC_5B0649_NAT			ESCC_5B0649_NAT	0.841215		ESCC_5B0649_NAT	-0.195519
	ESCC_5B0649_Tumor	2.1082		ESCC_5B0649_Tumor			ESCC_5B0649_Tumor	0.892092		ESCC_5B0649_Tumor	0.0160523
	ESCC_5B0650_NAT	0.0964691		ESCC_5B0650_NAT	-4.62743		ESCC_5B0650_NAT	1.64265		ESCC_5B0650_NAT	-0.199977
	ESCC_5B0650_Tumor	3.01346		ESCC_5B0650_Tumor	-6.0248		ESCC_5B0650_Tumor	3.79883		ESCC_5B0650_Tumor	1.39825
	ESCC_5B0651_NAT	2.19196		ESCC_5B0651_NAT	0.0522137		ESCC_5B0651_NAT	0.50868		ESCC_5B0651_NAT	2.24041
	ESCC_5B0651_Tumor	2.76815		ESCC_5B0651_Tumor	0.534044		ESCC_5B0651_Tumor	1.70791		ESCC_5B0651_Tumor	2.8847
	ESCC_5B0653_NAT	2.43971		ESCC_5B0653_NAT	0.507336		ESCC_5B0653_NAT	2.0604		ESCC_5B0653_NAT	1.22216
	ESCC_5B0653_Tumor	3.0936		ESCC_5B0653_Tumor	1.81924		ESCC_5B0653_Tumor	3.09152		ESCC_5B0653_Tumor	2.78263
	ESCC_5B0654_NAT	1.58837		ESCC_5B0654_NAT			ESCC_5B0654_NAT	0.963129		ESCC_5B0654_NAT	-0.243198
	ESCC_5B0654_Tumor	2.34074		ESCC_5B0654_Tumor			ESCC_5B0654_Tumor	1.25906		ESCC_5B0654_Tumor	-0.223031
	ESCC_5B0745_NAT	1.20345		ESCC_5B0745_NAT	-2.25806		ESCC_5B0745_NAT	1.47416		ESCC_5B0745_NAT	2.15356
	ESCC_5B0745_Tumor	1.86996		ESCC_5B0745_Tumor	-5.35477		ESCC_5B0745_Tumor	1.86523		ESCC_5B0745_Tumor	2.86429
	ESCC_5B0746_NAT	2.36332		ESCC_5B0746_NAT	0.160135		ESCC_5B0746_NAT	2.03891		ESCC_5B0746_NAT	1.21732
	ESCC_5B0746_Tumor	3.24539		ESCC_5B0746_Tumor	0.730736		ESCC_5B0746_Tumor	2.00651		ESCC_5B0746_Tumor	1.77445
	ESCC_5B0751_NAT	1.49776		ESCC_5B0751_NAT			ESCC_5B0751_NAT	1.05004		ESCC_5B0751_NAT	-0.526072
	ESCC_5B0751_Tumor	2.77757		ESCC_5B0751_Tumor			ESCC_5B0751_Tumor	1.3344		ESCC_5B0751_Tumor	-0.354321
	ESCC_5B0752_NAT	1.83626		ESCC_5B0752_NAT	0.0737128		ESCC_5B0752_NAT	2.00286		ESCC_5B0752_NAT	0.0625234
	ESCC_5B0752_Tumor	2.68598		ESCC_5B0752_Tumor	-0.204245		ESCC_5B0752_Tumor	1.76902		ESCC_5B0752_Tumor	0.141477
	ESCC_5B0753_NAT	1.58644		ESCC_5B0753_NAT	0.338428		ESCC_5B0753_NAT	2.30749		ESCC_5B0753_NAT	-0.196258
	ESCC_5B0753_Tumor	2.0106		ESCC_5B0753_Tumor	0.00768393		ESCC_5B0753_Tumor	1.83876		ESCC_5B0753_Tumor	0.0896886
	ESCC_5B0754_NAT	1.3286		ESCC_5B0754_NAT	-0.632797		ESCC_5B0754_NAT	1.85564		ESCC_5B0754_NAT	-0.233219
	ESCC_5B0754_Tumor	1.66773		ESCC_5B0754_Tumor	0.0326101		ESCC_5B0754_Tumor	1.8893		ESCC_5B0754_Tumor	-0.145905
	ESCC_5B0756_NAT	1.70001		ESCC_5B0756_NAT			ESCC_5B0756_NAT	0.83964		ESCC_5B0756_NAT	-0.713976
	ESCC_5B0756_Tumor	2.57137		ESCC_5B0756_Tumor			ESCC_5B0756_Tumor	1.23991		ESCC_5B0756_Tumor	-0.483604
	ESCC_5B0757_NAT	1.51985		ESCC_5B0757_NAT	-5.66707		ESCC_5B0757_NAT	1.89767		ESCC_5B0757_NAT	2.18582
	ESCC_5B0757_Tumor	1.96157		ESCC_5B0757_Tumor	-6.01238		ESCC_5B0757_Tumor	1.41482		ESCC_5B0757_Tumor	3.08019
	ESCC_5B0758_NAT	1.44619		ESCC_5B0758_NAT	-6.00824		ESCC_5B0758_NAT	1.25548		ESCC_5B0758_NAT	1.3273
	ESCC_5B0758_Tumor	1.64205		ESCC_5B0758_Tumor	-5.89536		ESCC_5B0758_Tumor	1.49021		ESCC_5B0758_Tumor	2.34437
	ESCC_5B0761_NAT	1.92465		ESCC_5B0761_NAT	-5.09807		ESCC_5B0761_NAT	1.89288		ESCC_5B0761_NAT	2.59461
	ESCC_5B0761_Tumor	2.37439		ESCC_5B0761_Tumor	-2.97936		ESCC_5B0761_Tumor	1.85896		ESCC_5B0761_Tumor	2.4203
	ESCC_5B0762_NAT	2.22177		ESCC_5B0762_NAT	-6.35278		ESCC_5B0762_NAT	1.84929		ESCC_5B0762_NAT	2.12346
	ESCC_5B0762_Tumor	1.52224		ESCC_5B0762_Tumor	-1.43111		ESCC_5B0762_Tumor	2.03834		ESCC_5B0762_Tumor	2.89927
	ESCC_5B0763_NAT	2.70685		ESCC_5B0763_NAT	0.1305		ESCC_5B0763_NAT	2.16831		ESCC_5B0763_NAT	1.49355
	ESCC_5B0763_Tumor	3.13074		ESCC_5B0763_Tumor	1.13114		ESCC_5B0763_Tumor	1.78073		ESCC_5B0763_Tumor	2.24654
	ESCC_5B0765_NAT	2.28992		ESCC_5B0765_NAT			ESCC_5B0765_NAT	1.04728		ESCC_5B0765_NAT	0.0512032
	ESCC_5B0765_Tumor	2.97406		ESCC_5B0765_Tumor			ESCC_5B0765_Tumor	1.4622		ESCC_5B0765_Tumor	1.19062
	ESCC_5B0766_NAT	1.12368		ESCC_5B0766_NAT			ESCC_5B0766_NAT	1.23794		ESCC_5B0766_NAT	-0.0457249
	ESCC_5B0766_Tumor	1.90091		ESCC_5B0766_Tumor			ESCC_5B0766_Tumor	1.88608		ESCC_5B0766_Tumor	0.264647
	ESCC_5B0768_NAT	1.48851		ESCC_5B0768_NAT			ESCC_5B0768_NAT	0.659966		ESCC_5B0768_NAT	-0.0462262
	ESCC_5B0768_Tumor	0.193473		ESCC_5B0768_Tumor			ESCC_5B0768_Tumor	0.208982		ESCC_5B0768_Tumor	-0.0330839
	ESCC_5B0769_NAT	0.844559		ESCC_5B0769_NAT			ESCC_5B0769_NAT	0.334833		ESCC_5B0769_NAT	-0.574037
	ESCC_5B0769_Tumor	1.78806		ESCC_5B0769_Tumor			ESCC_5B0769_Tumor	0.311172		ESCC_5B0769_Tumor	0.0848243
	ESCC_5B0770_NAT	0.0115423		ESCC_5B0770_NAT	-5.06288		ESCC_5B0770_NAT	2.17918		ESCC_5B0770_NAT	-0.152689
	ESCC_5B0770_Tumor	1.72851		ESCC_5B0770_Tumor	-6.60764		ESCC_5B0770_Tumor	2.70141		ESCC_5B0770_Tumor	0.866642
	ESCC_5B0771_NAT	0.69677		ESCC_5B0771_NAT			ESCC_5B0771_NAT	1.09123		ESCC_5B0771_NAT	1.34902
	ESCC_5B0771_Tumor	1.47314		ESCC_5B0771_Tumor			ESCC_5B0771_Tumor	0.714175		ESCC_5B0771_Tumor	1.39571
	ESCC_5B0779_NAT	1.53079		ESCC_5B0779_NAT			ESCC_5B0779_NAT	1.04118		ESCC_5B0779_NAT	-0.0794583
	ESCC_5B0779_Tumor	2.19512		ESCC_5B0779_Tumor			ESCC_5B0779_Tumor	1.1256		ESCC_5B0779_Tumor	0.678964
	ESCC_5B0780_NAT	0.859072		ESCC_5B0780_NAT	-4.66884		ESCC_5B0780_NAT	0.44651		ESCC_5B0780_NAT	0.211751
	ESCC_5B0780_Tumor	0.515332		ESCC_5B0780_Tumor	-5.56778		ESCC_5B0780_Tumor	0.325674		ESCC_5B0780_Tumor	0.101002
	ESCC_5B0782_NAT	1.81399		ESCC_5B0782_NAT			ESCC_5B0782_NAT	0.967307		ESCC_5B0782_NAT	0.265192
	ESCC_5B0782_Tumor	2.05495		ESCC_5B0782_Tumor			ESCC_5B0782_Tumor	0.502528		ESCC_5B0782_Tumor	1.20324
	ESCC_5B0791_NAT	0.346323		ESCC_5B0791_NAT			ESCC_5B0791_NAT	0.261047		ESCC_5B0791_NAT	0.334646
	ESCC_5B0791_Tumor	1.26823		ESCC_5B0791_Tumor			ESCC_5B0791_Tumor	0.779999		ESCC_5B0791_Tumor	0.342604
	ESCC_5B0808_NAT	1.21754		ESCC_5B0808_NAT			ESCC_5B0808_NAT	0.945096		ESCC_5B0808_NAT	1.37039
	ESCC_5B0808_Tumor	1.43836		ESCC_5B0808_Tumor			ESCC_5B0808_Tumor	1.03829		ESCC_5B0808_Tumor	1.92034
	ESCC_5B0816_NAT	1.1978		ESCC_5B0816_NAT	0.0467796		ESCC_5B0816_NAT	-0.527289		ESCC_5B0816_NAT	1.7224
	ESCC_5B0816_Tumor	1.79525		ESCC_5B0816_Tumor	0.168718		ESCC_5B0816_Tumor	-0.368626		ESCC_5B0816_Tumor	2.54028
	ESCC_5B0817_NAT	1.92275		ESCC_5B0817_NAT	0.227897		ESCC_5B0817_NAT	1.4028		ESCC_5B0817_NAT	2.91884
	ESCC_5B0817_Tumor	2.36058		ESCC_5B0817_Tumor	-0.354257		ESCC_5B0817_Tumor	1.41783		ESCC_5B0817_Tumor	3.88985
	ESCC_5B0818_NAT	0.444631		ESCC_5B0818_NAT	-0.54595		ESCC_5B0818_NAT	0.487272		ESCC_5B0818_NAT	0.323869
	ESCC_5B0818_Tumor	0.555586		ESCC_5B0818_Tumor	-0.0491008		ESCC_5B0818_Tumor	0.893652		ESCC_5B0818_Tumor	0.423944
	ESCC_5B0820_NAT	2.17245		ESCC_5B0820_NAT			ESCC_5B0820_NAT	1.75837		ESCC_5B0820_NAT	2.08312
	ESCC_5B0820_Tumor	2.92861		ESCC_5B0820_Tumor			ESCC_5B0820_Tumor	1.90185		ESCC_5B0820_Tumor	3.04743
	ESCC_5B0823_NAT	0.373094		ESCC_5B0823_NAT	-0.148753		ESCC_5B0823_NAT	0.657307		ESCC_5B0823_NAT	0.252877
	ESCC_5B0823_Tumor	0.458712		ESCC_5B0823_Tumor	-0.0900368		ESCC_5B0823_Tumor	1.38372		ESCC_5B0823_Tumor	0.101863
	ESCC_5B0825_NAT	0.986978		ESCC_5B0825_NAT			ESCC_5B0825_NAT	1.30752		ESCC_5B0825_NAT	0.161071
	ESCC_5B0825_Tumor	1.27463		ESCC_5B0825_Tumor			ESCC_5B0825_Tumor	0.500244		ESCC_5B0825_Tumor	0.413035
	ESCC_5B0826_NAT	0.763257		ESCC_5B0826_NAT			ESCC_5B0826_NAT	0.152414		ESCC_5B0826_NAT	-0.145597
	ESCC_5B0826_Tumor	0.773315		ESCC_5B0826_Tumor			ESCC_5B0826_Tumor	0.688358		ESCC_5B0826_Tumor	0.478683
	ESCC_5B0827_NAT	1.40744		ESCC_5B0827_NAT			ESCC_5B0827_NAT	2.09338		ESCC_5B0827_NAT	0.175179
	ESCC_5B0827_Tumor	1.84407		ESCC_5B0827_Tumor			ESCC_5B0827_Tumor	1.72578		ESCC_5B0827_Tumor	0.091333
	ESCC_5B0828_NAT	1.29524		ESCC_5B0828_NAT			ESCC_5B0828_NAT	0.376125		ESCC_5B0828_NAT	0.47889
	ESCC_5B0828_Tumor	2.17769		ESCC_5B0828_Tumor			ESCC_5B0828_Tumor	0.728663		ESCC_5B0828_Tumor	0.921206
	ESCC_5B0831_NAT	0.177366		ESCC_5B0831_NAT	-4.89625		ESCC_5B0831_NAT	1.8871		ESCC_5B0831_NAT	0.186963
	ESCC_5B0831_Tumor	0.432087		ESCC_5B0831_Tumor	-4.99834		ESCC_5B0831_Tumor	2.27446		ESCC_5B0831_Tumor	-0.369312
	ESCC_5B0835_NAT	1.42762		ESCC_5B0835_NAT			ESCC_5B0835_NAT	0.546338		ESCC_5B0835_NAT	0.0874875
	ESCC_5B0835_Tumor	1.65288		ESCC_5B0835_Tumor			ESCC_5B0835_Tumor	0.725252		ESCC_5B0835_Tumor	0.374634
	ESCC_5B0836_NAT	2.07927		ESCC_5B0836_NAT			ESCC_5B0836_NAT	1.08109		ESCC_5B0836_NAT	1.13937
	ESCC_5B0836_Tumor	1.53543		ESCC_5B0836_Tumor			ESCC_5B0836_Tumor	1.05918		ESCC_5B0836_Tumor	1.47049
	ESCC_5B0837_NAT	0.141943		ESCC_5B0837_NAT			ESCC_5B0837_NAT	0.374501		ESCC_5B0837_NAT	0.757064
	ESCC_5B0837_Tumor	1.74417		ESCC_5B0837_Tumor			ESCC_5B0837_Tumor	0.841135		ESCC_5B0837_Tumor	0.432021
	ESCC_5B0838_NAT	2.46795		ESCC_5B0838_NAT			ESCC_5B0838_NAT	2.54831		ESCC_5B0838_NAT	2.27964
	ESCC_5B0838_Tumor	2.61237		ESCC_5B0838_Tumor			ESCC_5B0838_Tumor	1.51222		ESCC_5B0838_Tumor	2.54947
	ESCC_5B0839_NAT	1.50694		ESCC_5B0839_NAT			ESCC_5B0839_NAT	0.656778		ESCC_5B0839_NAT	0.225085
	ESCC_5B0839_Tumor	1.44614		ESCC_5B0839_Tumor			ESCC_5B0839_Tumor	0.347722		ESCC_5B0839_Tumor	0.552622
	ESCC_5B0840_NAT	1.0402		ESCC_5B0840_NAT			ESCC_5B0840_NAT	0.502649		ESCC_5B0840_NAT	0.318672
	ESCC_5B0840_Tumor	0.831168		ESCC_5B0840_Tumor			ESCC_5B0840_Tumor	0.428274		ESCC_5B0840_Tumor	0.0781176
	ESCC_5B0841_NAT	1.57339		ESCC_5B0841_NAT			ESCC_5B0841_NAT	0.773778		ESCC_5B0841_NAT	0.321794
	ESCC_5B0841_Tumor	1.86686		ESCC_5B0841_Tumor			ESCC_5B0841_Tumor	0.968911		ESCC_5B0841_Tumor	0.958387
	ESCC_5B0842_NAT	1.32629		ESCC_5B0842_NAT	-4.12568		ESCC_5B0842_NAT	0.232055		ESCC_5B0842_NAT	0.19096
	ESCC_5B0842_Tumor	0.28814		ESCC_5B0842_Tumor	-4.32951		ESCC_5B0842_Tumor	0.74245		ESCC_5B0842_Tumor	0.589815
	ESCC_5B0846_NAT	0.922777		ESCC_5B0846_NAT			ESCC_5B0846_NAT	2.00318		ESCC_5B0846_NAT	0.247739
	ESCC_5B0846_Tumor	1.46201		ESCC_5B0846_Tumor			ESCC_5B0846_Tumor	2.24061		ESCC_5B0846_Tumor	0.381748
	ESCC_5B0849_NAT	2.00792		ESCC_5B0849_NAT			ESCC_5B0849_NAT	1.82696		ESCC_5B0849_NAT	1.23038
	ESCC_5B0849_Tumor	2.04424		ESCC_5B0849_Tumor			ESCC_5B0849_Tumor	-0.175949		ESCC_5B0849_Tumor	0.990598
	ESCC_5B0851_NAT	2.3701		ESCC_5B0851_NAT			ESCC_5B0851_NAT	1.66274		ESCC_5B0851_NAT	0.305626
	ESCC_5B0851_Tumor	2.32181		ESCC_5B0851_Tumor			ESCC_5B0851_Tumor	-0.462858		ESCC_5B0851_Tumor	1.59629
	ESCC_5B0852_NAT	0.715776		ESCC_5B0852_NAT	-3.39613		ESCC_5B0852_NAT	0.442052		ESCC_5B0852_NAT	-0.205956
	ESCC_5B0852_Tumor	0.347683		ESCC_5B0852_Tumor	-3.74055		ESCC_5B0852_Tumor	0.68559		ESCC_5B0852_Tumor	0.791755
	ESCC_5B0855_NAT	1.02115		ESCC_5B0855_NAT	-4.84949		ESCC_5B0855_NAT	0.893856		ESCC_5B0855_NAT	-0.18228
	ESCC_5B0855_Tumor	2.33868		ESCC_5B0855_Tumor	-4.61819		ESCC_5B0855_Tumor	1.74838		ESCC_5B0855_Tumor	-0.186496
	ESCC_5B0856_NAT	1.44435		ESCC_5B0856_NAT	-0.585965		ESCC_5B0856_NAT	1.14782		ESCC_5B0856_NAT	1.56355
	ESCC_5B0856_Tumor	1.65152		ESCC_5B0856_Tumor	-0.688978		ESCC_5B0856_Tumor	1.15534		ESCC_5B0856_Tumor	2.50889
	ESCC_5B0857_NAT	1.48324		ESCC_5B0857_NAT			ESCC_5B0857_NAT	1.07953		ESCC_5B0857_NAT	1.39766
	ESCC_5B0857_Tumor	2.07223		ESCC_5B0857_Tumor			ESCC_5B0857_Tumor	1.07021		ESCC_5B0857_Tumor	2.43601
	ESCC_5B0859_NAT	1.45303		ESCC_5B0859_NAT	0.141432		ESCC_5B0859_NAT	-0.361671		ESCC_5B0859_NAT	1.61749
	ESCC_5B0859_Tumor	1.89818		ESCC_5B0859_Tumor	0.433546		ESCC_5B0859_Tumor	-0.547193		ESCC_5B0859_Tumor	2.88258
	ESCC_5B0877_NAT	0.908035		ESCC_5B0877_NAT			ESCC_5B0877_NAT	1.05045		ESCC_5B0877_NAT	-0.14878
	ESCC_5B0877_Tumor	1.747		ESCC_5B0877_Tumor			ESCC_5B0877_Tumor	0.368803		ESCC_5B0877_Tumor	-0.437121
	ESCC_5B0880_NAT	2.26827		ESCC_5B0880_NAT	-4.51484		ESCC_5B0880_NAT	0.165443		ESCC_5B0880_NAT	0.0871996
	ESCC_5B0880_Tumor	1.19231		ESCC_5B0880_Tumor	-5.08707		ESCC_5B0880_Tumor	0.0834437		ESCC_5B0880_Tumor	0.24057
	ESCC_5B0881_NAT	2.001		ESCC_5B0881_NAT			ESCC_5B0881_NAT	1.2694		ESCC_5B0881_NAT	2.05241
	ESCC_5B0881_Tumor	3.51988		ESCC_5B0881_Tumor			ESCC_5B0881_Tumor	2.18387		ESCC_5B0881_Tumor	3.73249
	ESCC_5B0882_NAT	0.723802		ESCC_5B0882_NAT			ESCC_5B0882_NAT	0.948113		ESCC_5B0882_NAT	0.191258
	ESCC_5B0882_Tumor	2.97322		ESCC_5B0882_Tumor			ESCC_5B0882_Tumor	2.66143		ESCC_5B0882_Tumor	0.477523
	ESCC_5B0884_NAT	2.0757		ESCC_5B0884_NAT			ESCC_5B0884_NAT	2.5665		ESCC_5B0884_NAT	1.82032
	ESCC_5B0884_Tumor	3.19343		ESCC_5B0884_Tumor			ESCC_5B0884_Tumor	0.532471		ESCC_5B0884_Tumor	2.46754
	ESCC_5B0885_NAT	0.805378		ESCC_5B0885_NAT			ESCC_5B0885_NAT	1.12724		ESCC_5B0885_NAT	-0.0737075
	ESCC_5B0885_Tumor	1.44214		ESCC_5B0885_Tumor			ESCC_5B0885_Tumor	2.77092		ESCC_5B0885_Tumor	0.398988
	ESCC_5B0886_NAT	1.50811		ESCC_5B0886_NAT			ESCC_5B0886_NAT	1.02333		ESCC_5B0886_NAT	0.271508
	ESCC_5B0886_Tumor	2.56117		ESCC_5B0886_Tumor			ESCC_5B0886_Tumor	1.21951		ESCC_5B0886_Tumor	0.462159
	ESCC_5B0887_NAT	1.20927		ESCC_5B0887_NAT			ESCC_5B0887_NAT	1.74584		ESCC_5B0887_NAT	0.171617
	ESCC_5B0887_Tumor	1.88559		ESCC_5B0887_Tumor			ESCC_5B0887_Tumor	2.16148		ESCC_5B0887_Tumor	-0.448836
	ESCC_5B0888_NAT	2.48878		ESCC_5B0888_NAT			ESCC_5B0888_NAT	2.19284		ESCC_5B0888_NAT	-0.632084
	ESCC_5B0888_Tumor	3.15721		ESCC_5B0888_Tumor			ESCC_5B0888_Tumor	1.16304		ESCC_5B0888_Tumor	3.30125
	ESCC_5B0890_NAT	1.02954		ESCC_5B0890_NAT	-3.67288		ESCC_5B0890_NAT	0.149916		ESCC_5B0890_NAT	-0.465756
	ESCC_5B0890_Tumor	0.3238		ESCC_5B0890_Tumor	0.0229957		ESCC_5B0890_Tumor	0.141916		ESCC_5B0890_Tumor	0.249248
	ESCC_5B0891_NAT	1.21015		ESCC_5B0891_NAT	-4.10196		ESCC_5B0891_NAT	0.928293		ESCC_5B0891_NAT	-0.488636
	ESCC_5B0891_Tumor	1.68801		ESCC_5B0891_Tumor	-5.67852		ESCC_5B0891_Tumor	1.19721		ESCC_5B0891_Tumor	-0.649105
	ESCC_5B0892_NAT	1.21776		ESCC_5B0892_NAT	-2.82137		ESCC_5B0892_NAT	0.222208		ESCC_5B0892_NAT	-0.229636
	ESCC_5B0892_Tumor	0.251311		ESCC_5B0892_Tumor	-1.72793		ESCC_5B0892_Tumor	0.313497		ESCC_5B0892_Tumor	0.123985
	ESCC_5B0894_NAT	2.55873		ESCC_5B0894_NAT			ESCC_5B0894_NAT	1.49928		ESCC_5B0894_NAT	1.0942
	ESCC_5B0894_Tumor	2.53379		ESCC_5B0894_Tumor			ESCC_5B0894_Tumor	0.544859		ESCC_5B0894_Tumor	0.953135
	ESCC_5B0900_NAT	1.54862		ESCC_5B0900_NAT			ESCC_5B0900_NAT	3.05981		ESCC_5B0900_NAT	1.03677
	ESCC_5B0900_Tumor	2.64046		ESCC_5B0900_Tumor			ESCC_5B0900_Tumor	2.56521		ESCC_5B0900_Tumor	1.59512
	ESCC_5B0902_NAT	1.71593		ESCC_5B0902_NAT			ESCC_5B0902_NAT	1.10975		ESCC_5B0902_NAT	1.41422
	ESCC_5B0902_Tumor	1.62433		ESCC_5B0902_Tumor			ESCC_5B0902_Tumor	0.783485		ESCC_5B0902_Tumor	1.3634
	ESCC_5B0904_NAT	1.40466		ESCC_5B0904_NAT			ESCC_5B0904_NAT	2.41897		ESCC_5B0904_NAT	1.07696
	ESCC_5B0904_Tumor	2.63016		ESCC_5B0904_Tumor			ESCC_5B0904_Tumor	2.72055		ESCC_5B0904_Tumor	1.47479
	ESCC_5B0907_NAT	2.14284		ESCC_5B0907_NAT			ESCC_5B0907_NAT	1.61234		ESCC_5B0907_NAT	1.98452
	ESCC_5B0907_Tumor	2.91282		ESCC_5B0907_Tumor			ESCC_5B0907_Tumor	1.90986		ESCC_5B0907_Tumor	2.99402
	ESCC_5B0908_NAT	0.866991		ESCC_5B0908_NAT			ESCC_5B0908_NAT	0.328486		ESCC_5B0908_NAT	0.33946
	ESCC_5B0908_Tumor	1.52216		ESCC_5B0908_Tumor			ESCC_5B0908_Tumor	1.85882		ESCC_5B0908_Tumor	0.231826
	ESCC_5B0913_NAT	0.474955		ESCC_5B0913_NAT	-1.77882		ESCC_5B0913_NAT	0.223215		ESCC_5B0913_NAT	0.0181443
	ESCC_5B0913_Tumor	0.529604		ESCC_5B0913_Tumor	-1.6202		ESCC_5B0913_Tumor	0.637292		ESCC_5B0913_Tumor	0.98977
	ESCC_5B0914_NAT	1.77707		ESCC_5B0914_NAT			ESCC_5B0914_NAT	1.33465		ESCC_5B0914_NAT	1.64688
	ESCC_5B0914_Tumor	2.86246		ESCC_5B0914_Tumor			ESCC_5B0914_Tumor	1.87362		ESCC_5B0914_Tumor	2.69597
	ESCC_5B0915_NAT	2.83311		ESCC_5B0915_NAT	-0.360367		ESCC_5B0915_NAT	1.96425		ESCC_5B0915_NAT	0.730339
	ESCC_5B0915_Tumor	2.96735		ESCC_5B0915_Tumor	-0.0723605		ESCC_5B0915_Tumor	2.42219		ESCC_5B0915_Tumor	3.96004
	ESCC_5B0916_NAT	1.48612		ESCC_5B0916_NAT	-5.33083		ESCC_5B0916_NAT	1.11466		ESCC_5B0916_NAT	-0.644335
	ESCC_5B0916_Tumor	1.77332		ESCC_5B0916_Tumor	-5.43185		ESCC_5B0916_Tumor	1.25951		ESCC_5B0916_Tumor	-0.375539
	ESCC_5B0918_NAT	0.628212		ESCC_5B0918_NAT	-1.15353		ESCC_5B0918_NAT	0.419871		ESCC_5B0918_NAT	-0.123376
	ESCC_5B0918_Tumor	0.47008		ESCC_5B0918_Tumor	-4.05112		ESCC_5B0918_Tumor	0.396922		ESCC_5B0918_Tumor	0.0714939
	ESCC_5B0919_NAT	0.397463		ESCC_5B0919_NAT			ESCC_5B0919_NAT	0.451577		ESCC_5B0919_NAT	0.0959718
	ESCC_5B0919_Tumor	2.10324		ESCC_5B0919_Tumor			ESCC_5B0919_Tumor	0.0639014		ESCC_5B0919_Tumor	0.729914
	ESCC_5B0923_NAT	0.195712		ESCC_5B0923_NAT	-5.27263		ESCC_5B0923_NAT	2.38328		ESCC_5B0923_NAT	-0.215216
	ESCC_5B0923_Tumor	0.729063		ESCC_5B0923_Tumor	-5.05306		ESCC_5B0923_Tumor	1.99928		ESCC_5B0923_Tumor	-0.0429807
	ESCC_5B0928_NAT	2.11509		ESCC_5B0928_NAT			ESCC_5B0928_NAT	2.10164		ESCC_5B0928_NAT	0.175193
	ESCC_5B0928_Tumor	1.08747		ESCC_5B0928_Tumor			ESCC_5B0928_Tumor	2.72467		ESCC_5B0928_Tumor	1.65183
	ESCC_5B0929_NAT	0.726829		ESCC_5B0929_NAT			ESCC_5B0929_NAT	0.508876		ESCC_5B0929_NAT	-0.0994506
	ESCC_5B0929_Tumor	2.33681		ESCC_5B0929_Tumor			ESCC_5B0929_Tumor	0.893749		ESCC_5B0929_Tumor	0.356155
	ESCC_5B0931_NAT	0.0909068		ESCC_5B0931_NAT			ESCC_5B0931_NAT	0.30289		ESCC_5B0931_NAT	0.238766
	ESCC_5B0931_Tumor	1.18788		ESCC_5B0931_Tumor			ESCC_5B0931_Tumor	0.466978		ESCC_5B0931_Tumor	1.02411
	ESCC_5B0935_NAT	0.4698		ESCC_5B0935_NAT	-5.0394		ESCC_5B0935_NAT	2.06634		ESCC_5B0935_NAT	0.0654343
	ESCC_5B0935_Tumor	2.27734		ESCC_5B0935_Tumor	-5.29767		ESCC_5B0935_Tumor	2.77124		ESCC_5B0935_Tumor	0.394537
	ESCC_5B0936_NAT	0.668097		ESCC_5B0936_NAT	-6.16733		ESCC_5B0936_NAT	0.570502		ESCC_5B0936_NAT	0.0455801
	ESCC_5B0936_Tumor	0.985746		ESCC_5B0936_Tumor	-5.86501		ESCC_5B0936_Tumor	0.0822379		ESCC_5B0936_Tumor	0.355086

[truncated: 2 more sheets: Figure S4, Figure S5]
